# Supplementary material for: Comparative Transcriptome Analysis between Gynoecious and Monoecious Plants Identifies Regulatory Networks Controlling Sex Determination in Jatropha curcas
Source: Front Plant Sci. 2017 Jan 17;7:1953. doi: 10.3389/fpls.2016.01953 (PMC5239818; doi:10.3389/fpls.2016.01953)
Supplement: Supplementary file 2 [file Table_2.xls]

## Sheet: S4
Supplementary Table S2 Expression pattern of differentially expressed genes in the pairwise mII vs. mI, gII vs. gI, gI vs. mI, and gII vs. mII in Jatropha.
	mII vs mI					gII vs gI					gI vs mI					gII vs mII
ID	logFC	logCPM	LR	PValue	FDR	logFC	logCPM	LR	PValue	FDR	logFC	logCPM	LR	PValue	FDR	logFC	logCPM	LR	PValue	FDR
Cluster-1007.0	0	0.819806	0	1	1	0.253351	0.819806	0.212916	0.644491	0.902122	8.99015	0.819806	67.2601	2.38e-16	1.84e-14	9.2435	0.819806	68.5715	1.22e-16	9.13e-15
Cluster-10091.0	0.654734	0.309887	0.348021	0.555236	1	3.51287	0.309887	16.4168	5.08e-05	0.00106554	2.38361	0.309887	5.63122	0.0176433	0.113925	5.24175	0.309887	28.319	1.03e-07	2e-06
Cluster-1011.0	0	-0.245383	0	1	1	0.390883	-0.245383	0.208112	0.648251	0.903409	7.73264	-0.245383	27.6529	1.45e-07	3.95e-06	8.12353	-0.245383	29.2378	6.4e-08	1.29e-06
Cluster-1012.0	0	1.70509	0	1	1	1.16201	1.70509	7.92868	0.00486573	0.0436126	9.37499	1.70509	106.88	4.73e-25	7.14e-23	10.537	1.70509	139.244	3.9e-32	7.96e-30
Cluster-10142.2	-0.202585	3.37628	0.786204	0.37525	1	-0.529461	3.37628	4.9918	0.0254677	0.149772	-0.760437	3.37628	10.8885	0.000967617	0.0109961	-1.08731	3.37628	21.0386	4.5e-06	6.38e-05
Cluster-10181.0	1.09902	1.62705	2.09399	0.14788	1	3.71362	1.62705	37.7088	8.21e-10	6.59e-08	2.47015	1.62705	12.4309	0.000422285	0.00537556	5.08475	1.62705	57.7682	2.95e-14	1.68e-12
Cluster-1019.0	0	0.265127	0	1	1	0.369794	0.265127	0.465681	0.494981	0.83485	8.32667	0.265127	57.4559	3.46e-14	2.15e-12	8.69647	0.265127	60.9171	5.95e-15	3.73e-13
Cluster-1021.0	0	0.597865	0	1	1	-0.00970321	0.597865	0.000511886	0.981949	0.998956	8.90061	0.597865	90.0538	2.32e-21	2.65e-19	8.89091	0.597865	84.5101	3.82e-20	4.13e-18
Cluster-1023.0	0	-0.528707	0	1	1	-0.0101327	-0.528707	0.00039944	0.984055	0.9996	7.64534	-0.528707	51.2228	8.25e-13	4.36e-11	7.63521	-0.528707	47.5359	5.4e-12	2.15e-10
Cluster-1024.1	-2.66853	-1.11804	2.35657	0.124756	1	-0.374255	-1.11804	0.236404	0.626815	0.894565	4.37217	-1.11804	17.6563	2.65e-05	0.000462085	6.66645	-1.11804	21.8837	2.9e-06	4.27e-05
Cluster-1026.0	0	1.2917	0	1	1	-0.502685	1.2917	1.41957	0.233474	0.609595	9.85445	1.2917	118.781	1.17e-27	2.03e-25	9.35177	1.2917	97.5946	5.13e-23	6.78e-21
Cluster-1029.0	0	2.08049	0	1	1	2.71841	2.08049	58.9062	1.65e-14	4.26e-12	8.53778	2.08049	99.734	1.74e-23	2.4e-21	11.2562	2.08049	221.723	3.81e-50	1.84e-47
Cluster-1033.0	0	0.421884	0	1	1	0.437366	0.421884	1.11118	0.291825	0.674695	8.47485	0.421884	81.8822	1.44e-19	1.44e-17	8.91222	0.421884	89.6979	2.77e-21	3.22e-19
Cluster-1040.0	0	0.117395	0	1	1	-0.0166957	0.117395	0.000576641	0.980842	0.998956	8.35927	0.117395	42.5408	6.92e-11	2.89e-09	8.34258	0.117395	40.3002	2.18e-10	6.84e-09
Cluster-10458.1	0.330929	2.8755	1.37161	0.241536	1	1.68988	2.8755	35.4232	2.65e-09	1.89e-07	-0.366696	2.8755	1.6478	0.199259	0.562974	0.992253	2.8755	12.7685	0.0003525	0.00305738
Cluster-1046.0	0	0.485265	0	1	1	3.72641	0.485265	33.4255	7.4e-09	4.64e-07	5.9632	0.485265	21.4955	3.55e-06	7.43e-05	9.6896	0.485265	75.6546	3.38e-18	2.98e-16
Cluster-1049.0	0	2.45136	0	1	1	0.227526	2.45136	0.492838	0.482664	0.827841	10.7123	2.45136	203.111	4.37e-46	1.79e-43	10.9398	2.45136	205.443	1.36e-46	5.81e-44
Cluster-10498.7	-0.313138	1.94096	0.577658	0.447232	1	0.431206	1.94096	0.882126	0.34762	0.7286	-2.85805	1.94096	39.3158	3.61e-10	1.38e-08	-2.11371	1.94096	22.6492	1.94e-06	2.97e-05
Cluster-1058.0	0	1.90728	0	1	1	0.0305019	1.90728	0.00922193	0.923496	0.986729	10.258	1.90728	187.186	1.31e-42	4.57e-40	10.2885	1.90728	178.981	8.09e-41	2.9e-38
Cluster-10602.2	-0.0622719	4.0405	0.0884963	0.766098	1	-0.319935	4.0405	2.24982	0.13363	0.454643	-0.583996	4.0405	7.70107	0.00551881	0.0465001	-0.84166	4.0405	15.5248	8.14e-05	0.000843135
Cluster-1070.0	0	-0.868523	0	1	1	-1.31142	-0.868523	2.50167	0.113726	0.413801	7.70779	-0.868523	30.1423	4.01e-08	1.2e-06	6.39636	-0.868523	18.4104	1.78e-05	0.000220806
Cluster-1071.0	0	0.347288	0	1	1	-1.22403	0.347288	5.95349	0.0146882	0.10054	9.0883	0.347288	81.3388	1.9e-19	1.85e-17	7.86427	0.347288	51.0238	9.13e-13	4.24e-11
Cluster-1071.1	0	3.41563	0	1	1	-0.493127	3.41563	2.23688	0.134753	0.456514	12.0362	3.41563	264.065	2.23e-59	1.48e-56	11.543	3.41563	228.668	1.16e-51	5.83e-49
Cluster-10783.0	0.589018	-0.766009	0.435168	0.509464	1	0	-0.766009	0	1	1	-7.13217	-0.766009	23.4427	1.29e-06	2.92e-05	-7.72119	-0.766009	26.561	2.55e-07	4.61e-06
Cluster-1079.0	0	-0.591019	0	1	1	-0.373135	-0.591019	0.537965	0.463277	0.81724	7.74193	-0.591019	53.4994	2.59e-13	1.45e-11	7.36879	-0.591019	42.7884	6.1e-11	2.09e-09
Cluster-1080.0	0	-0.710789	0	1	1	-0.132847	-0.710789	0.0520501	0.819534	0.961114	7.48204	-0.710789	41.8505	9.85e-11	4.06e-09	7.34919	-0.710789	37.2083	1.06e-09	2.96e-08
Cluster-1084.1	1.18524	1.75627	4.19053	0.0406504	0.662976	-0.0232021	1.75627	0.00207993	0.963624	0.995492	3.4002	1.75627	33.7548	6.25e-09	2.08e-07	2.19176	1.75627	16.0748	6.09e-05	0.000654176
Cluster-1085.0	0	0.0656816	0	1	1	-0.205311	0.0656816	0.153398	0.695309	0.920218	8.40127	0.0656816	61.8174	3.77e-15	2.65e-13	8.19596	0.0656816	54.3981	1.64e-13	8.49e-12
Cluster-1089.0	0	-0.0689374	0	1	1	-0.283497	-0.0689374	0.269904	0.603397	0.886685	8.28882	-0.0689374	57.2062	3.92e-14	2.42e-12	8.00532	-0.0689374	49.0199	2.53e-12	1.07e-10
Cluster-10929.1	1.45489	1.3447	10.2436	0.00137162	0.0943346	0.118477	1.3447	0.0974741	0.754882	0.940919	2.74466	1.3447	38.7006	4.94e-10	1.85e-08	1.40825	1.3447	12.2589	0.00046305	0.00387633
Cluster-1115.0	0	-0.502761	0	1	1	-0.308292	-0.502761	0.334691	0.56291	0.869226	7.81027	-0.502761	51.5699	6.91e-13	3.68e-11	7.50198	-0.502761	42.7725	6.15e-11	2.1e-09
Cluster-1116.0	0	0.255392	0	1	1	0.193547	0.255392	0.130641	0.717769	0.928073	8.41408	0.255392	59.8536	1.02e-14	6.74e-13	8.60763	0.255392	60.12	8.92e-15	5.45e-13
Cluster-1118.0	0	-0.388376	0	1	1	-0.510071	-0.388376	0.513716	0.473535	0.822999	7.99437	-0.388376	38.1219	6.65e-10	2.45e-08	7.4843	-0.388376	30.792	2.87e-08	6.18e-07
Cluster-1133.0	0	1.86052	0	1	1	-0.58903	1.86052	2.20861	0.137242	0.461903	10.483	1.86052	149.239	2.54e-34	6.62e-32	9.894	1.86052	121.805	2.55e-28	4.33e-26
Cluster-11407.0	0	1.86542	0	1	1	1.92033	1.86542	27.3176	1.73e-07	7.77e-06	8.97593	1.86542	109.893	1.03e-25	1.64e-23	10.8963	1.86542	184.271	5.66e-42	2.06e-39
Cluster-11428.0	0.773718	-0.620608	0.543526	0.460975	1	2.999	-0.620608	23.0406	1.59e-06	5.43e-05	2.14964	-0.620608	5.75685	0.0164245	0.107757	4.37492	-0.620608	35.977	2e-09	5.35e-08
Cluster-1143.0	0	-0.321196	0	1	1	-1.03586	-0.321196	3.90837	0.0480462	0.235166	8.29837	-0.321196	62.7375	2.36e-15	1.7e-13	7.26251	-0.321196	39.5312	3.23e-10	9.88e-09
Cluster-1150.0	0	-0.540315	0	1	1	-0.589119	-0.540315	1.28464	0.257037	0.637445	7.88484	-0.540315	54.9874	1.21e-13	7.05e-12	7.29572	-0.540315	40.605	1.86e-10	5.95e-09
Cluster-1151.0	0	0.597655	0	1	1	-0.649492	0.597655	1.6748	0.195616	0.558742	9.16596	0.597655	80.5571	2.82e-19	2.7e-17	8.51647	0.597655	62.6146	2.51e-15	1.64e-13
Cluster-1157.0	0	-0.374321	0	1	1	-0.178718	-0.374321	0.117361	0.731914	0.932467	7.89726	-0.374321	53.9269	2.08e-13	1.18e-11	7.71855	-0.374321	47.1271	6.65e-12	2.63e-10
Cluster-1160.1	-2.65595	1.24415	2.41099	0.120486	1	0.197634	1.24415	0.118966	0.730159	0.932233	6.80891	1.24415	59.5778	1.18e-14	7.69e-13	9.66249	1.24415	71.2438	3.16e-17	2.5e-15
Cluster-1161.0	0	-0.0159008	0	1	1	0.0598357	-0.0159008	0.0144544	0.904304	0.982747	8.19629	-0.0159008	61.7687	3.86e-15	2.71e-13	8.25612	-0.0159008	59.1725	1.44e-14	8.51e-13
Cluster-1164.0	0	0.942336	0	1	1	1.38664	0.942336	10.0217	0.0015471	0.0178256	8.41984	0.942336	75.4674	3.71e-18	3.31e-16	9.80648	0.942336	110.341	8.25e-26	1.21e-23
Cluster-1167.1	-0.183157	1.56272	0.154878	0.693917	1	2.22993	1.56272	25.7055	3.98e-07	1.63e-05	0.342226	1.56272	0.578161	0.447034	0.801871	2.75531	1.56272	36.1327	1.84e-09	4.98e-08
Cluster-1171.0	0	1.74517	0	1	1	-0.0633346	1.74517	0.0264371	0.870837	0.974337	10.1322	1.74517	139.382	3.63e-32	8.47e-30	10.0689	1.74517	130.463	3.24e-30	5.94e-28
Cluster-1176.0	0	0.115942	0	1	1	0.369394	0.115942	0.297373	0.585534	0.879908	8.15601	0.115942	41.6217	1.11e-10	4.51e-09	8.5254	0.115942	43.8719	3.51e-11	1.25e-09
Cluster-1180.0	0	1.80291	0	1	1	0.247283	1.80291	0.469509	0.493213	0.834075	10.0365	1.80291	149.93	1.8e-34	4.72e-32	10.2837	1.80291	152.586	4.72e-35	1.17e-32
Cluster-1181.0	0	1.20926	0	1	1	0.424351	1.20926	1.33663	0.247629	0.627618	9.3194	1.20926	121.074	3.68e-28	6.56e-26	9.74375	1.20926	130.718	2.85e-30	5.26e-28
Cluster-11811.0	-1.86954	-0.797905	1.23811	0.265836	1	4.61865	-0.797905	35.677	2.33e-09	1.68e-07	1.79798	-0.797905	2.04248	0.152961	0.486622	8.28617	-0.797905	50.0153	1.53e-12	6.69e-11
Cluster-1194.1	0	-0.0519302	0	1	1	-0.0656716	-0.0519302	0.0108186	0.917159	0.985197	8.20042	-0.0519302	46.3068	1.01e-11	4.67e-10	8.13475	-0.0519302	43.0018	5.47e-11	1.89e-09
Cluster-11982.1	0.40423	2.7582	1.9399	0.16368	1	1.01581	2.7582	10.5799	0.00114321	0.0139209	-1.88801	2.7582	36.8368	1.28e-09	4.61e-08	-1.27643	2.7582	18.2992	1.89e-05	0.000232878
Cluster-11989.0	0.728606	3.1462	2.64587	0.103819	0.998271	1.52785	3.1462	12.5336	0.000399709	0.00594072	1.88119	3.1462	17.5102	2.86e-05	0.000496049	2.68044	3.1462	34.8647	3.53e-09	9e-08
Cluster-1201.0	0	0.816729	0	1	1	-0.236188	0.816729	0.297123	0.585691	0.879945	9.23744	0.816729	97.8921	4.42e-23	5.87e-21	9.00125	0.816729	85.8839	1.91e-20	2.13e-18
Cluster-1201.1	0	1.08605	0	1	1	-0.337575	1.08605	0.637049	0.424781	0.792786	9.56914	1.08605	110.039	9.61e-26	1.53e-23	9.23157	1.08605	94.2296	2.81e-22	3.52e-20
Cluster-1201.2	1.98386	-0.711911	1.4659	0.225994	1	-0.0239174	-0.711911	0.00185994	0.9656	0.995994	7.41774	-0.711911	43.1533	5.06e-11	2.13e-09	5.40996	-0.711911	33.2832	7.97e-09	1.91e-07
Cluster-12020.0	0.144117	-0.242643	0.012698	0.91028	1	0.979103	-0.242643	3.9866	0.0458635	0.227714	4.72492	-0.242643	35.7231	2.27e-09	7.96e-08	5.55991	-0.242643	52.2584	4.87e-13	2.36e-11
Cluster-12020.1	-1.8695	-0.478134	1.23973	0.265522	1	1.22586	-0.478134	4.34395	0.0371406	0.195904	5.08883	-0.478134	27.456	1.61e-07	4.35e-06	8.18419	-0.478134	49.8645	1.65e-12	7.2e-11
Cluster-1206.0	0	2.04711	0	1	1	-0.211632	2.04711	0.281869	0.595479	0.883505	10.5134	2.04711	147.621	5.74e-34	1.48e-31	10.3017	2.04711	133.762	6.16e-31	1.19e-28
Cluster-1210.0	0	-0.434405	0	1	1	-0.525998	-0.434405	1.09535	0.295289	0.678092	7.98853	-0.434405	58.8351	1.71e-14	1.11e-12	7.46253	-0.434405	44.6091	2.41e-11	8.76e-10
Cluster-12121.1	0.15392	4.35747	0.0403564	0.840785	1	9.80657	4.35747	545.989	9.39e-121	2.49e-116	-0.338194	4.35747	0.184776	0.6673	0.910089	9.31446	4.35747	510.779	4.29e-113	1.9e-109
Cluster-12121.2	0.0879506	4.97986	0.0895844	0.764706	1	5.36378	4.97986	295.923	2.55e-66	3.38e-62	-0.00254609	4.97986	7.76e-05	0.992973	0.998338	5.27329	4.97986	285.696	4.31e-64	3.69e-61
Cluster-12121.3	0.211161	1.85218	0.266583	0.605633	1	3.83302	1.85218	87.9656	6.66e-21	7.92e-18	-0.582817	1.85218	1.9108	0.166875	0.510242	3.03905	1.85218	60.2988	8.15e-15	5.02e-13
Cluster-1213.0	0	4.92435	0	1	1	2.03142	4.92435	23.7998	1.07e-06	3.83e-05	11.9884	4.92435	193.638	5.11e-44	1.99e-41	14.0198	4.92435	259.438	2.27e-58	1.47e-55
Cluster-1213.2	0	5.11198	0	1	1	2.15757	5.11198	24.9579	5.86e-07	2.29e-05	12.0744	5.11198	187.361	1.2e-42	4.24e-40	14.232	5.11198	253.359	4.81e-57	2.97e-54
Cluster-1213.3	0	2.95923	0	1	1	2.04348	2.95923	16.1533	5.84e-05	0.00119711	10.0004	2.95923	97.9083	4.38e-23	5.85e-21	12.0439	2.95923	141.869	1.04e-32	2.28e-30
Cluster-1227.0	0	-0.312925	0	1	1	0.0901591	-0.312925	0.0250521	0.874237	0.975464	7.82817	-0.312925	47.2067	6.39e-12	3.04e-10	7.91833	-0.312925	45.7793	1.32e-11	4.96e-10
Cluster-1235.0	0	-0.660709	0	1	1	0.523963	-0.660709	0.852846	0.355748	0.73445	7.21357	-0.660709	38.8321	4.62e-10	1.74e-08	7.73753	-0.660709	44.2838	2.84e-11	1.02e-09
Cluster-1236.1	0	2.38335	0	1	1	-1.07301	2.38335	2.423	0.119566	0.426174	11.1894	2.38335	76.2475	2.5e-18	2.26e-16	10.1164	2.38335	60.8142	6.27e-15	3.91e-13
Cluster-1236.2	0	3.70033	0	1	1	-1.07364	3.70033	9.24141	0.00236603	0.0248761	12.5369	3.70033	264.788	1.55e-59	1.06e-56	11.4633	3.70033	206.22	9.18e-47	3.99e-44
Cluster-1236.3	0.932944	6.14187	0.45996	0.497643	1	-0.76839	6.14187	10.7853	0.00102307	0.0127742	13.0162	6.14187	705.302	2.1e-155	2.79e-151	11.3149	6.14187	596.47	9.81e-132	1.3e-127
Cluster-12398.2	1.15937	0.175088	5.53471	0.0186428	0.424807	0.0707646	0.175088	0.0161886	0.898755	0.98164	-0.982982	0.175088	3.4353	0.0638169	0.282805	-2.07159	0.175088	15.7335	7.29e-05	0.000765464
Cluster-12398.3	1.14689	2.44764	9.42003	0.00214628	0.123915	-0.160937	2.44764	0.16892	0.681073	0.91547	-1.0473	2.44764	7.45136	0.00633884	0.0516402	-2.35513	2.44764	35.7414	2.25e-09	6e-08
Cluster-1240.0	0	0.164123	0	1	1	0.304597	0.164123	0.382816	0.5361	0.855718	8.25627	0.164123	63.1904	1.88e-15	1.37e-13	8.56087	0.164123	65.8763	4.8e-16	3.43e-14
Cluster-12426.12	-0.195923	4.52633	0.432521	0.510754	1	0.9219	4.52633	9.24776	0.00235784	0.024832	-1.58731	4.52633	26.8263	2.23e-07	5.87e-06	-0.469486	4.52633	2.45969	0.116802	0.307284
Cluster-12426.15	-0.229827	5.03584	0.601099	0.438159	1	0.865479	5.03584	8.3248	0.00391074	0.0369088	-1.38708	5.03584	21.0177	4.55e-06	9.33e-05	-0.291777	5.03584	0.96485	0.325968	0.5718
Cluster-12426.16	-0.245543	3.35741	0.701187	0.402385	1	1.04066	3.35741	11.9824	0.000537046	0.00755448	-1.42337	3.35741	22.2887	2.35e-06	5.04e-05	-0.137168	3.35741	0.21716	0.641212	0.821997
Cluster-12426.17	-0.290684	0.233524	0.325489	0.568327	1	-1.16404	0.233524	0.770118	0.380181	0.756317	-5.64959	0.233524	56.5973	5.35e-14	3.23e-12	-6.52295	0.233524	55.9098	7.59e-14	4.07e-12
Cluster-1243.0	0	0.0533441	0	1	1	-0.191327	0.0533441	0.135077	0.713225	0.927068	8.38357	0.0533441	62.0518	3.35e-15	2.36e-13	8.19224	0.0533441	54.7805	1.35e-13	7.09e-12
Cluster-1243.1	0	1.14289	0	1	1	-0.241385	1.14289	0.466701	0.494509	0.834766	9.58957	1.14289	138.597	5.4e-32	1.24e-29	9.34819	1.14289	120.571	4.74e-28	7.87e-26
Cluster-1249.2	0	-0.632036	0	1	1	0.462204	-0.632036	0.819272	0.365393	0.742527	7.27462	-0.632036	44.239	2.91e-11	1.27e-09	7.73683	-0.632036	49.7282	1.77e-12	7.66e-11
Cluster-1254.0	0	-0.787829	0	1	1	-1.82533	-0.787829	9.67638	0.00186652	0.0206804	7.94476	-0.787829	52.6397	4.01e-13	2.19e-11	6.11943	-0.787829	22.4492	2.16e-06	3.26e-05
Cluster-1256.0	0.223159	0.505552	0.28339	0.594488	1	-0.323403	0.505552	0.305483	0.580465	0.877887	-2.69613	0.505552	30.177	3.94e-08	1.18e-06	-3.24269	0.505552	39.9053	2.67e-10	8.23e-09
Cluster-1256.1	0	-0.25751	0	1	1	0.0816449	-0.25751	0.0271448	0.869135	0.973839	7.90595	-0.25751	56.8105	4.8e-14	2.92e-12	7.98759	-0.25751	54.7563	1.36e-13	7.15e-12
Cluster-12586.4	2.83307	3.58449	15.6897	7.46e-05	0.0140568	-0.794719	3.58449	1.19717	0.273888	0.656846	-2.5737	3.58449	12.6547	0.000374619	0.00483908	-6.20148	3.58449	53.3505	2.79e-13	1.4e-11
Cluster-1259.0	0	-0.592224	0	1	1	-0.0505106	-0.592224	0.0027535	0.958151	0.99459	7.55543	-0.592224	22.8181	1.78e-06	3.94e-05	7.50492	-0.592224	21.4541	3.62e-06	5.23e-05
Cluster-12666.2	1.16887	2.38872	2.94029	0.086395	0.928563	-0.0364922	2.38872	0.00276976	0.958028	0.994546	-1.82242	2.38872	6.73486	0.00945467	0.0710318	-3.02779	2.38872	17.1268	3.5e-05	0.000402335
Cluster-1267.0	0	2.08303	0	1	1	-0.133032	2.08303	0.0873447	0.76758	0.945695	10.5157	2.08303	124.62	6.16e-29	1.16e-26	10.3827	2.08303	115.807	5.24e-27	8.14e-25
Cluster-12687.0	-0.49129	0.77473	0.474504	0.490923	1	0.0419986	0.77473	0.0045557	0.946187	0.992332	2.28765	0.77473	11.4696	0.000707435	0.00839502	2.82093	0.77473	16.0803	6.07e-05	0.000653048
Cluster-1273.0	0	4.32956	0	1	1	1.08624	4.32956	5.17343	0.0229349	0.139129	12.0911	4.32956	154.212	2.08e-35	5.76e-33	13.1774	4.32956	177.384	1.81e-40	6.31e-38
Cluster-1273.1	0	0.329965	0	1	1	0.866188	0.329965	1.52459	0.216926	0.586912	8.08994	0.329965	39.1878	3.85e-10	1.47e-08	8.95613	0.329965	46.9396	7.32e-12	2.86e-10
Cluster-1273.3	-0.67332	4.04476	0.218182	0.640429	1	0.757432	4.04476	2.14952	0.142614	0.472179	9.36101	4.04476	121.525	2.93e-28	5.26e-26	10.7918	4.04476	139.123	4.14e-32	8.39e-30
Cluster-12786.0	-0.260824	6.54497	1.93952	0.16372	1	0.442242	6.54497	5.60641	0.0178949	0.115915	0.0287644	6.54497	0.023737	0.877556	0.972832	0.731831	6.54497	15.1813	9.77e-05	0.000986977
Cluster-1282.0	0	0.0248059	0	1	1	-0.293451	0.0248059	0.402591	0.525754	0.850973	8.4041	0.0248059	72.3225	1.83e-17	1.54e-15	8.11065	0.0248059	60.8008	6.32e-15	3.93e-13
Cluster-12876.10	-3.5251	5.50478	32.599	1.13e-08	2.31e-05	0.648337	5.50478	1.34046	0.246952	0.627013	-1.25436	5.50478	4.91242	0.0266643	0.154517	2.91907	5.50478	23.5425	1.22e-06	1.94e-05
Cluster-12876.5	-1.07964	4.15481	5.29291	0.0214124	0.459441	0.994123	4.15481	14.8579	0.00011592	0.00215057	5.17878	4.15481	233.228	1.18e-52	6.02e-50	7.25255	4.15481	356.229	1.86e-79	2.25e-76
Cluster-12876.6	-0.36613	0.756549	0.629734	0.427453	1	1.27756	0.756549	9.84547	0.0017025	0.0192159	0.47885	0.756549	1.23226	0.266968	0.64995	2.12254	0.756549	23.4332	1.29e-06	2.05e-05
Cluster-12876.8	-0.448904	4.53221	3.23233	0.0721977	0.862152	0.926566	4.53221	16.2807	5.46e-05	0.00113236	2.00663	4.53221	68.1837	1.49e-16	1.17e-14	3.3821	4.53221	173.099	1.56e-39	4.92e-37
Cluster-1292.0	0	0.0987052	0	1	1	-0.188523	0.0987052	0.126148	0.72246	0.92995	8.43293	0.0987052	61.4098	4.64e-15	3.22e-13	8.24441	0.0987052	54.3986	1.64e-13	8.49e-12
Cluster-12923.0	1.04924	0.225964	2.9349	0.0866838	0.929546	3.05818	0.225964	26.8854	2.16e-07	9.45e-06	-0.00972194	0.225964	0.000233919	0.987797	0.997447	1.99921	0.225964	12.937	0.000322149	0.00281899
Cluster-13030.0	0.217511	3.02603	0.462854	0.496293	1	2.59144	3.02603	57.9015	2.76e-14	6.84e-12	-1.51698	3.02603	20.4729	6.05e-06	0.000121228	0.856944	3.02603	7.27659	0.00698589	0.0380889
Cluster-1306.1	0	-0.101141	0	1	1	0.218677	-0.101141	0.0693337	0.792309	0.952736	7.98803	-0.101141	30.6737	3.05e-08	9.3e-07	8.20671	-0.101141	30.9741	2.62e-08	5.7e-07
Cluster-13082.0	2.93119	0.655844	16.7642	4.23e-05	0.00986016	3.56646	0.655844	5.28619	0.0214952	0.132838	-6.89543	0.655844	29.3964	5.9e-08	1.72e-06	-6.26016	0.655844	47.5407	5.39e-12	2.15e-10
Cluster-1324.0	2.00614	0.0236346	1.48615	0.222815	1	-0.212443	0.0236346	0.17964	0.671683	0.912008	8.35049	0.0236346	64.4029	1.01e-15	7.52e-14	6.1319	0.0236346	48.8119	2.82e-12	1.17e-10
Cluster-13259.2	0.368684	7.68907	1.9246	0.16535	1	1.1451	7.68907	18.1584	2.03e-05	0.000490765	-0.360354	7.68907	1.83745	0.175251	0.52437	0.416058	7.68907	2.45181	0.117389	0.30834
Cluster-13259.3	0.391824	2.67094	1.30723	0.252898	1	1.63313	2.67094	21.5098	3.52e-06	0.000107463	-0.901186	2.67094	6.59529	0.0102249	0.0754086	0.340118	2.67094	1.00396	0.316354	0.563325
Cluster-13259.5	0.322625	7.5077	1.39221	0.238031	1	1.24452	7.5077	20.1482	7.17e-06	0.000197853	-0.589732	7.5077	4.62402	0.0315272	0.174349	0.332162	7.5077	1.47693	0.224255	0.461259
Cluster-13259.6	0.343644	10.308	1.50733	0.219546	1	1.23168	10.308	18.8484	1.42e-05	0.000360376	-0.455409	10.308	2.64221	0.104058	0.385598	0.432627	10.308	2.3861	0.122418	0.316536
Cluster-1328.1	0.073283	4.09653	0.069782	0.791654	1	0.766605	4.09653	9.20384	0.00241508	0.0252449	2.41724	4.09653	77.8761	1.1e-18	1.01e-16	3.11056	4.09653	123.487	1.09e-28	1.88e-26
Cluster-13293.0	-0.670983	3.03822	4.40423	0.03585	0.616201	0.893807	3.03822	8.52778	0.00349767	0.033754	0.39986	3.03822	1.66909	0.19638	0.55869	1.96465	3.03822	37.3192	1e-09	2.81e-08
Cluster-1330.0	2.00626	0.641018	1.48577	0.222874	1	0.26383	0.641018	0.286784	0.592289	0.882023	8.80279	0.641018	73.6477	9.34e-18	8.13e-16	7.06036	0.641018	67.824	1.79e-16	1.32e-14
Cluster-13302.0	0.713773	0.332433	1.2696	0.259843	1	-0.368767	0.332433	0.533872	0.464983	0.818575	2.91573	0.332433	24.6441	6.9e-07	1.65e-05	1.83319	0.332433	10.5854	0.00113985	0.00838782
Cluster-13337.0	0.72562	0.0280114	2.25135	0.133498	1	-0.438584	0.0280114	0.493748	0.48226	0.827542	-1.80361	0.0280114	11.0115	0.000905501	0.010388	-2.96782	0.0280114	27.5237	1.55e-07	2.91e-06
Cluster-13415.0	-1.86897	-0.407574	1.225	0.268381	1	0.851326	-0.407574	1.50151	0.22044	0.591863	5.39956	-0.407574	25.4095	4.64e-07	1.15e-05	8.11985	-0.407574	38.9617	4.32e-10	1.3e-08
Cluster-13471.0	0.297018	-0.00713603	0.267499	0.605014	1	0.85373	-0.00713603	1.30537	0.253236	0.634364	-3.18858	-0.00713603	21.4026	3.72e-06	7.77e-05	-2.63186	-0.00713603	16.3481	5.27e-05	0.000577491
Cluster-13572.2	-0.204416	5.86693	1.41605	0.234054	1	-1.39349	5.86693	63.2621	1.81e-15	5.72e-13	0.353822	5.86693	4.28045	0.0385531	0.201554	-0.835252	5.86693	22.9696	1.65e-06	2.55e-05
Cluster-13614.0	0.606407	-0.545047	0.743064	0.388681	1	3.37217	-0.545047	32.0956	1.47e-08	8.53e-07	-0.038196	-0.545047	0.00272411	0.958375	0.992544	2.72757	-0.545047	22.2529	2.39e-06	3.57e-05
Cluster-1365.2	0	1.30305	0	1	1	0.0151875	1.30305	0.00173346	0.96679	0.996358	9.63427	1.30305	133.831	5.95e-31	1.31e-28	9.64946	1.30305	127.092	1.77e-29	3.16e-27
Cluster-1366.1	0.0575725	5.10224	0.0935136	0.759757	1	0.808333	5.10224	18.6272	1.59e-05	0.000397846	0.0528753	5.10224	0.0794191	0.778086	0.94587	0.803635	5.10224	18.2916	1.9e-05	0.000233478
Cluster-13713.0	1.06768	-0.320014	1.32946	0.248901	1	-0.19582	-0.320014	0.137868	0.71041	0.925627	4.32222	-0.320014	34.5237	4.21e-09	1.43e-07	3.05873	-0.320014	20.7067	5.35e-06	7.4e-05
Cluster-13850.1	0.486643	1.3754	1.2212	0.269125	1	2.05573	1.3754	27.1425	1.89e-07	8.44e-06	0.895579	1.3754	4.41293	0.0356675	0.190136	2.46467	1.3754	36.1208	1.85e-09	5e-08
Cluster-13955.0	1.33856	-0.348454	5.73511	0.016629	0.400756	0.154818	-0.348454	0.055387	0.813941	0.959078	-1.20288	-0.348454	3.74867	0.0528497	0.250105	-2.38662	-0.348454	15.8028	7.03e-05	0.000743533
Cluster-14012.2	0.841039	7.05426	3.39855	0.0652538	0.81515	0.0610178	7.05426	0.0180014	0.893269	0.980519	-2.40268	7.05426	25.3103	4.88e-07	1.2e-05	-3.1827	7.05426	41.6515	1.09e-10	3.58e-09
Cluster-14035.0	2.13447	0.198843	2.5596	0.109626	1	-2.93606	0.198843	2.69766	0.100496	0.381553	-4.14023	0.198843	7.34233	0.00673493	0.0543832	-9.21076	0.198843	21.1005	4.36e-06	6.19e-05
Cluster-14125.2	0.0182037	4.5663	0.00684559	0.93406	1	-0.813078	4.5663	11.619	0.000652804	0.0089183	-2.19241	4.5663	88.2978	5.63e-21	6.18e-19	-3.02369	4.5663	152.382	5.23e-35	1.29e-32
Cluster-14125.3	-0.0206734	6.7375	0.0107342	0.917482	1	-0.627263	6.7375	9.66069	0.00188253	0.0207971	-1.03852	6.7375	26.4489	2.71e-07	7.05e-06	-1.64511	6.7375	64.0297	1.23e-15	8.26e-14
Cluster-14133.2	2.41525	4.9469	22.2244	2.43e-06	0.00161057	0.338053	4.9469	0.475006	0.490693	0.832758	-0.643364	4.9469	1.71451	0.190401	0.549205	-2.72056	4.9469	27.4922	1.58e-07	2.95e-06
Cluster-14173.0	2.13399	0.558121	7.78895	0.00525666	0.209619	-1.57285	0.558121	2.67318	0.102052	0.38526	-1.98712	0.558121	5.94138	0.0147894	0.0998925	-5.69396	0.558121	35.0892	3.15e-09	8.08e-08
Cluster-14179.0	2.57298	0.697252	5.02166	0.0250321	0.50378	1.71796	0.697252	14.6032	0.000132687	0.00239234	6.01422	0.697252	53.972	2.03e-13	1.16e-11	5.1592	0.697252	73.1553	1.2e-17	1.01e-15
Cluster-14416.0	0.046317	-0.148327	0.00163465	0.96775	1	0.179631	-0.148327	0.0382094	0.845023	0.967583	4.73165	-0.148327	16.1593	5.82e-05	0.000937305	4.86496	-0.148327	16.8564	4.03e-05	0.000455829
Cluster-14422.0	0.577765	2.38495	1.54115	0.214446	1	1.98863	2.38495	16.8904	3.96e-05	0.000865606	-1.11052	2.38495	5.39936	0.0201441	0.125613	0.300342	2.38495	0.424484	0.514708	0.732367
Cluster-14435.0	0.260347	3.65543	0.532964	0.465363	1	2.02903	3.65543	32.7013	1.07e-08	6.44e-07	0.860237	3.65543	5.90632	0.0150867	0.101205	2.62892	3.65543	51.712	6.43e-13	3.04e-11
Cluster-14631.0	1.34334	2.78728	3.32416	0.0682689	0.837812	-2.32246	2.78728	8.217	0.00414997	0.0386719	-2.07686	2.78728	7.45294	0.00633328	0.0516107	-5.74266	2.78728	39.8901	2.69e-10	8.28e-09
Cluster-14691.0	0.597709	0.295668	0.547165	0.459478	1	0.539395	0.295668	0.265325	0.606485	0.887758	-4.33338	0.295668	19.011	1.3e-05	0.000243762	-4.39169	0.295668	20.2024	6.97e-06	9.41e-05
Cluster-14721.0	4.40885	-0.421563	21.5857	3.38e-06	0.00199694	-4.24847	-0.421563	16.2352	5.59e-05	0.00115353	3.08978	-0.421563	10.8219	0.00100309	0.0113333	-5.56754	-0.421563	27.8607	1.3e-07	2.48e-06
Cluster-14758.0	0.520381	-0.184257	0.859042	0.354007	1	-0.144571	-0.184257	0.038375	0.844692	0.967538	-2.42318	-0.184257	14.0382	0.000179135	0.00253461	-3.08813	-0.184257	21.7006	3.19e-06	4.65e-05
Cluster-14833.3	-2.66062	-0.71465	2.41672	0.120046	1	0.663933	-0.71465	1.16452	0.280529	0.663026	4.39176	-0.71465	23.4901	1.26e-06	2.86e-05	7.71632	-0.71465	40.3398	2.13e-10	6.72e-09
Cluster-14876.0	-0.653375	0.656096	0.212683	0.644673	1	-1.80661	0.656096	14.3816	0.000149251	0.00263376	6.91433	0.656096	87.9909	6.58e-21	7.19e-19	5.76109	0.656096	44.7399	2.25e-11	8.23e-10
Cluster-14901.4	-0.0337956	2.51991	0.00945267	0.922548	1	-0.0415578	2.51991	0.018573	0.891598	0.979901	2.22093	2.51991	44.7627	2.22e-11	9.84e-10	2.21316	2.51991	43.4813	4.28e-11	1.5e-09
Cluster-14901.8	0.106473	2.71297	0.0909115	0.763022	1	-0.0169313	2.71297	0.00344308	0.953209	0.993933	3.03704	2.71297	84.3455	4.15e-20	4.24e-18	2.91364	2.71297	77.2809	1.48e-18	1.36e-16
Cluster-14984.3	-0.305668	7.63708	0.662331	0.415738	1	1.38622	7.63708	13.1166	0.000292684	0.00462134	-2.45578	7.63708	38.4299	5.68e-10	2.11e-08	-0.763888	7.63708	4.09368	0.0430439	0.153837
Cluster-14984.4	0.179001	5.53793	0.164743	0.684827	1	2.74284	5.53793	33.6683	6.54e-09	4.15e-07	-2.90394	5.53793	37.2637	1.03e-09	3.74e-08	-0.340104	5.53793	0.593504	0.441067	0.675813
Cluster-14984.6	0.158657	6.57422	0.120291	0.728719	1	2.51047	6.57422	26.8413	2.21e-07	9.62e-06	-2.85887	6.57422	33.8577	5.93e-09	1.97e-07	-0.507058	6.57422	1.22258	0.268854	0.512248
Cluster-14985.0	2.34581	-0.537299	6.91767	0.00853479	0.276087	0.1396	-0.537299	0.0485536	0.825599	0.961889	3.77361	-0.537299	20.3547	6.43e-06	0.000128465	1.56739	-0.537299	5.15697	0.0231532	0.0978824
Cluster-15028.0	3.37938	2.80877	12.1062	0.000502541	0.0498004	0.572031	2.80877	0.181429	0.670148	0.911323	-6.13115	2.80877	24.9326	5.94e-07	1.44e-05	-8.93851	2.80877	46.5086	9.12e-12	3.51e-10
Cluster-15099.1	1.18137	3.11044	10.1172	0.00146893	0.0975295	-0.629131	3.11044	2.79139	0.0947721	0.368623	-0.225499	3.11044	0.37002	0.542993	0.853994	-2.036	3.11044	28.1614	1.12e-07	2.15e-06
Cluster-15099.2	1.26483	1.54079	9.08196	0.00258143	0.13976	-0.506993	1.54079	1.32886	0.249008	0.629344	-0.375036	1.54079	0.772253	0.379521	0.755044	-2.14686	1.54079	23.9474	9.9e-07	1.61e-05
Cluster-15117.0	-0.440193	-0.292292	0.244418	0.621033	1	3.74573	-0.292292	24.3766	7.92e-07	2.97e-05	0.0200921	-0.292292	0.000550859	0.981275	0.9959	4.20602	-0.292292	27.2929	1.75e-07	3.24e-06
Cluster-15296.1	-1.46037	1.5277	4.59431	0.0320782	0.573693	2.13639	1.5277	8.92628	0.00281096	0.0285046	-3.153	1.5277	18.3947	1.8e-05	0.000324393	0.443766	1.5277	0.432598	0.510717	0.729345
Cluster-1536.0	5.22901	0.312593	13.3572	0.000257433	0.0324025	2.2734	0.312593	11.3856	0.000740163	0.00985326	6.98141	0.312593	30.1818	3.93e-08	1.18e-06	4.0258	0.312593	27.6016	1.49e-07	2.8e-06
Cluster-15377.0	0.339909	1.40733	0.29859	0.584768	1	0.560486	1.40733	0.396349	0.528981	0.85219	-5.35381	1.40733	42.873	5.84e-11	2.44e-09	-5.13323	1.40733	41.9504	9.36e-11	3.1e-09
Cluster-15397.0	-1.14182	2.58427	0.624739	0.429292	1	0.979463	2.58427	1.59645	0.206407	0.572986	7.2257	2.58427	43.3342	4.61e-11	1.95e-09	9.34699	2.58427	56.9155	4.55e-14	2.51e-12
Cluster-15415.7	-0.166522	4.25166	0.650762	0.41984	1	-0.284282	4.25166	2.0971	0.147579	0.481413	1.37228	4.25166	45.9072	1.24e-11	5.67e-10	1.25452	4.25166	37.5319	8.99e-10	2.54e-08
Cluster-15429.0	4.19722	-0.073994	14.5085	0.000139532	0.0219271	3.94915	-0.073994	25.9743	3.46e-07	1.46e-05	3.09741	-0.073994	7.01539	0.00808122	0.0626814	2.84935	-0.073994	15.4415	8.51e-05	0.000875993
Cluster-15456.0	1.58913	6.68653	34.7599	3.73e-09	1.47e-05	1.36513	6.68653	25.8518	3.69e-07	1.53e-05	-0.596704	6.68653	5.0633	0.0244376	0.145064	-0.8207	6.68653	9.61617	0.00192871	0.013124
Cluster-15582.0	1.49408	6.23303	15.9024	6.67e-05	0.0135256	0.029883	6.23303	0.00660148	0.935244	0.98889	-0.445126	6.23303	1.46118	0.226742	0.600608	-1.90932	6.23303	25.3073	4.89e-07	8.37e-06
Cluster-15582.1	0.922395	0.4188	1.41631	0.234011	1	0.470806	0.4188	0.224067	0.635958	0.898604	-4.0105	0.4188	18.2523	1.93e-05	0.000347442	-4.46209	0.4188	22.8554	1.75e-06	2.69e-05
Cluster-15582.2	2.1319	1.51342	12.2401	0.000467733	0.0489058	0.152546	1.51342	0.0479943	0.826591	0.962019	-2.51875	1.51342	14.3911	0.000148506	0.00215167	-4.4981	1.51342	41.6877	1.07e-10	3.52e-09
Cluster-15582.3	2.08039	5.34779	13.2565	0.000271633	0.0335936	-0.215762	5.34779	0.15252	0.696139	0.920291	-0.899542	5.34779	2.62477	0.105208	0.388341	-3.19569	5.34779	28.5408	9.17e-08	1.79e-06
Cluster-15639.1	0.672273	4.26341	2.76914	0.0960976	0.969592	1.9633	4.26341	21.8185	3e-06	9.34e-05	-1.85082	4.26341	19.506	1e-05	0.000191469	-0.559791	4.26341	1.92667	0.165123	0.382564
Cluster-15659.1	-3.53918	0.4062	4.7869	0.028677	0.542067	2.36542	0.4062	23.2313	1.44e-06	5e-05	3.53261	0.4062	24.4321	7.7e-07	1.82e-05	9.43721	0.4062	93.3106	4.47e-22	5.55e-20
Cluster-15679.2	-0.255717	4.61956	0.622824	0.43	1	0.837339	4.61956	6.71544	0.00955815	0.0723683	0.200534	4.61956	0.386722	0.534028	0.849594	1.29359	4.61956	15.6179	7.75e-05	0.000808616
Cluster-15774.3	-0.802713	1.70718	3.30215	0.0691891	0.843675	-3.28137	1.70718	53.0146	3.31e-13	6.71e-11	2.14365	1.70718	26.0441	3.34e-07	8.51e-06	-0.335012	1.70718	0.523784	0.469232	0.697636
Cluster-15775.0	0.570402	0.461315	0.442418	0.505958	1	-1.73948	0.461315	1.19494	0.274335	0.657177	-6.75877	0.461315	28.8236	7.93e-08	2.27e-06	-9.06865	0.461315	37.4458	9.4e-10	2.64e-08
Cluster-15775.1	1.24521	2.10157	2.85234	0.0912412	0.945966	0.884226	2.10157	1.21537	0.270271	0.652118	-3.76235	2.10157	20.2181	6.91e-06	0.000136842	-4.12334	2.10157	24.2501	8.46e-07	1.39e-05
Cluster-15775.2	2.06624	7.06797	8.45223	0.00364597	0.171077	-0.123986	7.06797	0.0326574	0.856592	0.970621	-2.64559	7.06797	13.2305	0.000275435	0.00368328	-4.83582	7.06797	36.2163	1.77e-09	4.79e-08
Cluster-15808.1	0.577	4.36997	4.71729	0.0298608	0.550835	0.0446251	4.36997	0.0269975	0.869488	0.97397	-1.26157	4.36997	21.5447	3.46e-06	7.26e-05	-1.79395	4.36997	42.5258	6.98e-11	2.37e-09
Cluster-15808.3	0.724885	0.415268	2.09819	0.147473	1	1.2658	0.415268	1.32956	0.248883	0.629254	-5.7802	0.415268	53.7254	2.31e-13	1.3e-11	-5.23928	0.415268	56.8589	4.68e-14	2.57e-12
Cluster-15808.5	0.400314	0.0608112	0.587042	0.443565	1	0	0.0608112	0	1	1	-8.17089	0.0608112	60.2492	8.36e-15	5.62e-13	-8.5712	0.0608112	65.3781	6.18e-16	4.37e-14
Cluster-15816.1	0.209964	3.12554	0.458584	0.498287	1	1.6752	3.12554	28.7766	8.12e-08	4.04e-06	-0.255891	3.12554	0.675551	0.411123	0.777734	1.20934	3.12554	15.4053	8.67e-05	0.000890856
Cluster-15823.0	2.52747	2.50808	7.65013	0.00567684	0.219555	0.33658	2.50808	0.111783	0.738123	0.935117	-4.28803	2.50808	17.3604	3.09e-05	0.000532201	-6.47892	2.50808	33.4753	7.22e-09	1.75e-07
Cluster-15986.3	-0.52132	4.7447	7.21238	0.00724026	0.253136	0.829897	4.7447	18.3508	1.84e-05	0.000451413	-0.600068	4.7447	9.60949	0.00193575	0.0196729	0.751149	4.7447	14.9598	0.000109827	0.00109202
Cluster-15986.4	-0.346917	1.89575	0.988735	0.320052	1	0.0752762	1.89575	0.0372618	0.846933	0.968112	-2.23292	1.89575	35.3575	2.74e-09	9.51e-08	-1.81073	1.89575	23.075	1.56e-06	2.43e-05
Cluster-16040.1	0.751509	4.10539	2.12163	0.145232	1	3.34821	4.10539	34.8479	3.56e-09	2.45e-07	-2.70628	4.10539	23.9095	1.01e-06	2.33e-05	-0.109576	4.10539	0.0457011	0.83072	0.925819
Cluster-16040.2	0.626216	3.8284	1.27853	0.258173	1	3.61603	3.8284	34.2795	4.77e-09	3.18e-07	-2.85291	3.8284	22.6461	1.95e-06	4.27e-05	0.136904	3.8284	0.0617347	0.803775	0.911199
Cluster-16147.1	-1.06941	6.18109	12.3424	0.000442775	0.0470369	1.68099	6.18109	29.7268	4.97e-08	2.58e-06	-0.858557	6.18109	8.03788	0.00458091	0.0400065	1.89184	6.18109	37.0783	1.13e-09	3.15e-08
Cluster-16259.1	-0.218517	1.89948	0.213602	0.643959	1	-0.447934	1.89948	1.97744	0.15966	0.503533	3.81024	1.89948	95.1062	1.8e-22	2.25e-20	3.58082	1.89948	78.3887	8.46e-19	8.06e-17
Cluster-16259.4	-0.296786	0.638804	0.523976	0.469151	1	0.459305	0.638804	0.492131	0.482978	0.827972	-4.13316	0.638804	60.7328	6.54e-15	4.44e-13	-3.37707	0.638804	42.5736	6.81e-11	2.32e-09
Cluster-16280.0	0.154394	3.06	0.0248698	0.874692	1	0.119951	3.06	0.141119	0.707171	0.924291	7.84445	3.06	214.333	1.56e-48	7.01e-46	7.81001	3.06	211.11	7.87e-48	3.54e-45
Cluster-16431.1	0.922853	0.0300482	3.31361	0.0687082	0.839353	-0.292409	0.0300482	0.232888	0.629391	0.895775	-1.36213	0.0300482	6.06503	0.0137885	0.0952391	-2.57739	0.0300482	20.7783	5.16e-06	7.18e-05
Cluster-16634.0	-0.457991	4.19038	1.56272	0.211267	1	1.10291	4.19038	7.57429	0.00592068	0.0505523	-4.56593	4.19038	110.752	6.7e-26	1.08e-23	-3.00502	4.19038	56.0603	7.03e-14	3.78e-12
Cluster-16640.1	1.99677	7.5449	17.1832	3.39e-05	0.00862267	0.726514	7.5449	2.41842	0.119916	0.426854	-0.771371	7.5449	2.7229	0.0989184	0.375052	-2.04163	7.5449	17.9081	2.32e-05	0.000279224
Cluster-16737.1	0.0847875	5.37805	0.16135	0.687916	1	1.06369	5.37805	24.9034	6.03e-07	2.34e-05	-0.562928	5.37805	7.03793	0.00798012	0.0620477	0.415972	5.37805	3.89236	0.0485061	0.167302
Cluster-16806.0	0.164891	4.09239	0.520459	0.470646	1	1.22783	4.09239	27.7274	1.4e-07	6.47e-06	-0.934644	4.09239	16.1185	5.95e-05	0.000954802	0.128292	4.09239	0.3171	0.573356	0.775749
Cluster-16853.0	1.70423	6.08642	20.1649	7.1e-06	0.00299501	-0.408199	6.08642	1.21087	0.27116	0.653313	-0.0312805	6.08642	0.00714661	0.932629	0.987748	-2.14371	6.08642	30.9601	2.63e-08	5.73e-07
Cluster-16853.1	1.43427	1.22034	6.18707	0.0128687	0.348815	0.269642	1.22034	0.165215	0.6844	0.916619	-2.55852	1.22034	16.0994	6.01e-05	0.000963907	-3.72314	1.22034	32.7325	1.06e-08	2.47e-07
Cluster-17168.0	1.26872	0.818096	10.0438	0.00152862	0.0990831	-0.424781	0.818096	0.857981	0.354304	0.73375	-0.834701	0.818096	3.82071	0.0506227	0.242766	-2.5282	0.818096	33.7336	6.32e-09	1.55e-07
Cluster-17282.0	-0.313515	0.536406	0.235332	0.627598	1	3.3924	0.536406	40.1087	2.4e-10	2.29e-08	0.334431	0.536406	0.316747	0.573569	0.869604	4.04034	0.536406	48.951	2.62e-12	1.1e-10
Cluster-17389.0	-0.910499	0.443896	2.6991	0.100405	0.98511	-3.04276	0.443896	28.1984	1.09e-07	5.25e-06	1.36638	0.443896	7.09579	0.00772653	0.0605671	-0.765889	0.443896	1.60025	0.205868	0.439047
Cluster-17416.3	-0.0405852	4.06334	0.0346062	0.852423	1	-0.463575	4.06334	4.36856	0.036608	0.19402	-0.450219	4.06334	4.2385	0.039517	0.205581	-0.873209	4.06334	15.4036	8.68e-05	0.000890967
Cluster-17464.0	0.04762	-0.478588	0.00823359	0.9277	1	0.00400109	-0.478588	4.08e-05	0.994904	1	-2.50964	-0.478588	16.6974	4.38e-05	0.000727244	-2.55326	-0.478588	16.763	4.24e-05	0.000477195
Cluster-17519.0	-0.522376	0.457176	0.500977	0.479071	1	0.716668	0.457176	0.714925	0.397814	0.770784	-3.6498	0.457176	18.4403	1.75e-05	0.000317585	-2.41075	0.457176	8.9103	0.00283567	0.0180124
Cluster-17531.1	-0.832526	2.35362	2.8919	0.0890261	0.941752	0.875569	2.35362	4.74012	0.029467	0.165958	2.59277	2.35362	33.9746	5.58e-09	1.87e-07	4.30086	2.35362	78.2442	9.11e-19	8.61e-17
Cluster-17531.2	-0.536883	3.76886	1.36354	0.242924	1	0.865883	3.76886	3.6663	0.0555235	0.258383	1.10212	3.76886	5.80185	0.0160093	0.106009	2.50488	3.76886	27.4249	1.63e-07	3.04e-06
Cluster-17586.0	0.739057	3.92789	7.75081	0.00536885	0.211866	0.346135	3.92789	1.60037	0.205851	0.572499	-1.31009	3.92789	22.9794	1.64e-06	3.65e-05	-1.70301	3.92789	38.7063	4.93e-10	1.47e-08
Cluster-17586.11	0.16079	2.07077	0.158123	0.69089	1	0	2.07077	0	1	1	-10.3873	2.07077	145.207	1.94e-33	4.8e-31	-10.5481	2.07077	145.675	1.53e-33	3.56e-31
Cluster-17586.17	0.783469	2.74862	5.38203	0.0203452	0.444714	-0.0627999	2.74862	0.0259977	0.871906	0.974648	-2.67177	2.74862	51.0151	9.17e-13	4.8e-11	-3.51804	2.74862	83.2947	7.07e-20	7.39e-18
Cluster-17586.30	-0.284086	5.49972	1.63492	0.201023	1	-0.872695	5.49972	14.9423	0.000110848	0.00207464	-0.666971	5.49972	8.94526	0.00278191	0.0267785	-1.25558	5.49972	30.5311	3.29e-08	7.01e-07
Cluster-17586.31	-0.0455807	6.10113	0.0446751	0.832603	1	0.82056	6.10113	14.227	0.000162027	0.00281802	-0.885353	6.10113	16.5389	4.77e-05	0.000785743	-0.0192128	6.10113	0.00793313	0.929028	0.970618
Cluster-17586.32	-0.0792203	3.88622	0.130657	0.717752	1	-0.309989	3.88622	1.9115	0.166797	0.514792	-0.694635	3.88622	9.88507	0.00166625	0.0174085	-0.925404	3.88622	17.0094	3.72e-05	0.000424322
Cluster-17586.42	-0.150342	-0.312574	0.0967752	0.755734	1	1.87098	-0.312574	1.4653	0.226088	0.600746	-8.029	-0.312574	64.6027	9.16e-16	6.82e-14	-6.00767	-0.312574	50.3903	1.26e-12	5.61e-11
Cluster-17586.50	0.140993	6.41225	0.373952	0.540858	1	-0.46222	6.41225	3.97424	0.0462014	0.228665	-0.510766	6.41225	4.87716	0.0272143	0.156509	-1.11398	6.41225	22.6874	1.91e-06	2.92e-05
Cluster-17586.67	-0.105733	0.361416	0.0669133	0.795885	1	-0.0893746	0.361416	0.0272505	0.868883	0.973786	-2.43999	0.361416	27.2127	1.82e-07	4.89e-06	-2.42364	0.361416	25.3838	4.7e-07	8.08e-06
Cluster-17586.9	-0.0951102	5.12843	0.160005	0.689152	1	-0.354812	5.12843	2.17446	0.140319	0.468046	-0.865315	5.12843	12.9995	0.000311576	0.00410662	-1.12502	5.12843	21.5539	3.44e-06	4.99e-05
Cluster-18413.2	2.81775	0.235003	2.95393	0.0856689	0.926631	0.842157	0.235003	3.75231	0.0527347	0.249403	8.01889	0.235003	66.7943	3.01e-16	2.31e-14	6.04329	0.235003	71.5045	2.77e-17	2.21e-15
Cluster-18413.3	-0.612115	1.07176	2.23663	0.134775	1	0.799583	1.07176	4.92925	0.0264057	0.153286	0.567186	1.07176	2.25597	0.1331	0.449328	1.97888	1.07176	25.2441	5.05e-07	8.62e-06
Cluster-18413.4	-0.451721	2.89526	2.32816	0.127052	1	1.0372	2.89526	14.6348	0.000130482	0.0023622	0.942273	2.89526	11.2129	0.000812312	0.00948281	2.43119	2.89526	68.8487	1.06e-16	7.95e-15
Cluster-18620.0	0.297243	4.01366	1.27186	0.259419	1	2.18049	4.01366	65.7925	5.01e-16	1.77e-13	-0.206973	4.01366	0.612335	0.43391	0.794251	1.67628	4.01366	40.262	2.22e-10	6.96e-09
Cluster-18643.3	-0.330367	0.842356	0.539384	0.462688	1	1.53779	0.842356	9.86873	0.00168111	0.0190252	-2.10212	0.842356	18.6251	1.59e-05	0.000291224	-0.233962	0.842356	0.26331	0.607855	0.800182
Cluster-18850.0	2.1735	2.74135	8.56739	0.00342237	0.166122	0.573898	2.74135	0.503544	0.477947	0.824723	-3.98007	2.74135	22.7597	1.84e-06	4.06e-05	-5.57967	2.74135	40.0977	2.42e-10	7.55e-09
Cluster-18850.1	1.10971	2.22009	2.16733	0.140971	1	0.515109	2.22009	0.350961	0.553569	0.864501	-4.70005	2.22009	27.023	2.01e-07	5.34e-06	-5.29465	2.22009	33.3722	7.61e-09	1.84e-07
Cluster-18905.3	0.334778	0.429458	0.48135	0.487812	1	2.28225	0.429458	21.4029	3.72e-06	0.00011233	-0.910378	0.429458	3.1983	0.0737149	0.311293	1.03709	0.429458	5.0241	0.0249969	0.103665
Cluster-18905.6	-0.459812	4.51923	4.78917	0.0286392	0.542067	0.891859	4.51923	17.7913	2.47e-05	0.000582443	-0.901413	4.51923	18.1791	2.01e-05	0.000359604	0.450258	4.51923	4.59041	0.0321513	0.125128
Cluster-18905.7	-0.126405	3.22588	0.241188	0.62335	1	1.29174	3.22588	24.5379	7.29e-07	2.76e-05	-0.838497	3.22588	10.3377	0.00130343	0.0141292	0.579648	3.22588	5.1161	0.0237048	0.0995813
Cluster-18905.8	0.548246	1.55939	2.31169	0.128404	1	1.73955	1.55939	18.6704	1.55e-05	0.000390398	-2.05378	1.55939	26.2461	3.01e-07	7.74e-06	-0.862469	1.55939	5.59161	0.0180467	0.0814276
Cluster-19065.4	-0.179566	4.00698	0.558755	0.454762	1	-1.00668	4.00698	17.2488	3.28e-05	0.000739888	0.295207	4.00698	1.53547	0.215293	0.584159	-0.531905	4.00698	4.78674	0.0286796	0.114762
Cluster-19198.0	-1.08479	1.0486	3.73244	0.0533655	0.747512	2.10316	1.0486	12.4601	0.000415747	0.00613752	-2.55584	1.0486	18.1846	2e-05	0.000358808	0.632112	1.0486	1.26625	0.260472	0.50255
Cluster-19361.0	-1.55098	0.0588072	1.4671	0.225803	1	-0.584192	0.0588072	1.67015	0.196239	0.559436	4.99291	0.0588072	57.2744	3.79e-14	2.35e-12	5.9597	0.0588072	51.3777	7.62e-13	3.57e-11
Cluster-19484.0	1.17845	3.5079	6.2379	0.0125045	0.344496	3.73923	3.5079	60.4455	7.56e-15	2.09e-12	1.28404	3.5079	7.49416	0.00618994	0.0506758	3.84482	3.5079	62.7602	2.33e-15	1.53e-13
Cluster-19511.0	-1.37711	3.90616	5.88723	0.015251	0.381059	2.34263	3.90616	15.9023	6.67e-05	0.00134296	-2.63536	3.90616	19.7089	9.02e-06	0.000173927	1.08437	3.90616	3.69414	0.0546038	0.181976
Cluster-19662.1	0.660673	4.29879	7.54715	0.00601049	0.22759	-0.41692	4.29879	2.79843	0.0943565	0.367545	-1.14191	4.29879	21.5746	3.4e-06	7.16e-05	-2.21951	4.29879	76.424	2.29e-18	2.06e-16
Cluster-19886.17	0.184897	7.26215	0.839277	0.359604	1	0.910049	7.26215	20.0492	7.55e-06	0.000206994	-0.310487	7.26215	2.36203	0.12432	0.4305	0.414665	7.26215	4.21791	0.0399993	0.146727
Cluster-19886.2	0.159382	6.82119	0.519969	0.470855	1	0.956764	6.82119	18.4331	1.76e-05	0.000434752	-0.431372	6.82119	3.79217	0.0514928	0.24582	0.366009	6.82119	2.74131	0.0977843	0.273681
Cluster-19886.20	0.0960351	1.1864	0.0180778	0.893044	1	1.21354	1.1864	2.34547	0.125647	0.439245	-3.68976	1.1864	20.1732	7.07e-06	0.000139781	-2.57225	1.1864	11.1397	0.000844974	0.00648477
Cluster-19905.1	0.13673	-0.366005	0.0811475	0.775748	1	0	-0.366005	0	1	1	-7.84718	-0.366005	61.0501	5.56e-15	3.83e-13	-7.98391	-0.366005	60.7062	6.63e-15	4.1e-13
Cluster-19968.0	2.13493	2.46842	4.63633	0.0313019	0.566105	-4.34049	2.46842	6.79176	0.00915794	0.0701316	-5.10048	2.46842	18.7985	1.45e-05	0.000269818	-11.5759	2.46842	47.5064	5.48e-12	2.18e-10
Cluster-19987.2	-0.802051	1.38938	1.13758	0.286164	1	2.34363	1.38938	10.5755	0.00114593	0.0139348	0.847385	1.38938	1.39832	0.237005	0.614331	3.99307	1.38938	25.4262	4.6e-07	7.92e-06
Cluster-20003.0	1.04275	-0.430702	1.33256	0.24835	1	0.740262	-0.430702	0.366219	0.545073	0.860798	-4.13426	-0.430702	13.3621	0.000256757	0.0034614	-4.43675	-0.430702	16.4811	4.91e-05	0.000543533
Cluster-20085.1	-0.670192	0.977159	1.56278	0.211259	1	0.102178	0.977159	0.0457503	0.83063	0.963197	1.31679	0.977159	6.91934	0.00852685	0.0654119	2.08916	0.977159	15.7659	7.17e-05	0.000755751
Cluster-2018.0	-0.170616	-0.647829	0.109341	0.740896	1	0.912258	-0.647829	1.38228	0.239714	0.61777	-3.31056	-0.647829	25.5864	4.23e-07	1.05e-05	-2.22769	-0.647829	13.1518	0.000287242	0.00255907
Cluster-2018.1	5.72475	1.9226	20.2877	6.66e-06	0.00299501	2.38393	1.9226	24.4466	7.64e-07	2.87e-05	8.6359	1.9226	74.1769	7.14e-18	6.24e-16	5.29508	1.9226	81.1809	2.06e-19	2.04e-17
Cluster-20248.0	-0.13245	0.155088	0.0200188	0.887485	1	0.659752	0.155088	0.754126	0.385173	0.760072	2.85423	0.155088	10.8822	0.000970924	0.011029	3.64643	0.155088	16.682	4.42e-05	0.000494436
Cluster-20267.0	-0.16094	3.9707	0.243962	0.621359	1	1.47735	3.9707	20.8714	4.91e-06	0.000142719	0.608491	3.9707	3.55023	0.059537	0.270936	2.24678	3.9707	45.2706	1.72e-11	6.33e-10
Cluster-2027.0	3.66748	-0.265755	5.40629	0.0200644	0.441151	4.93138	-0.265755	43.9496	3.37e-11	4.09e-09	3.95295	-0.265755	6.81248	0.0090523	0.0686888	5.21684	-0.265755	44.1644	3.02e-11	1.09e-09
Cluster-20280.0	1.12236	1.05653	2.45974	0.116798	1	-0.703469	1.05653	0.818443	0.365636	0.742681	-1.91171	1.05653	6.46456	0.0110047	0.0799624	-3.73754	1.05653	21.3515	3.82e-06	5.5e-05
Cluster-20333.0	-1.84698	0.360923	2.23562	0.134862	1	1.39767	0.360923	9.70792	0.00183476	0.0203796	3.92292	0.360923	36.4833	1.54e-09	5.48e-08	7.16758	0.360923	83.6061	6.04e-20	6.39e-18
Cluster-20333.2	1.43216	-0.124391	1.1688	0.279649	1	1.64194	-0.124391	10.902	0.000960605	0.0121369	5.1714	-0.124391	33.9328	5.7e-09	1.91e-07	5.38118	-0.124391	56.0812	6.95e-14	3.75e-12
Cluster-20344.7	0.118129	6.64529	0.268376	0.604423	1	1.1642	6.64529	25.3427	4.8e-07	1.93e-05	-0.939226	6.64529	16.6248	4.56e-05	0.000751865	0.106847	6.64529	0.219754	0.639227	0.820641
Cluster-20388.0	0.445629	-0.235511	0.291143	0.589489	1	3.31481	-0.235511	26.6788	2.4e-07	1.04e-05	0.9192	-0.235511	1.40881	0.235254	0.611158	3.78838	-0.235511	30.8084	2.85e-08	6.14e-07
Cluster-20416.1	2.13796	1.98851	16.0899	6.04e-05	0.0130425	-0.746768	1.98851	2.0213	0.155106	0.495167	0.521273	1.98851	0.998457	0.317684	0.702228	-2.36345	1.98851	19.2422	1.15e-05	0.000147365
Cluster-20428.2	0.324285	3.37233	1.75497	0.185254	1	0.14078	3.37233	0.307055	0.579493	0.877453	-1.03859	3.37233	17.0893	3.57e-05	0.00060481	-1.2221	3.37233	23.5913	1.19e-06	1.9e-05
Cluster-20496.2	-0.343467	3.77562	1.92034	0.165819	1	-0.126263	3.77562	0.244785	0.620771	0.892413	-1.28332	3.77562	25.7065	3.97e-07	9.93e-06	-1.06612	3.77562	17.5024	2.87e-05	0.000337055
Cluster-20502.3	0.255953	6.29732	1.34453	0.246237	1	1.2279	6.29732	30.0382	4.24e-08	2.24e-06	-0.816007	6.29732	13.4415	0.000246112	0.00333993	0.155943	6.29732	0.500538	0.479264	0.705299
Cluster-20502.7	0.324932	4.13068	1.27301	0.259203	1	1.79708	4.13068	61.2507	5.03e-15	1.47e-12	3.09354	4.13068	136.058	1.94e-31	4.33e-29	4.56569	4.13068	282.647	1.99e-63	1.55e-60
Cluster-20506.0	-0.632081	-0.0842061	0.382796	0.536111	1	-0.294165	-0.0842061	0.206377	0.649622	0.903969	3.89817	-0.0842061	23.4706	1.27e-06	2.89e-05	4.23608	-0.0842061	23.8983	1.02e-06	1.64e-05
Cluster-20533.0	2.02019	0.974925	1.45491	0.227741	1	0.110771	0.974925	0.0217453	0.882767	0.977709	9.2141	0.974925	46.1628	1.09e-11	4.99e-10	7.30468	0.974925	39.1946	3.84e-10	1.16e-08
Cluster-20688.0	-0.296662	0.680824	0.459364	0.497922	1	0.41882	0.680824	0.444657	0.504883	0.839589	-3.80436	0.680824	49.1142	2.41e-12	1.19e-10	-3.08887	0.680824	34.1903	5e-09	1.25e-07
Cluster-20710.0	3.18293	-0.378762	18.7748	1.47e-05	0.00494507	6.18853	-0.378762	42.3763	7.53e-11	8.23e-09	-2.70093	-0.378762	5.33968	0.0208452	0.128956	0.304673	-0.378762	0.260209	0.609977	0.801294
Cluster-20710.1	1.60573	-0.519673	5.67397	0.0172185	0.409756	5.108	-0.519673	43.2987	4.7e-11	5.47e-09	-1.99122	-0.519673	4.70117	0.030142	0.168246	1.51105	-0.519673	6.91617	0.00854198	0.0448159
Cluster-20766.0	0.477698	0.665068	0.403473	0.525301	1	-0.339761	0.665068	0.690028	0.406155	0.777697	4.57297	0.665068	65.8837	4.78e-16	3.63e-14	3.75551	0.665068	46.4825	9.24e-12	3.55e-10
Cluster-2090.1	0.0616284	4.6956	0.0453426	0.831375	1	0.439015	4.6956	3.62731	0.0568385	0.262525	4.34874	4.6956	243.495	6.8e-55	3.76e-52	4.72612	4.6956	278.49	1.6e-62	1.18e-59
Cluster-2090.2	0.0565156	4.66637	0.0450327	0.831944	1	0.445156	4.66637	3.02127	0.0821792	0.336527	1.89092	4.66637	49.701	1.79e-12	9.04e-11	2.27956	4.66637	70.4775	4.66e-17	3.63e-15
Cluster-2090.3	1.18698	0.473868	3.05678	0.0804006	0.901723	1.455	0.473868	10.6185	0.0011196	0.013715	3.09558	0.473868	27.4931	1.58e-07	4.27e-06	3.36359	0.473868	41.5156	1.17e-10	3.82e-09
Cluster-2090.4	0.143783	3.43328	0.0180543	0.893113	1	1.16821	3.43328	19.8318	8.46e-06	0.000228236	7.96618	3.43328	274.123	1.43e-61	1.06e-58	8.9906	3.43328	356.429	1.69e-79	2.13e-76
Cluster-2090.6	0.427397	3.45026	1.56928	0.210311	1	0.564384	3.45026	3.91771	0.0477798	0.234337	3.39834	3.45026	105.652	8.79e-25	1.31e-22	3.53533	3.45026	115.997	4.76e-27	7.44e-25
Cluster-20904.0	0.862592	-0.485051	0.631885	0.426665	1	0.0270224	-0.485051	0.00197053	0.964593	0.995871	4.42888	-0.485051	27.1477	1.88e-07	5.05e-06	3.59331	-0.485051	20.3694	6.38e-06	8.7e-05
Cluster-20954.1	0.437998	0.749767	0.684153	0.40816	1	2.00276	0.749767	17.3239	3.15e-05	0.000716083	0.720387	0.749767	1.9478	0.162824	0.503586	2.28515	0.749767	21.2587	4.01e-06	5.75e-05
Cluster-20976.0	0.22812	4.89689	0.738137	0.390258	1	1.10966	4.89689	17.1905	3.38e-05	0.000757169	-0.327038	4.89689	1.51184	0.218858	0.589196	0.554504	4.89689	4.37391	0.0364931	0.137259
Cluster-2099.0	-1.87015	0.00321518	1.25165	0.263238	1	1.60618	0.00321518	11.6927	0.000627456	0.00862078	5.37519	0.00321518	39.4073	3.44e-10	1.32e-08	8.85152	0.00321518	80.9694	2.29e-19	2.25e-17
Cluster-21009.0	1.92568	0.0314281	6.75245	0.00936193	0.291824	-0.539371	0.0314281	0.225791	0.634662	0.897995	-3.34637	0.0314281	13.6699	0.000217919	0.00300026	-5.81142	0.0314281	35.5048	2.54e-09	6.66e-08
Cluster-21046.1	0.36928	-0.20019	0.58202	0.445522	1	0	-0.20019	0	1	1	-7.90219	-0.20019	60.9548	5.84e-15	4.01e-13	-8.27147	-0.20019	66.0356	4.43e-16	3.18e-14
Cluster-21137.3	-0.336794	3.18561	1.63811	0.200585	1	-0.183372	3.18561	0.533242	0.465247	0.81884	0.870299	3.18561	11.584	0.000665225	0.00795096	1.02372	3.18561	15.3566	8.9e-05	0.000910575
Cluster-21137.4	-0.0381625	3.22825	0.022346	0.88117	1	0.0889894	3.22825	0.135242	0.713058	0.927031	1.02436	3.22825	16.8859	3.97e-05	0.00066725	1.15152	3.22825	20.9544	4.7e-06	6.62e-05
Cluster-21137.5	-0.0612566	5.22855	0.119741	0.729316	1	-0.0995045	5.22855	0.327434	0.567174	0.871753	0.728756	5.22855	17.1959	3.37e-05	0.000575847	0.690508	5.22855	15.2888	9.23e-05	0.000938076
Cluster-21204.0	0.32898	2.25143	0.456313	0.499352	1	-0.947886	2.25143	4.1856	0.0407688	0.20967	2.47122	2.25143	25.2019	5.16e-07	1.26e-05	1.19436	2.25143	6.21752	0.0126492	0.0613808
Cluster-21208.0	-0.892525	4.08e-05	1.37932	0.240217	1	1.18574	4.08e-05	3.95381	0.0467655	0.230485	1.50548	4.08e-05	5.2964	0.0213696	0.131239	3.58375	4.08e-05	25.3368	4.81e-07	8.25e-06
Cluster-21521.0	-0.0814678	-0.0101025	0.0243976	0.875878	1	-2.95865	-0.0101025	20.0791	7.43e-06	0.000204282	-0.326406	-0.0101025	0.392994	0.53073	0.848619	-3.20359	-0.0101025	23.5254	1.23e-06	1.95e-05
Cluster-21605.0	-0.382424	6.1828	4.08517	0.0432611	0.68427	-1.25625	6.1828	43.1455	5.08e-11	5.87e-09	0.620008	6.1828	10.8108	0.0010091	0.0113944	-0.253815	6.1828	1.78932	0.18101	0.405368
Cluster-21646.0	1.61729	0.350652	6.07701	0.0136952	0.35685	0.97322	0.350652	3.61131	0.057388	0.264557	2.79289	0.350652	19.9953	7.76e-06	0.000152249	2.14881	0.350652	15.1606	9.87e-05	0.000996749
Cluster-21679.3	-0.0869845	2.21112	0.0616342	0.803931	1	0.234732	2.21112	0.525446	0.468528	0.820294	1.24686	2.21112	13.5806	0.000228534	0.00313018	1.56857	2.21112	20.9244	4.78e-06	6.71e-05
Cluster-21862.1	0.339898	4.56496	1.53466	0.215414	1	0.818741	4.56496	8.60028	0.00336111	0.0327937	-1.25294	4.56496	19.958	7.92e-06	0.000154703	-0.774094	4.56496	7.8449	0.00509644	0.0294874
Cluster-21890.0	-0.219327	-0.550675	0.060125	0.806299	1	6.69699	-0.550675	47.567	5.32e-12	7.93e-10	-2.85136	-0.550675	5.99393	0.0143552	0.0980063	4.06496	-0.550675	27.7819	1.36e-07	2.58e-06
Cluster-21933.0	2.42135	5.19704	4.70229	0.0301225	0.554396	-1.7212	5.19704	1.56641	0.21073	0.578576	-7.57447	5.19704	27.6203	1.48e-07	4.02e-06	-11.717	5.19704	46.686	8.33e-12	3.22e-10
Cluster-21998.0	0.0865762	-0.201846	0.00347922	0.952964	1	0.731068	-0.201846	0.75173	0.385929	0.760543	5.68737	-0.201846	21.5329	3.48e-06	7.3e-05	6.33186	-0.201846	26.063	3.3e-07	5.84e-06
Cluster-22010.1	0.137624	5.76573	0.279695	0.596901	1	0.951183	5.76573	12.1292	0.000496376	0.00711427	-3.76089	5.76573	163.385	2.06e-37	6.08e-35	-2.94733	5.76573	108.921	1.69e-25	2.42e-23
Cluster-22010.2	0.307053	4.52591	1.3703	0.241761	1	0.579986	4.52591	4.48035	0.0342866	0.185145	-2.39375	4.52591	72.9478	1.33e-17	1.14e-15	-2.12082	4.52591	59.0258	1.56e-14	9.12e-13
Cluster-22010.3	0.552563	5.21171	3.68436	0.0549251	0.757465	0.862108	5.21171	8.00939	0.00465355	0.0421662	-3.63746	5.21171	125.866	3.29e-29	6.38e-27	-3.32791	5.21171	109.999	9.81e-26	1.43e-23
Cluster-22151.0	0	0.332706	0	1	1	9.61597	0.332706	77.708	1.19e-18	8.57e-16	0	0.332706	0	1	1	9.61597	0.332706	72.138	2.01e-17	1.63e-15
Cluster-22160.0	0.0604434	-0.725595	0.0129831	0.909283	1	0.330057	-0.725595	0.144072	0.704266	0.922819	-3.37111	-0.725595	24.0794	9.24e-07	2.16e-05	-3.1015	-0.725595	21.0907	4.38e-06	6.22e-05
Cluster-22175.0	-0.446518	0.811877	0.963285	0.326361	1	-2.53108	0.811877	24.0102	9.58e-07	3.49e-05	-0.090525	0.811877	0.0412487	0.839059	0.961234	-2.17509	0.811877	17.307	3.18e-05	0.000369291
Cluster-22304.0	0.912449	0.479132	1.7116	0.190778	1	-0.170732	0.479132	0.0849123	0.770748	0.946173	2.99421	0.479132	19.7566	8.8e-06	0.000170256	1.91103	0.479132	8.95559	0.00276622	0.0176472
Cluster-22412.0	2.28443	-0.268519	4.77666	0.0288479	0.542709	4.08239	-0.268519	21.4731	3.59e-06	0.000109413	1.50191	-0.268519	1.96185	0.161316	0.501078	3.29987	-0.268519	15.2165	9.59e-05	0.000970985
Cluster-22491.3	-0.586824	8.84625	3.06551	0.07997	0.8989	0.887127	8.84625	6.95415	0.00836251	0.0656063	0.335136	8.84625	1.0052	0.316054	0.700415	1.80909	8.84625	27.6118	1.48e-07	2.79e-06
Cluster-22577.9	-1.00918	3.93264	16.9219	3.9e-05	0.00940401	0.0446308	3.93264	0.0309663	0.860316	0.971562	-2.12155	3.93264	69.2773	8.55e-17	6.86e-15	-1.06774	3.93264	17.9465	2.27e-05	0.000273906
Cluster-22658.2	0.459293	5.96702	5.77948	0.0162144	0.394341	-0.0138207	5.96702	0.00521322	0.942441	0.9913	-0.291578	5.96702	2.32488	0.12732	0.437264	-0.764692	5.96702	15.8584	6.83e-05	0.000724012
Cluster-22668.0	0.168679	7.06975	0.814638	0.366752	1	0.770476	7.06975	16.8103	4.13e-05	0.000899355	-0.443433	7.06975	5.60251	0.0179348	0.115302	0.158364	7.06975	0.719069	0.39645	0.639433
Cluster-22750.0	-0.745211	3.51097	4.5315	0.0332765	0.586046	1.78253	3.51097	28.0422	1.19e-07	5.62e-06	0.769025	3.51097	5.1975	0.0226193	0.136964	3.29676	3.51097	81.9204	1.42e-19	1.44e-17
Cluster-22817.0	0.0146208	1.41986	0.00117222	0.972688	1	1.92297	1.41986	18.998	1.31e-05	0.00033578	-1.06255	1.41986	5.77833	0.0162249	0.106871	0.8458	1.41986	4.00518	0.0453608	0.159646
Cluster-2282.1	0	-0.491529	0	1	1	-0.193519	-0.491529	0.11574	0.733701	0.933743	7.76708	-0.491529	46.9228	7.38e-12	3.49e-10	7.57356	-0.491529	40.9417	1.57e-10	5.04e-09
Cluster-22855.0	1.27596	-0.351803	3.9081	0.048054	0.711346	0.0942939	-0.351803	0.0146057	0.903807	0.98269	-1.74779	-0.351803	5.934	0.0148515	0.100184	-2.92946	-0.351803	16.6711	4.45e-05	0.000497077
Cluster-22903.1	0.0386711	2.69755	0.0228241	0.879915	1	0.157019	2.69755	0.338955	0.560433	0.86822	-1.16387	2.69755	19.4012	1.06e-05	0.000201256	-1.04552	2.69755	15.592	7.86e-05	0.000817527
Cluster-22922.0	-0.303069	0.553452	0.45798	0.49857	1	0	0.553452	0	1	1	-9.05233	0.553452	94.059	3.06e-22	3.71e-20	-8.74926	0.553452	81.3943	1.85e-19	1.85e-17
Cluster-23132.0	0.0456339	2.1443	0.0156262	0.90052	1	1.64166	2.1443	21.3282	3.87e-06	0.000116528	0.0804067	2.1443	0.0496369	0.823696	0.957265	1.67643	2.1443	21.7567	3.1e-06	4.53e-05
Cluster-23169.0	1.74903	-0.350049	4.62314	0.0315434	0.568723	-0.408491	-0.350049	0.0966757	0.755856	0.941325	-3.72162	-0.350049	13.0748	0.000299293	0.00396045	-5.87914	-0.350049	29.0216	7.16e-08	1.43e-06
Cluster-23215.0	1.97092	0.345661	7.09274	0.00773968	0.261167	-0.818707	0.345661	0.863556	0.352745	0.732702	-1.85218	0.345661	5.44634	0.0196094	0.122916	-4.64181	0.345661	28.3202	1.03e-07	2e-06
Cluster-23270.15	-0.24129	4.46989	1.45153	0.228282	1	-0.97797	4.46989	23.564	1.21e-06	4.25e-05	0.332385	4.46989	2.81277	0.0935171	0.36136	-0.404295	4.46989	3.98907	0.0457964	0.160711
Cluster-23279.2	-0.333934	4.19537	2.19876	0.138122	1	0.564232	4.19537	6.08957	0.0135982	0.095012	-1.13901	4.19537	24.7594	6.5e-07	1.56e-05	-0.240848	4.19537	1.13008	0.287758	0.532711
Cluster-2330.1	1.37038	4.67625	24.8089	6.33e-07	0.000579744	1.8044	4.67625	41.3466	1.27e-10	1.27e-08	-0.875887	4.67625	10.0171	0.00155095	0.0164039	-0.441865	4.67625	2.68671	0.101188	0.279592
Cluster-2330.2	1.4502	3.38202	22.0808	2.61e-06	0.00165298	1.76286	3.38202	31.1348	2.41e-08	1.34e-06	-0.835053	3.38202	7.0527	0.00791457	0.0616638	-0.522391	3.38202	3.01707	0.0823922	0.24374
Cluster-23377.0	0.196549	0.405823	0.0325272	0.856875	1	-0.214519	0.405823	0.129302	0.719157	0.928425	5.19507	0.405823	39.9404	2.62e-10	1.02e-08	4.784	0.405823	33.7332	6.32e-09	1.55e-07
Cluster-23597.0	1.00317	0.445474	0.711176	0.399054	1	-0.158134	0.445474	0.0700418	0.791276	0.952566	6.09955	0.445474	46.1683	1.09e-11	4.99e-10	4.93824	0.445474	35.7029	2.3e-09	6.11e-08
Cluster-23634.0	0.470218	4.22768	4.34874	0.0370364	0.632075	-0.115809	4.22768	0.245157	0.620506	0.892413	-1.26025	4.22768	29.5344	5.49e-08	1.61e-06	-1.84627	4.22768	61.5023	4.42e-15	2.82e-13
Cluster-23662.0	1.42985	2.49662	7.20275	0.00727919	0.253136	2.14889	2.49662	18.7564	1.49e-05	0.000375672	2.33296	2.49662	19.2152	1.17e-05	0.000220431	3.05199	2.49662	34.4793	4.31e-09	1.08e-07
Cluster-23662.1	1.00668	2.38779	3.7626	0.052411	0.741435	1.88688	2.38779	15.3054	9.15e-05	0.001769	2.18864	2.38779	17.9948	2.22e-05	0.000393247	3.06884	2.38779	35.8828	2.1e-09	5.59e-08
Cluster-23746.0	-0.145398	0.268677	0.0300225	0.862439	1	4.60223	0.268677	39.3055	3.62e-10	3.22e-08	-0.124381	0.268677	0.0236029	0.8779	0.972862	4.62325	0.268677	38.175	6.47e-10	1.89e-08
Cluster-2383.0	-1.45871	0.193273	3.56108	0.0591493	0.781544	0	0.193273	0	1	1	-9.05078	0.193273	46.4353	9.47e-12	4.4e-10	-7.59207	0.193273	30.6697	3.06e-08	6.55e-07
Cluster-24017.5	-0.13922	0.86964	0.129167	0.719297	1	-0.368536	0.86964	0.0999199	0.751926	0.940012	-6.2575	0.86964	100.449	1.21e-23	1.7e-21	-6.48682	0.86964	94.6019	2.33e-22	2.96e-20
Cluster-24017.6	-0.213799	0.390684	0.237458	0.626048	1	-2.52374	0.390684	2.47974	0.115321	0.417148	-6.3016	0.390684	77.7589	1.16e-18	1.06e-16	-8.61154	0.390684	80.2766	3.26e-19	3.18e-17
Cluster-24167.0	3.33166	3.28235	8.17071	0.00425723	0.184143	-2.52583	3.28235	2.16513	0.141173	0.469657	-6.70306	3.28235	21.1617	4.22e-06	8.72e-05	-12.5606	3.28235	44.4969	2.55e-11	9.26e-10
Cluster-24374.1	0.622802	3.35214	0.905056	0.34143	1	-1.00113	3.35214	1.88795	0.169434	0.518432	-4.24149	3.35214	31.4303	2.07e-08	6.44e-07	-5.86543	3.35214	50.6168	1.12e-12	5.07e-11
Cluster-2442.0	-1.78596	0.120857	5.00361	0.0252944	0.506996	0	0.120857	0	1	1	-9.05078	0.120857	45.1703	1.81e-11	8.06e-10	-7.26481	0.120857	27.0732	1.96e-07	3.61e-06
Cluster-24559.0	-0.918952	0.163069	1.15155	0.283224	1	1.379	0.163069	3.36497	0.0665968	0.291765	1.20737	0.163069	2.36263	0.124272	0.430472	3.50533	0.163069	16.7652	4.23e-05	0.000476841
Cluster-24702.0	0.160475	0.159387	0.0534678	0.817135	1	-0.280168	0.159387	0.102191	0.749216	0.939211	-3.23907	0.159387	16.3101	5.38e-05	0.000871904	-3.67972	0.159387	19.8091	8.56e-06	0.000113067
Cluster-2475.0	-1.90076	0.869958	6.7484	0.00938319	0.292036	0	0.869958	0	1	1	-9.87304	0.869958	59.9842	9.56e-15	6.33e-13	-7.97228	0.869958	36.8211	1.29e-09	3.57e-08
Cluster-24928.0	-0.0452982	1.10146	0.0144983	0.904159	1	-4.91581	1.10146	58.387	2.15e-14	5.5e-12	-1.08876	1.10146	7.87545	0.00501103	0.0430133	-5.95927	1.10146	93.0449	5.11e-22	6.26e-20
Cluster-2496.0	-1.60912	0.679605	5.41413	0.0199744	0.440334	0	0.679605	0	1	1	-9.60808	0.679605	61.197	5.16e-15	3.57e-13	-7.99896	0.679605	39.4148	3.43e-10	1.04e-08
Cluster-24984.0	-2.80114	1.23303	11.542	0.000680414	0.0606391	0.853758	1.23303	1.82462	0.176764	0.530181	1.81178	1.23303	7.39134	0.00655385	0.0531472	5.46668	1.23303	42.6781	6.45e-11	2.2e-09
Cluster-25011.0	-1.45202	-0.0188069	2.05236	0.15197	1	4.18006	-0.0188069	30.6348	3.11e-08	1.69e-06	0.118615	-0.0188069	0.0202038	0.886969	0.974844	5.7507	-0.0188069	42.0521	8.89e-11	2.97e-09
Cluster-25099.3	0.971018	1.1995	6.17577	0.0129511	0.350618	-0.887481	1.1995	5.81073	0.0159287	0.106343	1.55359	1.1995	16.4888	4.89e-05	0.000804776	-0.304912	1.1995	0.653113	0.419002	0.658058
Cluster-25211.2	0.133515	-0.0235447	0.00733484	0.93175	1	0.931537	-0.0235447	3.80294	0.0511627	0.244516	5.79402	-0.0235447	46.3152	1.01e-11	4.66e-10	6.59204	-0.0235447	63.1387	1.93e-15	1.28e-13
Cluster-25298.0	3.42235	0.193689	18.0127	2.19e-05	0.00664898	1.23439	0.193689	4.56603	0.032612	0.178212	3.89534	0.193689	24.2415	8.5e-07	2e-05	1.70738	0.193689	8.2136	0.00415776	0.0248586
Cluster-25300.0	1.11726	0.622386	1.53832	0.214868	1	4.92561	0.622386	27.1615	1.87e-07	8.37e-06	-0.223941	0.622386	0.057313	0.810794	0.953528	3.58441	0.622386	16.7207	4.33e-05	0.000487127
Cluster-25394.1	-0.00182134	6.3207	0.000109457	0.991653	1	-0.812305	6.3207	21.5328	3.48e-06	0.000106424	0.362342	6.3207	4.34711	0.0370718	0.195542	-0.448142	6.3207	6.56992	0.0103717	0.0523273
Cluster-25469.0	-1.87029	0.755599	1.2559	0.262429	1	-0.649979	0.755599	2.75501	0.09695	0.373322	7.47164	0.755599	107.583	3.32e-25	5.06e-23	8.69196	0.755599	87.2755	9.44e-21	1.06e-18
Cluster-25480.0	-0.0992839	4.01434	0.210883	0.646076	1	0.759205	4.01434	11.5571	0.000674893	0.00916351	-1.45741	4.01434	42.4789	7.14e-11	2.98e-09	-0.598921	4.01434	7.48847	0.00620951	0.0347476
Cluster-25498.14	-0.34027	1.34306	0.723895	0.394869	1	0.838252	1.34306	5.24027	0.0220699	0.135373	0.532615	1.34306	1.95811	0.161715	0.501791	1.71114	1.34306	19.4083	1.06e-05	0.000136471
Cluster-25530.2	0.232298	3.11482	0.63411	0.425852	1	1.51945	3.11482	27.5552	1.53e-07	7e-06	0.0151139	3.11482	0.0026958	0.958592	0.992544	1.30227	3.11482	20.3532	6.44e-06	8.76e-05
Cluster-2569.0	-1.17761	0.0768835	0.753669	0.385317	1	1.53458	0.0768835	8.30328	0.00395735	0.037256	4.20218	0.0768835	28.8139	7.97e-08	2.28e-06	6.91438	0.0768835	62.2808	2.98e-15	1.93e-13
Cluster-25727.0	0.0487144	0.752911	0.00931792	0.9231	1	3.08289	0.752911	41.885	9.68e-11	1.02e-08	-0.317442	0.752911	0.391955	0.531273	0.848934	2.71673	0.752911	33.2042	8.3e-09	1.98e-07
Cluster-2593.1	-1.27872	1.70343	6.23111	0.0125525	0.345461	0.891955	1.70343	4.49761	0.0339423	0.183855	1.78571	1.70343	15.6399	7.66e-05	0.0011942	3.95639	1.70343	61.352	4.77e-15	3.03e-13
Cluster-26163.0	-1.83331	6.32521	2.31516	0.128118	1	0.764135	6.32521	6.88836	0.0086759	0.0673727	10.4714	6.32521	431.187	8.97e-96	1.83e-92	13.0689	6.32521	494.074	1.85e-109	6.14e-106
Cluster-26201.0	-0.22752	2.51177	0.129973	0.71846	1	-0.977653	2.51177	6.69529	0.00966678	0.072852	5.73625	2.51177	129.648	4.89e-30	9.7e-28	4.98612	2.51177	94.4751	2.48e-22	3.14e-20
Cluster-26278.0	-1.66405	-0.853235	3.88863	0.0486142	0.714497	2.95043	-0.853235	23.1772	1.48e-06	5.1e-05	-0.448262	-0.853235	0.40736	0.523312	0.845395	4.16622	-0.853235	33.1831	8.39e-09	2e-07
Cluster-26449.0	1.44474	1.32963	6.86854	0.00877262	0.280121	0.764203	1.32963	1.71169	0.190766	0.552701	-1.59932	1.32963	7.59292	0.00585979	0.0486174	-2.27986	1.32963	15.8921	6.71e-05	0.000712647
Cluster-26547.0	-0.463756	0.681634	0.652435	0.419244	1	0.583735	0.681634	1.36613	0.242478	0.621237	1.38763	0.681634	6.77571	0.00924067	0.0697556	2.43512	0.681634	19.2898	1.12e-05	0.000144154
Cluster-26573.0	0.850843	-0.0237997	1.88262	0.170037	1	-0.261604	-0.0237997	0.134153	0.714165	0.927216	-1.58171	-0.0237997	5.61203	0.0178376	0.114872	-2.69416	-0.0237997	15.4221	8.6e-05	0.000884354
Cluster-26573.4	0.48282	1.9439	1.04955	0.305612	1	0.228613	1.9439	0.207794	0.648502	0.903514	-1.92899	1.9439	14.9526	0.000110247	0.00165234	-2.18319	1.9439	19.0398	1.28e-05	0.000162836
Cluster-2659.0	-1.46448	1.60467	4.11658	0.0424648	0.676127	-1.74699	1.60467	1.22044	0.269274	0.65117	-8.78494	1.60467	60.5833	7.05e-15	4.77e-13	-9.06745	1.60467	48.2662	3.72e-12	1.53e-10
Cluster-26594.0	0.0849207	1.53016	0.0241493	0.876506	1	3.33964	1.53016	47.8883	4.51e-12	6.93e-10	0.862634	1.53016	2.79829	0.0943649	0.363683	4.11735	1.53016	63.852	1.34e-15	9.02e-14
Cluster-26756.0	1.69084	2.08777	8.13582	0.00433993	0.186579	-0.816655	2.08777	1.8763	0.170755	0.520773	-0.168528	2.08777	0.0830034	0.773268	0.945175	-2.67602	2.08777	18.7167	1.52e-05	0.000190693
Cluster-26856.1	-1.87068	3.4326	1.26352	0.260985	1	0.499148	3.4326	3.83898	0.0500739	0.241354	9.68856	3.4326	330.443	7.7e-74	8.18e-71	12.0584	3.4326	367.873	5.44e-82	8.02e-79
Cluster-26856.2	0.109715	4.99572	0.10868	0.741652	1	0.388537	4.99572	4.19466	0.0405516	0.208836	5.97669	4.99572	515.258	4.55e-114	2.01e-110	6.25552	4.99572	552.79	3.11e-122	2.07e-118
Cluster-26897.2	0.251458	5.26509	0.554059	0.456664	1	-0.414928	5.26509	1.53207	0.215801	0.585726	1.66779	5.26509	23.4366	1.29e-06	2.93e-05	1.0014	5.26509	8.705	0.00317339	0.0197977
Cluster-26994.0	-0.29071	-0.77573	0.235402	0.627547	1	-0.196518	-0.77573	0.0523951	0.818947	0.96087	-2.89533	-0.77573	16.7483	4.27e-05	0.000710669	-2.80114	-0.77573	14.3108	0.000154977	0.00149234
Cluster-27000.0	0.215004	0.50723	0.0812968	0.775548	1	0.366371	0.50723	0.164676	0.684888	0.916982	-3.82828	0.50723	18.681	1.55e-05	0.000284378	-3.67691	0.50723	17.6594	2.64e-05	0.000313666
Cluster-27006.0	-0.119716	4.00938	0.21685	0.64145	1	-1.32077	4.00938	25.4258	4.6e-07	1.86e-05	0.35403	4.00938	1.9216	0.16568	0.508216	-0.847021	4.00938	10.4699	0.00121332	0.00885501
Cluster-27043.0	1.12223	0.351653	2.41444	0.120221	1	-0.131941	0.351653	0.0208728	0.885126	0.978234	-3.17458	0.351653	14.444	0.000144391	0.00209893	-4.42875	0.351653	25.8673	3.66e-07	6.43e-06
Cluster-27061.0	0.0357893	1.40503	0.00600473	0.938234	1	2.37519	1.40503	37.8011	7.83e-10	6.32e-08	1.04744	1.40503	6.04087	0.0139784	0.0961944	3.38684	1.40503	64.3469	1.04e-15	7.12e-14
Cluster-27068.2	-0.106032	-0.337192	0.0129269	0.909478	1	1.01624	-0.337192	4.02249	0.0448974	0.224597	3.09243	-0.337192	20.5858	5.7e-06	0.000115068	4.2147	-0.337192	37.8068	7.81e-10	2.24e-08
Cluster-27068.6	-0.345685	2.93888	1.43848	0.230386	1	1.13681	2.93888	16.5693	4.69e-05	0.000997442	0.0845998	2.93888	0.0898433	0.764376	0.942658	1.56709	2.93888	29.856	4.65e-08	9.67e-07
Cluster-27068.7	-0.429106	0.148268	0.581783	0.445614	1	1.10999	0.148268	6.94306	0.00841449	0.0657907	1.29544	0.148268	7.23534	0.00714824	0.0569757	2.83453	0.148268	32.7985	1.02e-08	2.4e-07
Cluster-27068.9	-0.334608	4.35164	1.64968	0.199003	1	1.39702	4.35164	29.6646	5.14e-08	2.64e-06	0.481892	4.35164	3.52719	0.0603698	0.273407	2.21352	4.35164	69.2726	8.58e-17	6.45e-15
Cluster-27142.0	0.668379	0.333523	1.82176	0.177103	1	1.81488	0.333523	9.20502	0.00241352	0.0252449	-2.5844	0.333523	19.5159	9.98e-06	0.000190616	-1.4379	0.333523	7.8176	0.00517399	0.0298271
Cluster-27203.0	-0.164109	0.884028	0.150841	0.697733	1	1.00038	0.884028	7.25609	0.00706609	0.0577952	0.668246	0.884028	2.83862	0.0920234	0.357932	1.83274	0.884028	21.15	4.25e-06	6.05e-05
Cluster-2728.0	-1.54016	0.865162	4.41549	0.0356139	0.615778	-1.78108	0.865162	1.24213	0.265062	0.646459	-8.00127	0.865162	51.221	8.25e-13	4.36e-11	-8.24219	0.865162	39.0157	4.2e-10	1.27e-08
Cluster-27281.0	4.49057	2.4215	34.0112	5.48e-09	1.58e-05	-3.02296	2.4215	11.8977	0.000562036	0.00784692	-0.319117	2.4215	0.2029	0.65239	0.905731	-7.83264	2.4215	68.0947	1.56e-16	1.16e-14
Cluster-27283.0	2.62395	3.15066	9.04991	0.00262707	0.141234	0.371849	3.15066	0.185246	0.666903	0.910495	-2.87968	3.15066	10.2648	0.00135591	0.0146086	-5.13179	3.15066	27.132	1.9e-07	3.51e-06
Cluster-2739.0	-1.6086	0.112389	4.36282	0.0367314	0.628382	0	0.112389	0	1	1	-9.0063	0.112389	46.7826	7.93e-12	3.72e-10	-7.3977	0.112389	29.2454	6.38e-08	1.29e-06
Cluster-2742.0	-1.50932	0.798342	4.05831	0.0439543	0.689537	0	0.798342	0	1	1	-9.70934	0.798342	55.0094	1.2e-13	6.99e-12	-8.20001	0.798342	37.5076	9.11e-10	2.57e-08
Cluster-2751.0	-1.50106	1.35493	4.73288	0.0295913	0.549724	-1.74873	1.35493	1.22613	0.268162	0.649678	-8.53772	1.35493	62.5035	2.66e-15	1.89e-13	-8.78539	1.35493	48.161	3.93e-12	1.61e-10
Cluster-27564.0	1.47774	0.365692	5.43473	0.0197401	0.438285	0.218878	0.365692	0.0986118	0.753502	0.940633	-1.50283	0.365692	4.95264	0.0260509	0.151755	-2.76169	0.365692	16.5961	4.62e-05	0.000515157
Cluster-2758.0	-1.87017	1.41727	1.25339	0.262906	1	0.0878458	1.41727	0.0461441	0.829914	0.963197	7.84464	1.41727	109.744	1.12e-25	1.75e-23	9.80266	1.41727	114.944	8.1e-27	1.24e-24
Cluster-27667.0	-0.577747	1.0324	0.761998	0.382704	1	5.10528	1.0324	78.7569	7.02e-19	5.49e-16	-0.630876	1.0324	0.960815	0.326982	0.710404	5.05215	1.0324	74.8167	5.17e-18	4.47e-16
Cluster-27692.0	-0.314592	-0.44162	0.198383	0.65603	1	0.862847	-0.44162	3.18145	0.0744784	0.315177	1.77394	-0.44162	9.40189	0.00216761	0.0216419	2.95137	-0.44162	24.7842	6.41e-07	1.07e-05
Cluster-27726.0	-1.63816	2.39883	6.29197	0.0121286	0.337997	0.195257	2.39883	0.238634	0.625194	0.893837	4.34627	2.39883	77.5605	1.29e-18	1.17e-16	6.17969	2.39883	114.363	1.09e-26	1.64e-24
Cluster-27738.0	1.47755	0.660672	11.6011	0.000659129	0.0595413	-0.0797927	0.660672	0.029345	0.863985	0.972198	-0.362829	0.660672	0.637043	0.424784	0.787973	-1.92017	0.660672	18.4953	1.7e-05	0.000211966
Cluster-27755.0	-0.0093377	0.397744	0.000533357	0.981575	1	-1.02079	0.397744	3.2191	0.0727834	0.309972	-2.24089	0.397744	24.2011	8.68e-07	2.04e-05	-3.25233	0.397744	40.4434	2.02e-10	6.39e-09
Cluster-27760.2	-0.366415	3.31141	0.741961	0.389033	1	2.98122	3.31141	45.2624	1.72e-11	2.24e-09	-0.284526	3.31141	0.453401	0.500724	0.834527	3.06311	3.31141	47.079	6.82e-12	2.69e-10
Cluster-27787.2	-0.121283	5.88797	0.438327	0.507931	1	-0.888115	5.88797	23.4784	1.26e-06	4.42e-05	0.819966	5.88797	20.0757	7.44e-06	0.000146548	0.0531337	5.88797	0.0840549	0.771876	0.895891
Cluster-2782.0	0	-0.2742	0	1	1	0.0218905	-0.2742	0.00170651	0.967049	0.996503	7.92454	-0.2742	53.0754	3.21e-13	1.77e-11	7.94643	-0.2742	50.1318	1.44e-12	6.32e-11
Cluster-27844.0	-0.200517	-0.586879	0.152775	0.695897	1	1.52079	-0.586879	3.11357	0.0776426	0.323558	-4.19151	-0.586879	34.8368	3.59e-09	1.23e-07	-2.4702	-0.586879	15.794	7.06e-05	0.000745784
Cluster-27864.0	1.67547	0.0537287	4.21246	0.0401281	0.659074	-0.348667	0.0537287	0.121358	0.727566	0.93115	-2.60193	0.0537287	8.15371	0.00429731	0.0379966	-4.62607	0.0537287	22.5856	2.01e-06	3.06e-05
Cluster-27912.0	-0.00461407	1.95103	0.000115013	0.991443	1	2.11153	1.95103	23.6257	1.17e-06	4.14e-05	-0.449842	1.95103	1.08312	0.298001	0.682856	1.6663	1.95103	15.1471	9.95e-05	0.00100313
Cluster-27945.0	-0.237379	2.82389	0.715515	0.397619	1	-1.32635	2.82389	20.8118	5.07e-06	0.000146747	-0.0191113	2.82389	0.00473413	0.945145	0.990027	-1.10809	2.82389	14.3489	0.000151871	0.00146509
Cluster-27970.0	-0.246028	3.70607	1.10671	0.292797	1	0.255492	3.70607	1.07699	0.299372	0.683403	-1.84187	3.70607	56.4726	5.7e-14	3.4e-12	-1.34035	3.70607	30.4221	3.48e-08	7.38e-07
Cluster-27975.0	-0.147662	-0.361285	0.0222583	0.881402	1	0.560167	-0.361285	1.27565	0.25871	0.639147	3.61681	-0.361285	27.6125	1.48e-07	4.03e-06	4.32464	-0.361285	37.5615	8.86e-10	2.51e-08
Cluster-27983.0	0.361172	0.235013	0.681987	0.408903	1	-0.950134	0.235013	2.85302	0.0912025	0.359797	-1.59336	0.235013	11.1652	0.000833481	0.00969583	-2.90467	0.235013	30.8149	2.84e-08	6.12e-07
Cluster-2805.0	-1.68618	1.19872	4.80317	0.0284074	0.541986	0	1.19872	0	1	1	-10.1701	1.19872	57.6773	3.09e-14	1.93e-12	-8.48396	1.19872	39.0503	4.13e-10	1.25e-08
Cluster-28051.0	0.705148	-0.249788	0.909493	0.340249	1	3.53111	-0.249788	32.2223	1.38e-08	8.04e-07	0.330132	-0.249788	0.196593	0.657485	0.907032	3.15609	-0.249788	26.2656	2.98e-07	5.3e-06
Cluster-28064.0	1.77254	4.39912	13.1454	0.00028822	0.0351312	-0.000782144	4.39912	2.64e-06	0.998704	1	-1.15648	4.39912	5.69824	0.0169819	0.110541	-2.9298	4.39912	32.7571	1.04e-08	2.45e-07
Cluster-28064.1	1.96562	5.08345	18.8864	1.39e-05	0.00478513	-0.0638788	5.08345	0.0210757	0.884573	0.978234	-0.727404	5.08345	2.72099	0.0990368	0.375316	-2.7569	5.08345	34.9025	3.47e-09	8.85e-08
Cluster-28064.2	1.44214	2.98465	6.80234	0.00910384	0.286898	0.520453	2.98465	0.844089	0.35823	0.736102	-2.21495	2.98465	14.7009	0.000125987	0.00186197	-3.13663	2.98465	28.0157	1.2e-07	2.29e-06
Cluster-28098.0	2.56073	0.169711	6.95565	0.00835551	0.272947	3.52323	0.169711	4.67119	0.0306726	0.170752	-6.69282	0.169711	19.497	1.01e-05	0.000192097	-5.73032	0.169711	23.5448	1.22e-06	1.94e-05
Cluster-28198.2	2.3045	3.71429	13.3262	0.000261718	0.0327863	0.416251	3.71429	0.406023	0.523995	0.850679	-3.52787	3.71429	26.7095	2.36e-07	6.21e-06	-5.41612	3.71429	54.2767	1.74e-13	9e-12
Cluster-28198.3	2.00545	1.4949	6.04609	0.0139371	0.36041	-2.06988	1.4949	2.40437	0.120997	0.429276	-4.61822	1.4949	21.7736	3.07e-06	6.49e-05	-8.69355	1.4949	49.7618	1.74e-12	7.55e-11
Cluster-28221.0	-0.456252	0.73168	0.543676	0.460913	1	2.87187	0.73168	17.7058	2.58e-05	0.000602801	-2.64723	0.73168	15.1275	0.000100488	0.00152239	0.680894	0.73168	1.21507	0.270331	0.513662
Cluster-28222.0	-1.1235	1.49502	4.7914	0.0286022	0.542067	0.876266	1.49502	3.25091	0.0713838	0.305643	0.110929	1.49502	0.0513485	0.820733	0.95706	2.11069	1.49502	16.7057	4.37e-05	0.000489552
Cluster-28266.0	-0.0394468	0.58617	0.00186841	0.965522	1	1.45617	0.58617	6.40943	0.0113516	0.0826892	3.62101	0.58617	24.4532	7.61e-07	1.8e-05	5.11662	0.58617	46.1658	1.09e-11	4.12e-10
Cluster-28267.0	-1.53938	-0.598863	3.49521	0.0615467	0.79496	0.170233	-0.598863	0.0925067	0.761014	0.943135	1.69134	-0.598863	7.305	0.00687629	0.0551709	3.40095	-0.598863	20.9494	4.72e-06	6.64e-05
Cluster-28270.0	1.63836	2.24422	5.78376	0.0161749	0.393948	0.684544	2.24422	0.858975	0.354026	0.733459	-3.43184	2.24422	20.5335	5.86e-06	0.000117804	-4.38565	2.24422	31.9358	1.59e-08	3.63e-07
Cluster-28281.0	-0.0355143	0.683866	0.0034968	0.952846	1	1.59902	0.683866	8.66276	0.00324779	0.0319581	0.920848	0.683866	2.59045	0.10751	0.393448	2.55538	0.683866	19.5047	1e-05	0.00013045
Cluster-2830.0	0	-0.0738352	0	1	1	-0.258989	-0.0738352	0.318512	0.572504	0.87417	8.27816	-0.0738352	70.2461	5.23e-17	4.33e-15	8.01917	-0.0738352	59.5666	1.18e-14	7.12e-13
Cluster-28352.0	0.0532631	-0.389508	0.0088072	0.925231	1	-0.788106	-0.389508	0.584305	0.44463	0.805396	-3.82037	-0.389508	27.2987	1.74e-07	4.69e-06	-4.66173	-0.389508	33.2212	8.22e-09	1.97e-07
Cluster-2845.0	0	-0.583903	0	1	1	-0.205138	-0.583903	0.130534	0.717879	0.92812	7.65789	-0.583903	45.5371	1.5e-11	6.81e-10	7.45275	-0.583903	39.4193	3.42e-10	1.04e-08
Cluster-28457.0	0.284083	2.1843	0.537182	0.463603	1	2.21818	2.1843	27.6229	1.47e-07	6.79e-06	-2.26081	2.1843	28.6878	8.5e-08	2.42e-06	-0.326711	2.1843	0.708772	0.399852	0.642117
Cluster-28459.0	-0.447108	2.45304	1.18364	0.276617	1	2.22162	2.45304	44.8257	2.15e-11	2.71e-09	1.73283	2.45304	22.7372	1.86e-06	4.1e-05	4.40155	2.45304	128.702	7.88e-30	1.43e-27
Cluster-28467.0	1.3018	0.136469	4.55226	0.0328753	0.581277	0.853517	0.136469	0.927672	0.335469	0.71873	-3.6377	0.136469	21.9489	2.8e-06	5.94e-05	-4.08599	0.136469	31.1665	2.37e-08	5.2e-07
Cluster-28467.10	1.07937	4.44812	3.7939	0.0514397	0.734876	-0.471576	4.44812	0.712717	0.398543	0.771267	-2.09034	4.44812	13.3006	0.000265319	0.00355696	-3.64129	4.44812	35.499	2.55e-09	6.68e-08
Cluster-28467.11	1.05302	3.2963	4.40647	0.0358029	0.616201	-0.448731	3.2963	0.771779	0.379667	0.755919	-1.38226	3.2963	7.33484	0.00676306	0.054544	-2.884	3.2963	28.8353	7.88e-08	1.56e-06
Cluster-28467.12	0.779941	4.9404	3.01576	0.0824589	0.9102	-0.411569	4.9404	0.83689	0.360288	0.737779	-0.873881	4.9404	3.75692	0.0525893	0.249243	-2.06539	4.9404	19.7072	9.03e-06	0.000118668
Cluster-28467.13	1.60341	2.60173	6.50708	0.0107446	0.319188	0.492622	2.60173	0.557182	0.455398	0.812071	-2.83843	2.60173	17.6448	2.66e-05	0.000464582	-3.94921	2.60173	31.8913	1.63e-08	3.71e-07
Cluster-28467.14	1.00816	3.38114	3.9077	0.0480654	0.711346	-0.442651	3.38114	0.726723	0.393947	0.767991	-1.51125	3.38114	8.42431	0.00370237	0.0338199	-2.96206	3.38114	29.195	6.54e-08	1.32e-06
Cluster-28467.2	1.22688	4.95854	4.02118	0.0449322	0.692979	-1.06488	4.95854	2.91614	0.0876974	0.350183	-2.8852	4.95854	19.6847	9.13e-06	0.000175765	-5.17696	4.95854	51.0829	8.85e-13	4.13e-11
Cluster-28467.3	1.47157	0.857967	3.66203	0.0556658	0.760479	0.967097	0.857967	1.14067	0.285511	0.668659	-3.54256	0.857967	15.7468	7.24e-05	0.00113458	-4.04704	0.857967	21.3192	3.89e-06	5.58e-05
Cluster-28467.4	1.32416	0.560613	4.17177	0.041103	0.664814	0.519914	0.560613	0.307272	0.579359	0.877443	-4.08124	0.560613	24.7724	6.45e-07	1.55e-05	-4.88548	0.560613	36.6076	1.44e-09	3.95e-08
Cluster-28467.6	1.08712	3.74574	4.17005	0.0411447	0.664814	-0.588256	3.74574	1.19874	0.273574	0.656448	-1.26509	3.74574	5.53617	0.0186273	0.118322	-2.94047	3.74574	26.6638	2.42e-07	4.4e-06
Cluster-28467.7	1.09222	1.03487	3.50171	0.0613056	0.793822	-0.494247	1.03487	0.528432	0.467267	0.819809	-2.2731	1.03487	12.7927	0.000347983	0.00452663	-3.85957	1.03487	32.5417	1.17e-08	2.71e-07
Cluster-28467.8	1.12742	0.450845	3.56857	0.058883	0.781315	-0.256946	0.450845	0.146546	0.701858	0.922546	-1.5005	0.450845	5.58071	0.0181593	0.116364	-2.88487	0.450845	19.3245	1.1e-05	0.000141974
Cluster-28467.9	1.51405	0.544103	4.59967	0.0319781	0.57306	0.594314	0.544103	0.426801	0.513563	0.845552	-3.56279	0.544103	17.8473	2.39e-05	0.00042098	-4.48252	0.544103	28.6291	8.77e-08	1.72e-06
Cluster-28516.3	0.037701	0.0714875	0.00769416	0.930102	1	1.42541	0.0714875	8.08526	0.00446268	0.0408971	-2.01972	0.0714875	17.1808	3.4e-05	0.00058006	-0.632018	0.0714875	2.02762	0.154463	0.367155
Cluster-28534.3	-0.621824	4.0805	6.13998	0.0132158	0.351744	-0.168002	4.0805	0.402904	0.525593	0.850973	-2.36792	4.0805	79.2624	5.44e-19	5.12e-17	-1.9141	4.0805	51.9752	5.62e-13	2.69e-11
Cluster-28534.5	-0.781928	2.69683	6.64581	0.00993893	0.302647	0.210845	2.69683	0.436888	0.508628	0.842049	-1.96279	2.69683	38.5706	5.28e-10	1.97e-08	-0.970022	2.69683	9.54439	0.00200561	0.0135534
Cluster-28534.6	-0.539112	6.03681	5.36787	0.0205111	0.446136	-0.0494067	6.03681	0.044694	0.832568	0.963592	-1.4149	6.03681	35.6937	2.31e-09	8.07e-08	-0.925198	6.03681	15.4979	8.26e-05	0.000853546
Cluster-28543.1	0.521808	-0.173487	1.29225	0.255634	1	1.87724	-0.173487	1.47233	0.224979	0.598516	-7.84314	-0.173487	63.2369	1.83e-15	1.34e-13	-6.4877	-0.173487	64.9938	7.51e-16	5.24e-14
Cluster-28554.0	0.0934015	3.04789	0.137046	0.711235	1	1.15661	3.04789	21.2173	4.1e-06	0.000122357	-0.328714	3.04789	1.68672	0.194034	0.554699	0.734492	3.04789	8.68788	0.00320334	0.0199471
Cluster-28570.0	0.0197326	3.8977	0.00673068	0.934614	1	-1.23691	3.8977	25.6897	4.01e-07	1.63e-05	0.523344	3.8977	4.8034	0.0284036	0.161081	-0.733303	3.8977	8.99522	0.00270687	0.0173436
Cluster-28630.0	1.05213	-0.14695	3.626	0.0568834	0.767452	1.23282	-0.14695	1.80808	0.178739	0.533304	-4.07196	-0.14695	28.3993	9.87e-08	2.76e-06	-3.89126	-0.14695	33.0607	8.93e-09	2.12e-07
Cluster-28634.0	0.897747	0.791723	1.69838	0.192499	1	0.240556	0.791723	0.100448	0.751293	0.939842	-2.41405	0.791723	10.4192	0.00124709	0.0136354	-3.07124	0.791723	16.4057	5.11e-05	0.000562295
Cluster-28664.0	0.705548	3.22549	5.45848	0.0194735	0.435706	1.3087	3.22549	18.299	1.89e-05	0.000460863	-0.515271	3.22549	2.83915	0.0919929	0.357903	0.0878803	3.22549	0.087088	0.767912	0.89464
Cluster-28673.6	0.00766305	7.40283	0.000811745	0.97727	1	-0.0121571	7.40283	0.00203543	0.964015	0.995618	-1.04915	7.40283	14.875	0.000114875	0.00171108	-1.06897	7.40283	15.4188	8.61e-05	0.00088556
Cluster-28673.9	0.0487166	6.16809	0.036362	0.84877	1	-0.0578548	6.16809	0.0501396	0.822821	0.961581	-1.86977	6.16809	49.8641	1.65e-12	8.43e-11	-1.97634	6.16809	55.1999	1.09e-13	5.76e-12
Cluster-28699.0	0.450487	0.589062	0.66566	0.414569	1	-0.0355643	0.589062	0.00244136	0.960592	0.995292	-3.20784	0.589062	24.5643	7.19e-07	1.71e-05	-3.69389	0.589062	31.3857	2.12e-08	4.7e-07
Cluster-28719.0	-0.41345	0.104041	0.748596	0.386921	1	-0.286269	0.104041	0.221018	0.638265	0.899719	-2.4472	0.104041	21.1482	4.25e-06	8.77e-05	-2.32002	0.104041	17.1712	3.42e-05	0.000394751
Cluster-28739.1	0.0260016	2.83794	0.0107718	0.917338	1	-0.080286	2.83794	0.0925431	0.760969	0.943135	-1.08813	2.83794	17.868	2.37e-05	0.000416976	-1.19442	2.83794	20.9963	4.6e-06	6.5e-05
Cluster-28745.0	-0.0690893	2.59616	0.0528355	0.818201	1	0.931456	2.59616	10.3759	0.0012767	0.0152047	0.32193	2.59616	1.1915	0.275028	0.658926	1.32247	2.59616	19.9248	8.05e-06	0.000107012
Cluster-28761.0	-0.266457	3.2782	1.10408	0.293372	1	-1.4005	3.2782	27.6861	1.43e-07	6.6e-06	-0.352937	3.2782	1.95106	0.162473	0.503245	-1.48698	3.2782	30.9047	2.71e-08	5.87e-07
Cluster-28769.1	0.668124	2.19931	2.23928	0.134544	1	-1.32346	2.19931	8.10591	0.00441212	0.0405457	-0.0867416	2.19931	0.0376117	0.846225	0.963151	-2.07833	2.19931	19.5194	9.96e-06	0.000129641
Cluster-28782.0	0.4964	2.08942	1.47531	0.22451	1	-0.459025	2.08942	1.14938	0.28368	0.666133	-0.94211	2.08942	5.08658	0.0241117	0.143578	-1.89754	2.08942	19.4663	1.02e-05	0.000132842
Cluster-28860.0	-0.646722	0.00738337	0.82781	0.362907	1	-0.473443	0.00738337	1.01257	0.314288	0.697667	2.85249	0.00738337	26.4165	2.75e-07	7.14e-06	3.02577	0.00738337	24.4225	7.74e-07	1.28e-05
Cluster-28872.1	0.450604	5.93073	2.67585	0.101881	0.990763	1.2156	5.93073	18.9923	1.31e-05	0.000336449	-0.579573	5.93073	4.39712	0.0359997	0.191486	0.185423	5.93073	0.455802	0.499592	0.721419
Cluster-28879.0	0.78858	2.84143	6.40191	0.0113998	0.330709	2.00961	2.84143	41.4774	1.19e-10	1.19e-08	-0.0178338	2.84143	0.00321948	0.954752	0.99121	1.20319	2.84143	15.743	7.26e-05	0.000762238
Cluster-28879.1	0.679035	3.02321	4.66848	0.0307212	0.561137	2.24756	3.02321	51.4348	7.4e-13	1.37e-10	0.196293	3.02321	0.388374	0.533155	0.849352	1.76482	3.02321	32.7945	1.02e-08	2.4e-07
Cluster-28908.0	0.804134	-0.542679	1.4572	0.227376	1	0.771777	-0.542679	0.75888	0.383679	0.759361	-2.99091	-0.542679	13.7918	0.000204223	0.00282929	-3.02327	-0.542679	15.7446	7.25e-05	0.000761909
Cluster-28915.1	-0.790004	4.2953	11.3826	0.000741367	0.0636073	1.59088	4.2953	45.6933	1.38e-11	1.87e-09	-0.855435	4.2953	13.4322	0.000247339	0.00334632	1.52545	4.2953	41.8287	9.96e-11	3.28e-09
Cluster-28948.0	-0.00889362	4.58192	0.00213036	0.963186	1	-1.05151	4.58192	28.8792	7.7e-08	3.86e-06	0.210798	4.58192	1.21079	0.271175	0.654196	-0.831819	4.58192	17.9702	2.24e-05	0.000270999
Cluster-28953.0	0.756878	0.45463	2.74	0.0978646	0.977247	-0.401243	0.45463	1.04072	0.307655	0.691283	1.78884	0.45463	17.196	3.37e-05	0.000575847	0.630721	0.45463	2.25362	0.133303	0.335125
Cluster-28998.0	-0.270039	3.05444	0.83526	0.360756	1	-0.0489667	3.05444	0.0309273	0.860403	0.971562	1.23162	3.05444	18.363	1.83e-05	0.000328723	1.45269	3.05444	24.5849	7.11e-07	1.18e-05
Cluster-28998.1	-0.164107	3.00592	0.346974	0.555831	1	-0.138067	3.00592	0.206431	0.649579	0.903969	-2.07627	3.00592	49.0024	2.56e-12	1.26e-10	-2.05023	3.00592	46.7337	8.13e-12	3.16e-10
Cluster-29011.0	0.968353	1.53864	4.16963	0.0411549	0.664814	-0.178486	1.53864	0.170523	0.679648	0.915022	2.18437	1.53864	21.6604	3.25e-06	6.87e-05	1.03753	1.53864	5.33717	0.0208753	0.0905448
Cluster-29023.0	3.67661	0.874307	5.60863	0.0178722	0.416359	-0.240125	0.874307	0.284815	0.593562	0.882622	9.28234	0.874307	94.3161	2.69e-22	3.28e-20	5.3656	0.874307	62.8864	2.19e-15	1.44e-13
Cluster-2903.0	1.41448	-0.139828	3.02989	0.0817437	0.90619	1.40763	-0.139828	6.25034	0.012417	0.0884232	2.9765	-0.139828	16.5252	4.8e-05	0.000790462	2.96965	-0.139828	21.6632	3.25e-06	4.73e-05
Cluster-29040.0	-0.757579	2.65536	6.69974	0.0096427	0.296401	-1.70124	2.65536	35.2997	2.83e-09	2e-07	1.11481	2.65536	15.9937	6.36e-05	0.00101008	0.171143	2.65536	0.331925	0.564528	0.769094
Cluster-29086.0	-0.323291	-0.552246	0.371083	0.542414	1	0.902551	-0.552246	0.423221	0.515334	0.845822	-6.06198	-0.552246	47.9277	4.42e-12	2.13e-10	-4.83614	-0.552246	34.5772	4.1e-09	1.03e-07
Cluster-29100.0	-0.436708	3.93746	3.92708	0.0475145	0.708103	-1.59183	3.93746	50.1551	1.42e-12	2.42e-10	0.504151	3.93746	5.42182	0.0198866	0.124241	-0.650967	3.93746	8.32839	0.00390303	0.023569
Cluster-2913.1	-0.42446	0.759461	0.692012	0.405481	1	-0.576142	0.759461	1.96902	0.160551	0.504308	2.18374	0.759461	23.5652	1.21e-06	2.76e-05	2.03206	0.759461	18.1488	2.04e-05	0.000249579
Cluster-29159.0	0.242196	3.01695	0.668984	0.413406	1	1.35358	3.01695	19.9703	7.87e-06	0.000214908	-0.918923	3.01695	9.21922	0.00239488	0.0235917	0.192458	3.01695	0.4277	0.51312	0.73136
Cluster-29170.1	1.58792	0.127637	3.71669	0.053871	0.750239	0.124041	0.127637	0.0476746	0.82716	0.962188	4.10934	0.127637	30.5943	3.18e-08	9.64e-07	2.64546	0.127637	16.1943	5.72e-05	0.000619434
Cluster-29170.2	1.29365	-0.376483	3.93876	0.0471855	0.708103	-0.551412	-0.376483	0.424514	0.514693	0.845696	-1.93356	-0.376483	6.94268	0.00841631	0.0647134	-3.77862	-0.376483	23.7947	1.07e-06	1.72e-05
Cluster-29232.5	1.73374	2.68819	6.3893	0.011481	0.330709	0.532261	2.68819	0.561085	0.453823	0.811407	-2.92948	2.68819	15.9216	6.6e-05	0.00104491	-4.13097	2.68819	29.1629	6.65e-08	1.34e-06
Cluster-29232.6	1.44423	6.41448	5.6179	0.0177779	0.415988	-0.0822662	6.41448	0.0185472	0.891672	0.979932	-3.65422	6.41448	30.165	3.97e-08	1.19e-06	-5.18072	6.41448	52.5055	4.29e-13	2.1e-11
Cluster-29232.7	1.54109	1.93095	2.63245	0.1047	1	-1.10584	1.93095	1.11849	0.290244	0.673098	-3.41753	1.93095	10.7766	0.0010279	0.0115434	-6.06446	1.93095	26.1491	3.16e-07	5.6e-06
Cluster-29273.0	-1.00034	2.6474	8.20746	0.00417186	0.182165	0.249399	2.6474	0.555221	0.456192	0.812667	0.178741	2.6474	0.282273	0.595216	0.880752	1.42848	2.6474	16.6883	4.41e-05	0.000493429
Cluster-29291.0	1.12991	0.075777	3.44192	0.0635617	0.804993	-0.249081	0.075777	0.131674	0.716702	0.927506	-1.254	0.075777	3.74706	0.0529006	0.2503	-2.63298	0.075777	15.7627	7.18e-05	0.000756722
Cluster-29323.0	-0.28156	0.443412	0.317038	0.573393	1	1.63763	0.443412	14.5823	0.000134172	0.00240869	0.472489	0.443412	1.03405	0.309209	0.693814	2.39168	0.443412	26.6475	2.44e-07	4.43e-06
Cluster-29371.1	0.447652	1.32388	1.6693	0.196352	1	1.85736	1.32388	24.6886	6.74e-07	2.58e-05	-1.47254	1.32388	15.2736	9.3e-05	0.00142369	-0.0628269	1.32388	0.0337758	0.854185	0.936331
Cluster-29406.0	0.776313	0.156255	1.18973	0.275384	1	0.824905	0.156255	3.35065	0.0671786	0.293587	3.17514	0.156255	28.7212	8.36e-08	2.38e-06	3.22373	0.156255	34.4405	4.39e-09	1.11e-07
Cluster-29420.0	0.641416	1.62051	2.08051	0.14919	1	2.72852	1.62051	48.6935	2.99e-12	4.73e-10	0.97548	1.62051	5.15835	0.0231348	0.13926	3.06258	1.62051	56.9563	4.46e-14	2.47e-12
Cluster-29445.0	1.84426	1.22204	14.5493	0.000136538	0.0218445	-1.6322	1.22204	7.97522	0.00474221	0.0427718	-0.94602	1.22204	3.55323	0.0594298	0.270634	-4.42248	1.22204	59.3354	1.33e-14	7.9e-13
Cluster-29475.0	0.815603	3.45585	5.44113	0.0196679	0.438285	0.963431	3.45585	8.31185	0.00393872	0.0371069	1.76557	3.45585	25.3738	4.72e-07	1.16e-05	1.9134	3.45585	30.5536	3.25e-08	6.93e-07
Cluster-29512.1	0.981942	0.644829	1.81438	0.177983	1	0.539488	0.644829	0.294603	0.587286	0.880437	-4.45997	0.644829	23.8629	1.03e-06	2.38e-05	-4.90242	0.644829	29.4274	5.81e-08	1.18e-06
Cluster-29512.4	0.502967	3.34097	3.92029	0.0477066	0.709318	0.525647	3.34097	3.86492	0.0493056	0.239214	-1.46214	3.34097	30.3118	3.68e-08	1.11e-06	-1.43946	3.34097	30.1894	3.92e-08	8.23e-07
Cluster-29512.6	-0.159243	3.54629	0.458711	0.498227	1	0.258245	3.54629	1.09754	0.294807	0.677702	-1.57341	3.54629	41.4156	1.23e-10	4.98e-09	-1.15592	3.54629	22.6318	1.96e-06	3e-05
Cluster-29547.0	-0.0714507	1.1744	0.0321366	0.857728	1	0.101531	1.1744	0.0471244	0.828145	0.962597	-2.31971	1.1744	27.916	1.27e-07	3.49e-06	-2.14673	1.1744	23.6847	1.13e-06	1.82e-05
Cluster-29584.0	-0.237968	1.01534	0.237864	0.625753	1	0.424192	1.01534	1.25059	0.26344	0.644416	2.10232	1.01534	23.9874	9.7e-07	2.25e-05	2.76448	1.01534	38.7461	4.83e-10	1.44e-08
Cluster-29587.0	-0.891047	1.17583	5.14728	0.0232828	0.483081	1.0168	1.17583	4.43351	0.0352399	0.188842	-3.49804	1.17583	58.261	2.3e-14	1.46e-12	-1.59019	1.17583	13.7432	0.000209579	0.0019414
Cluster-29606.0	1.39042	3.8231	3.34095	0.0675757	0.833725	4.25622	3.8231	25.5079	4.41e-07	1.79e-05	0.388999	3.8231	0.267302	0.605147	0.886097	3.2548	3.8231	16.411	5.1e-05	0.000560963
Cluster-29608.0	-0.473048	0.875083	0.411763	0.521076	1	0.0204141	0.875083	0.00221681	0.962447	0.995392	3.9578	0.875083	50.8866	9.79e-13	5.1e-11	4.45127	0.875083	55.9007	7.62e-14	4.08e-12
Cluster-29628.1	0.556295	4.08503	3.66279	0.0556403	0.760479	1.85027	4.08503	38.3526	5.91e-10	5.01e-08	-0.732507	4.08503	6.19429	0.0128163	0.0900003	0.561468	4.08503	3.78885	0.0515949	0.174889
Cluster-2966.7	0.524554	3.95393	3.06945	0.0797766	0.897758	-0.604995	3.95393	4.00169	0.0454548	0.226447	-0.0742209	3.95393	0.0614741	0.804181	0.95163	-1.20377	3.95393	15.6316	7.7e-05	0.000803402
Cluster-29670.10	-0.541611	2.4261	3.35256	0.0671005	0.831405	0.814041	2.4261	8.18166	0.00423159	0.0392038	-0.0946079	2.4261	0.108112	0.742303	0.936346	1.26104	2.4261	18.4683	1.73e-05	0.000214595
Cluster-29686.0	-1.17823	0.125057	4.21284	0.0401191	0.659074	-0.0810896	0.125057	0.0359221	0.849676	0.968571	1.50077	0.125057	10.3912	0.00126615	0.0138093	2.59791	0.125057	23.8038	1.07e-06	1.72e-05
Cluster-2969.0	0	1.17989	0	1	1	-0.358288	1.17989	0.56406	0.452629	0.810527	9.6758	1.17989	96.2867	9.94e-23	1.28e-20	9.31752	1.17989	83.1242	7.71e-20	7.99e-18
Cluster-29690.0	0.70898	6.72691	1.08274	0.298086	1	0.936405	6.72691	1.79872	0.179867	0.535344	-6.29996	6.72691	53.9921	2.01e-13	1.15e-11	-6.07253	6.72691	51.4058	7.51e-13	3.52e-11
Cluster-29710.0	-0.267023	-0.336255	0.177038	0.673931	1	0.905365	-0.336255	0.407867	0.523054	0.850061	-6.30992	-0.336255	40.4242	2.04e-10	8.11e-09	-5.13753	-0.336255	30.7441	2.94e-08	6.32e-07
Cluster-29739.1	1.44917	4.64475	15.3568	8.9e-05	0.015971	0.374165	4.64475	1.04629	0.306364	0.690134	-0.559261	4.64475	2.33457	0.12653	0.435679	-1.63426	4.64475	19.3068	1.11e-05	0.000143087
Cluster-29749.0	-0.681143	0.161599	1.57129	0.210019	1	0	0.161599	0	1	1	-8.77615	0.161599	69.1966	8.91e-17	7.13e-15	-8.09501	0.161599	53.4388	2.67e-13	1.34e-11
Cluster-29752.0	-0.153571	0.456621	0.134825	0.713481	1	-1.77241	0.456621	1.27114	0.259554	0.639802	-7.10267	0.456621	89.0624	3.83e-21	4.29e-19	-8.72151	0.456621	87.7837	7.3e-21	8.32e-19
Cluster-29777.0	0.341679	2.5021	1.43875	0.230342	1	1.28854	2.5021	20.461	6.09e-06	0.000171943	-0.362219	2.5021	1.57869	0.208949	0.576482	0.584641	2.5021	4.37918	0.0363804	0.136993
Cluster-29843.0	0.483355	-0.484817	0.777093	0.378032	1	-1.11282	-0.484817	2.76987	0.0960537	0.371529	-0.93572	-0.484817	2.60111	0.106789	0.39242	-2.53189	-0.484817	15.8123	6.99e-05	0.000740078
Cluster-29850.0	0.0809996	0.748653	0.0298504	0.86283	1	-0.54463	0.748653	1.9728	0.160151	0.503684	2.10123	0.748653	24.2952	8.26e-07	1.95e-05	1.4756	0.748653	11.5354	0.000682824	0.00540359
Cluster-29854.0	-0.19022	4.42549	0.543756	0.46088	1	1.53975	4.42549	33.816	6.06e-09	3.9e-07	-1.26857	4.42549	23.1626	1.49e-06	3.34e-05	0.461396	4.42549	3.19914	0.0736769	0.225688
Cluster-2987.4	-0.648958	5.14023	4.03219	0.0446399	0.691789	1.57505	5.14023	23.0891	1.55e-06	5.31e-05	-0.567958	5.14023	3.10648	0.0779814	0.32244	1.65605	5.14023	25.3206	4.85e-07	8.32e-06
Cluster-29887.1	0	-0.403984	0	1	1	0.030542	-0.403984	0.00226402	0.96205	0.995392	7.75663	-0.403984	40.1129	2.4e-10	9.42e-09	7.78718	-0.403984	38.2362	6.27e-10	1.83e-08
Cluster-29887.4	0	0.175843	0	1	1	-0.624481	0.175843	0.88615	0.346523	0.728012	8.69538	0.175843	49.6597	1.83e-12	9.2e-11	8.0709	0.175843	39.6154	3.09e-10	9.49e-09
Cluster-29888.0	-0.710413	4.88214	5.0433	0.0247214	0.499993	0.93192	4.88214	8.54802	0.00345898	0.0335024	-1.52279	4.88214	22.3286	2.3e-06	4.95e-05	0.119538	4.88214	0.143597	0.704731	0.860675
Cluster-29892.0	0.0493611	4.87777	0.0269583	0.869582	1	2.37394	4.87777	53.8532	2.16e-13	4.45e-11	-3.27184	4.87777	96.4112	9.33e-23	1.2e-20	-0.947264	4.87777	9.69648	0.00184621	0.0126208
Cluster-29914.1	-0.560047	-0.0886105	1.32759	0.249234	1	-0.106202	-0.0886105	0.0267007	0.870201	0.974027	-2.76263	-0.0886105	24.7063	6.68e-07	1.6e-05	-2.30879	-0.0886105	15.8947	6.7e-05	0.000711953
Cluster-29937.0	1.45267	6.80227	2.67834	0.101722	0.990763	-0.584434	6.80227	0.396132	0.529093	0.85219	-7.51582	6.80227	41.6809	1.07e-10	4.38e-09	-9.55292	6.80227	56.749	4.95e-14	2.72e-12
Cluster-29948.0	-0.386881	-0.0435459	0.700847	0.402499	1	-3.26876	-0.0435459	24.0646	9.32e-07	3.41e-05	-0.883806	-0.0435459	3.58191	0.0584119	0.267651	-3.76569	-0.0435459	32.9383	9.51e-09	2.24e-07
Cluster-29957.0	-0.183429	3.86166	0.640507	0.423527	1	0.146184	3.86166	0.459173	0.498011	0.836404	1.2746	3.86166	32.5108	1.19e-08	3.83e-07	1.60422	3.86166	49.8139	1.69e-12	7.37e-11
Cluster-29987.0	-0.00566132	1.66605	6.77e-05	0.993434	1	-0.0116674	1.66605	0.000348279	0.985111	0.999758	2.9229	1.66605	17.9647	2.25e-05	0.000398172	2.91689	1.66605	17.6934	2.6e-05	0.00030881
Cluster-29998.0	0.290559	1.50484	0.37046	0.542754	1	3.35668	1.50484	47.5939	5.24e-12	7.87e-10	-0.499795	1.50484	1.04274	0.307184	0.691811	2.56632	1.50484	30.2204	3.86e-08	8.11e-07
Cluster-30034.0	-1.58297	-0.479144	5.65961	0.0173599	0.411657	-3.49832	-0.479144	23.9573	9.85e-07	3.56e-05	0.77462	-0.479144	1.79358	0.180491	0.53264	-1.14073	-0.479144	1.99469	0.157851	0.372609
Cluster-30044.0	1.56284	-0.0417389	4.27372	0.0387062	0.644855	-1.2814	-0.0417389	1.73961	0.187188	0.547625	-2.11702	-0.0417389	6.54885	0.0104952	0.0769126	-4.96125	-0.0417389	27.7756	1.36e-07	2.58e-06
Cluster-30044.3	1.37441	3.38753	11.2641	0.00079019	0.0664109	-0.238352	3.38753	0.340985	0.559261	0.867219	-0.268626	3.38753	0.437151	0.508501	0.838298	-1.88139	3.38753	20.3797	6.35e-06	8.66e-05
Cluster-30045.0	1.07983	-0.224042	3.64421	0.0562644	0.764398	-1.33537	-0.224042	4.35797	0.0368362	0.194919	-0.143452	-0.224042	0.0609446	0.805009	0.95185	-2.55865	-0.224042	16.6678	4.45e-05	0.000497546
Cluster-30062.0	0.241811	2.82374	0.831238	0.361915	1	0.523536	2.82374	3.08806	0.0788687	0.327251	-2.30465	2.82374	62.7747	2.32e-15	1.67e-13	-2.02292	2.82374	50.587	1.14e-12	5.12e-11
Cluster-30063.0	-0.0553003	2.76034	0.0442873	0.83332	1	1.09309	2.76034	17.252	3.27e-05	0.000739886	-0.564097	2.76034	4.5425	0.0330634	0.180641	0.58429	2.76034	5.03307	0.0248679	0.103274
Cluster-30069.1	0.831549	0.474659	2.05715	0.151493	1	1.25044	0.474659	6.81616	0.00903364	0.0694803	1.83621	0.474659	11.2147	0.00081152	0.00947773	2.25509	0.474659	19.1137	1.23e-05	0.000156945
Cluster-3008.0	-1.1847	1.45524	0.741398	0.389213	1	-0.987487	1.45524	3.0463	0.0809214	0.333039	7.0242	1.45524	70.623	4.32e-17	3.6e-15	7.22142	1.45524	58.4514	2.08e-14	1.21e-12
Cluster-30101.0	0.602897	-0.181182	0.951238	0.329404	1	2.91442	-0.181182	18.7897	1.46e-05	0.000369871	-1.54343	-0.181182	5.01651	0.0251068	0.147912	0.768098	-0.181182	1.67757	0.195248	0.424788
Cluster-30123.1	-0.265855	3.71046	0.976468	0.323072	1	0.532009	3.71046	4.06537	0.0437711	0.220805	0.253568	3.71046	0.910717	0.339924	0.72346	1.05143	3.71046	15.3006	9.17e-05	0.000933687
Cluster-30136.0	0.432467	2.62251	1.16433	0.28057	1	1.91807	2.62251	20.1371	7.21e-06	0.000198795	-2.17016	2.62251	25.5814	4.24e-07	1.06e-05	-0.684555	2.62251	2.88716	0.089288	0.257135
Cluster-30137.0	-1.41397	0.68854	4.22297	0.0398803	0.658325	-5.32961	0.68854	88.5657	4.92e-21	6.22e-18	3.92973	0.68854	62.8368	2.25e-15	1.62e-13	0.0140923	0.68854	0.000327138	0.985569	0.994468
Cluster-30166.0	0.731006	0.772753	2.27382	0.131575	1	2.41094	0.772753	25.024	5.66e-07	2.22e-05	-0.308118	0.772753	0.376595	0.539431	0.852091	1.37182	0.772753	8.9781	0.00273235	0.0174605
Cluster-30173.1	0.0712796	5.17522	0.126474	0.722116	1	0.487344	5.17522	5.79963	0.0160295	0.106802	-0.826985	5.17522	16.6657	4.46e-05	0.000737679	-0.410921	5.17522	4.16825	0.0411883	0.149437
Cluster-30173.17	0.186464	2.65664	0.442897	0.505727	1	0.431044	2.65664	2.16025	0.141621	0.470363	-1.20841	2.65664	17.3568	3.1e-05	0.000532846	-0.963834	2.65664	11.2758	0.000785247	0.00608537
Cluster-30173.19	-0.0288073	6.852	0.0199829	0.887585	1	0.248209	6.852	1.47098	0.225192	0.598902	-1.02328	6.852	24.6386	6.92e-07	1.65e-05	-0.746265	6.852	13.2189	0.00027714	0.00247738
Cluster-30173.36	-0.0908267	3.3598	0.131715	0.716661	1	0.108279	3.3598	0.174506	0.676138	0.913648	-1.20048	3.3598	21.9054	2.86e-06	6.07e-05	-1.00138	3.3598	15.1685	9.83e-05	0.000992941
Cluster-30173.8	-0.0321779	5.53271	0.0269764	0.869538	1	0.269637	5.53271	1.85823	0.172829	0.524095	-0.977911	5.53271	24.2942	8.27e-07	1.95e-05	-0.676096	5.53271	11.7043	0.000623563	0.00500509
Cluster-30181.0	-0.0531372	0.749731	0.0173145	0.895313	1	0.324272	0.749731	0.501771	0.478723	0.82485	-1.78316	0.749731	16.8114	4.13e-05	0.00068872	-1.40576	0.749731	10.5637	0.00115328	0.00847036
Cluster-30189.0	1.75878	2.21943	6.21879	0.0126402	0.34608	4.64348	2.21943	67.5984	2e-16	7.39e-14	2.36852	2.21943	12.4112	0.000426771	0.00541529	5.25322	2.21943	78.3465	8.65e-19	8.2e-17
Cluster-3024.13	-0.802711	1.53304	1.85848	0.1728	1	2.7791	1.53304	20.4318	6.18e-06	0.00017385	-1.3765	1.53304	5.29082	0.0214381	0.13152	2.20531	1.53304	13.5151	0.000236653	0.0021561
Cluster-3024.3	-0.458899	0.531858	0.816742	0.366135	1	2.31867	0.531858	19.9175	8.09e-06	0.000219936	-1.29888	0.531858	6.13638	0.0132428	0.0923434	1.47869	0.531858	8.74667	0.00310168	0.0194439
Cluster-3024.8	-0.856179	1.01119	2.52577	0.112	1	2.07546	1.01119	16.1284	5.92e-05	0.00120826	-0.351449	1.01119	0.457916	0.498599	0.833532	2.58019	1.01119	22.9822	1.64e-06	2.54e-05
Cluster-30350.0	0.834757	5.31376	8.39719	0.00375801	0.173215	1.27549	5.31376	19.0308	1.29e-05	0.000330684	-1.11621	5.31376	14.6599	0.000128756	0.00189973	-0.675481	5.31376	5.52734	0.0187215	0.0838176
Cluster-30426.1	0	-0.516809	0	1	1	-0.598776	-0.516809	1.18987	0.275356	0.658471	7.91668	-0.516809	52.1037	5.26e-13	2.84e-11	7.3179	-0.516809	38.7256	4.88e-10	1.45e-08
Cluster-30433.0	0.042433	0.602759	0.0111522	0.915897	1	1.04123	0.602759	5.14892	0.0232609	0.140688	-1.93636	0.602759	18.9695	1.33e-05	0.00024859	-0.937565	0.602759	5.00909	0.0252145	0.104299
Cluster-30435.0	0.335593	1.72836	0.814234	0.366871	1	-0.709674	1.72836	4.72182	0.0297823	0.167186	2.19283	1.72836	38.5695	5.28e-10	1.97e-08	1.14757	1.72836	10.6396	0.00110691	0.00817275
Cluster-30441.0	-0.16771	0.101267	0.114847	0.734692	1	2.42351	0.101267	24.2588	8.42e-07	3.12e-05	-1.01125	0.101267	3.84899	0.049776	0.239875	1.57996	0.101267	11.2901	0.000779216	0.00604747
Cluster-30446.0	-0.541897	4.0206	3.63172	0.0566882	0.766778	1.2639	4.0206	19.1402	1.21e-05	0.000314698	-1.27488	4.0206	19.4789	1.02e-05	0.000193511	0.530909	4.0206	3.48415	0.0619592	0.19965
Cluster-30457.2	0.275437	6.55424	2.09537	0.147746	1	1.34676	6.55424	48.7273	2.94e-12	4.68e-10	-0.304436	6.55424	2.55327	0.110066	0.398738	0.766883	6.55424	16.1875	5.74e-05	0.000621411
Cluster-30457.3	0.224743	6.83398	1.37519	0.240923	1	1.25319	6.83398	41.7227	1.05e-10	1.09e-08	-0.264581	6.83398	1.90305	0.167737	0.511806	0.763868	6.83398	15.8016	7.03e-05	0.000743713
Cluster-30460.0	0.167137	0.145454	0.109949	0.740203	1	-1.73037	0.145454	8.1893	0.00421383	0.0391023	-0.868359	0.145454	2.79941	0.0942987	0.363587	-2.76587	0.145454	21.6702	3.24e-06	4.72e-05
Cluster-30485.0	0.878182	5.80386	4.15553	0.0414989	0.667552	2.21917	5.80386	24.5569	7.21e-07	2.74e-05	-1.44244	5.80386	10.8707	0.000976968	0.0110796	-0.10145	5.80386	0.0563628	0.81234	0.915904
Cluster-30488.0	-0.0940281	3.75519	0.101055	0.750567	1	2.42674	3.75519	59.0821	1.51e-14	3.94e-12	-2.06139	3.75519	43.357	4.56e-11	1.94e-09	0.45938	3.75519	2.41597	0.120103	0.312747
Cluster-30492.0	-0.0635942	-0.490516	0.0178823	0.89362	1	-0.329165	-0.490516	0.222564	0.637093	0.899135	-2.43995	-0.490516	19.0232	1.29e-05	0.000242545	-2.70552	-0.490516	20.7346	5.28e-06	7.32e-05
Cluster-30521.3	-0.176816	4.00462	0.566177	0.451782	1	1.31595	4.00462	30.749	2.94e-08	1.61e-06	-0.676599	4.00462	8.17989	0.00423574	0.0376303	0.816167	4.00462	12.102	0.000503687	0.0041829
Cluster-30523.0	0.373681	0.370218	0.336197	0.562033	1	3.11832	0.370218	24.749	6.53e-07	2.51e-05	-0.186079	0.370218	0.081595	0.775147	0.945609	2.55856	0.370218	17.4513	2.95e-05	0.000345463
Cluster-30536.0	0.455599	3.00424	2.14657	0.142889	1	1.56062	3.00424	23.1948	1.46e-06	5.06e-05	-1.33868	3.00424	17.1232	3.5e-05	0.000596093	-0.233662	3.00424	0.568973	0.450667	0.683269
Cluster-30551.0	0.417133	-1.05472	0.194291	0.659369	1	7.87496	-1.05472	52.9206	3.47e-13	6.99e-11	-3.83486	-1.05472	6.70428	0.0096182	0.0719752	3.62297	-1.05472	25.5655	4.28e-07	7.41e-06
Cluster-30553.0	0.321639	1.92481	0.562599	0.453215	1	1.89382	1.92481	25.594	4.21e-07	1.71e-05	1.54075	1.92481	14.3236	0.000153923	0.00221805	3.11293	1.92481	58.7947	1.75e-14	1.02e-12
Cluster-30558.0	0.0880525	1.17878	0.0397979	0.841876	1	-0.156247	1.17878	0.168455	0.681488	0.91551	1.87373	1.17878	20.5364	5.85e-06	0.000117716	1.62943	1.17878	15.2943	9.2e-05	0.000936086
Cluster-30559.0	-0.180401	0.307097	0.182254	0.669444	1	-1.39743	0.307097	6.36521	0.0116379	0.0840804	-1.66974	0.307097	13.5829	0.000228261	0.00312965	-2.88677	0.307097	30.5224	3.3e-08	7.03e-07
Cluster-30559.2	-0.157681	5.83762	0.750012	0.386473	1	-1.39082	5.83762	55.7505	8.23e-14	1.84e-11	0.143766	5.83762	0.627576	0.428246	0.789694	-1.08938	5.83762	34.417	4.45e-09	1.12e-07
Cluster-30559.3	-0.0674753	3.91592	0.070315	0.790879	1	-1.34459	3.91592	26.3679	2.82e-07	1.2e-05	0.0690442	3.91592	0.074281	0.785203	0.947969	-1.20807	3.91592	21.2168	4.1e-06	5.86e-05
Cluster-30574.0	0.297699	5.61777	2.6748	0.101948	0.990763	0.81426	5.61777	19.7745	8.71e-06	0.000234233	-0.446102	5.61777	5.95607	0.0146667	0.0993667	0.0704587	5.61777	0.15074	0.697829	0.85664
Cluster-30577.0	0.628707	2.03581	3.1543	0.0757272	0.87977	-0.74115	2.03581	4.09859	0.042919	0.21786	-0.113081	2.03581	0.100819	0.750849	0.93908	-1.48294	2.03581	16.3769	5.19e-05	0.000569947
Cluster-30584.0	0.0592059	2.857	0.0502029	0.822711	1	-2.07482	2.857	48.966	2.6e-12	4.17e-10	-0.4749	2.857	3.19185	0.0740061	0.312125	-2.60893	2.857	76.6261	2.07e-18	1.87e-16
Cluster-30597.0	1.02957	5.79752	5.13439	0.0234563	0.485543	0.396313	5.79752	0.768181	0.38078	0.756712	-1.3867	5.79752	9.12493	0.00252149	0.0246924	-2.01996	5.79752	18.686	1.54e-05	0.000193376
Cluster-30665.0	1.77631	4.43071	24.4966	7.44e-07	0.000659012	0.197862	4.43071	0.316407	0.573775	0.87425	-0.215876	4.43071	0.37677	0.539337	0.852076	-1.79433	4.43071	24.9596	5.85e-07	9.9e-06
Cluster-30673.0	2.42136	1.711	16.0135	6.29e-05	0.0133613	0.70713	1.711	1.37124	0.241599	0.619966	-0.795763	1.711	1.73969	0.187178	0.544417	-2.50999	1.711	17.058	3.63e-05	0.000415377
Cluster-30709.0	0.187226	0.817964	0.108691	0.741639	1	1.39911	0.817964	7.66309	0.00563618	0.0487417	1.31725	0.817964	5.88226	0.0152942	0.102293	2.52913	0.817964	21.7562	3.1e-06	4.53e-05
Cluster-30712.0	0.814281	4.26733	7.89232	0.00496452	0.201937	2.48162	4.26733	74.3266	6.62e-18	3.38e-15	1.13012	4.26733	15.3711	8.83e-05	0.00135836	2.79746	4.26733	90.9957	1.44e-21	1.71e-19
Cluster-30714.0	2.32195	2.34564	21.0553	4.46e-06	0.00246787	-0.612312	2.34564	1.37105	0.241632	0.619966	-0.940711	2.34564	3.47418	0.0623337	0.278713	-3.87497	2.34564	49.6146	1.87e-12	8.09e-11
Cluster-30716.1	0.199464	0.632296	0.155542	0.693294	1	0.740595	0.632296	3.70781	0.0541583	0.253948	1.97953	0.632296	19.504	1e-05	0.00019153	2.52066	0.632296	32.5602	1.16e-08	2.69e-07
Cluster-30718.0	0.238408	-0.250956	0.229788	0.631681	1	-1.75836	-0.250956	1.25624	0.262364	0.643237	-6.16348	-0.250956	52.5873	4.12e-13	2.24e-11	-8.16025	-0.250956	61.6507	4.1e-15	2.62e-13
Cluster-3073.1	0.269382	3.15957	0.690845	0.405877	1	1.32155	3.15957	16.5661	4.7e-05	0.000997442	-0.161875	3.15957	0.248794	0.617925	0.891348	0.890289	3.15957	7.65471	0.00566243	0.0320851
Cluster-30760.0	0.11336	1.99236	0.133262	0.715074	1	-1.33794	1.99236	17.3174	3.16e-05	0.000717904	0.301856	1.99236	0.970171	0.324638	0.708266	-1.14944	1.99236	12.5136	0.000404005	0.00343839
Cluster-30852.0	-0.914903	6.33444	5.38658	0.0202922	0.443921	0.437077	6.33444	1.26417	0.260864	0.641187	1.74422	6.33444	19.0193	1.29e-05	0.000242876	3.0962	6.33444	53.9138	2.09e-13	1.07e-11
Cluster-30871.0	2.73454	3.07298	12.5705	0.000391874	0.0444637	-0.000720265	3.07298	8.79e-07	0.999252	1	-2.96529	3.07298	13.6956	0.000214962	0.00296261	-5.70055	3.07298	40.4104	2.06e-10	6.48e-09
Cluster-30881.0	0.585851	4.29845	4.84667	0.0276995	0.534497	-0.127265	4.29845	0.240126	0.624115	0.893334	1.37978	4.29845	26.6931	2.38e-07	6.26e-06	0.666666	4.29845	6.42339	0.0112627	0.0559719
Cluster-30923.5	-0.291051	7.89649	2.08243	0.149003	1	-0.864175	7.89649	18.1511	2.04e-05	0.000492212	0.464957	7.89649	5.31421	0.0211522	0.130339	-0.108167	7.89649	0.28771	0.591692	0.789061
Cluster-30923.6	-0.125546	3.96368	0.19451	0.659189	1	-1.01431	3.96368	12.0975	0.000504907	0.00718717	-0.419742	3.96368	2.16901	0.140817	0.464804	-1.30851	3.96368	19.9186	8.08e-06	0.000107257
Cluster-30923.9	-0.275488	5.21899	1.77826	0.182364	1	-0.894522	5.21899	18.4086	1.78e-05	0.00043873	0.0142538	5.21899	0.00480928	0.944712	0.989964	-0.604781	5.21899	8.40363	0.00374473	0.0227841
Cluster-30926.0	-0.36402	6.65644	2.47693	0.115527	1	1.17713	6.65644	25.4242	4.6e-07	1.86e-05	-0.302531	6.65644	1.71569	0.190249	0.549055	1.23861	6.65644	28.02	1.2e-07	2.29e-06
Cluster-30969.0	-0.206193	4.00439	0.737194	0.390561	1	-1.6601	4.00439	45.0851	1.89e-11	2.44e-09	0.458446	4.00439	3.71236	0.0540109	0.254285	-0.995456	4.00439	16.2878	5.44e-05	0.000592991
Cluster-30978.0	1.01518	0.558835	0.788275	0.374622	1	-0.231971	0.558835	0.242922	0.622103	0.892507	6.277	0.558835	68.7921	1.09e-16	8.67e-15	5.02985	0.558835	52.2537	4.88e-13	2.36e-11
Cluster-30980.3	0.598231	1.15945	1.94159	0.163496	1	-1.04146	1.15945	4.3873	0.0362075	0.19259	-1.36633	1.15945	9.14369	0.00249577	0.0244716	-3.00603	1.15945	37.7052	8.23e-10	2.34e-08
Cluster-30980.5	0.91665	5.93067	11.3083	0.00077161	0.0655343	-0.479614	5.93067	3.10497	0.0780538	0.325005	-0.223484	5.93067	0.679877	0.409629	0.776567	-1.61975	5.93067	34.0434	5.39e-09	1.34e-07
Cluster-31026.0	-0.141521	1.96388	0.248713	0.617982	1	0.189716	1.96388	0.383235	0.535877	0.855718	-1.35763	1.96388	21.0165	4.55e-06	9.33e-05	-1.02639	1.96388	11.9231	0.000554425	0.00453617
Cluster-31031.1	0.0687279	0.458125	0.0259472	0.872029	1	-0.0401863	0.458125	0.0041633	0.948553	0.992741	-3.14547	0.458125	37.21	1.06e-09	3.84e-08	-3.25439	0.458125	38.3972	5.77e-10	1.7e-08
Cluster-31031.2	0.520927	0.0932753	0.822975	0.364312	1	-0.349948	0.0932753	0.700216	0.402711	0.774509	2.62777	0.0932753	27.9669	1.23e-07	3.4e-06	1.7569	0.0932753	12.9039	0.000327897	0.00286269
Cluster-31031.3	0.0120378	5.6299	0.00440774	0.947067	1	-0.312202	5.6299	2.91348	0.0878422	0.350656	-0.516824	5.6299	8.06333	0.004517	0.0395655	-0.841064	5.6299	20.9853	4.63e-06	6.53e-05
Cluster-31047.0	0.71343	-0.141124	0.694309	0.404702	1	0.556411	-0.141124	1.10763	0.292598	0.675216	3.58199	-0.141124	26.095	3.25e-07	8.32e-06	3.42497	-0.141124	26.8922	2.15e-07	3.93e-06
Cluster-31060.0	0.0576437	3.05816	0.0512821	0.820847	1	1.1986	3.05816	20.6605	5.48e-06	0.000156762	-1.23556	3.05816	21.9761	2.76e-06	5.87e-05	-0.09461	3.05816	0.137836	0.710442	0.863472
Cluster-31067.0	1.72429	3.0583	5.59876	0.0179732	0.417979	1.63145	3.0583	4.5852	0.0322492	0.176738	-3.63775	3.0583	20.4327	6.18e-06	0.000123612	-3.7306	3.0583	22.0639	2.64e-06	3.92e-05
Cluster-31071.0	-0.0489034	0.721572	0.00543822	0.941214	1	-2.56096	0.721572	2.42996	0.119036	0.425143	-6.54541	0.721572	45.0252	1.95e-11	8.64e-10	-9.05747	0.721572	53.1993	3.01e-13	1.51e-11
Cluster-31105.1	0.45815	-0.160656	0.638286	0.424332	1	-1.36719	-0.160656	4.14321	0.0418017	0.213947	-0.854527	-0.160656	2.06856	0.150363	0.481878	-2.67987	-0.160656	16.5844	4.65e-05	0.000517514
Cluster-31105.2	-0.932193	4.21367	11.0693	0.000877676	0.070064	-1.43797	4.21367	24.805	6.34e-07	2.44e-05	-0.886043	4.21367	10.0767	0.00150155	0.0159577	-1.39182	4.21367	23.1493	1.5e-06	2.34e-05
Cluster-31105.3	-0.970904	8.49879	11.8602	0.00057345	0.0540781	-1.70489	8.49879	35.2209	2.94e-09	2.07e-07	-0.465114	8.49879	2.76231	0.0965088	0.369054	-1.1991	8.49879	17.8806	2.35e-05	0.000282775
Cluster-31105.4	-0.0487909	3.05025	0.0144829	0.90421	1	1.88152	3.05025	1.47647	0.224328	0.597564	-11.4794	3.05025	179.744	5.51e-41	1.78e-38	-9.54909	3.05025	164.324	1.29e-37	3.79e-35
Cluster-31105.5	-1.00227	5.40191	14.7505	0.000122714	0.0202425	-1.67885	5.40191	39.3082	3.62e-10	3.22e-08	-0.722208	5.40191	7.76571	0.00532473	0.0452525	-1.39878	5.40191	27.5402	1.54e-07	2.88e-06
Cluster-31105.7	-0.962681	8.60679	11.7263	0.000616214	0.0570223	-1.70464	8.60679	35.4148	2.66e-09	1.89e-07	-0.283614	8.60679	1.03548	0.308876	0.693585	-1.02557	8.60679	13.2507	0.000272485	0.00244152
Cluster-31127.0	-0.295317	4.49257	1.9391	0.163766	1	-1.47798	4.49257	46.425	9.52e-12	1.34e-09	0.348885	4.49257	2.75998	0.0966497	0.369487	-0.833779	4.49257	14.8124	0.000118751	0.00117198
Cluster-31130.0	-0.0304786	4.91832	0.0266155	0.870406	1	0.913063	4.91832	23.9652	9.81e-07	3.55e-05	-0.206144	4.91832	1.2212	0.269126	0.6519	0.737397	4.91832	15.6489	7.63e-05	0.000797016
Cluster-31185.0	4.76243	5.10841	46.2696	1.03e-11	9.12e-08	1.88174	5.10841	8.43506	0.00368055	0.0352372	-2.63869	5.10841	16.0485	6.17e-05	0.000987451	-5.51937	5.10841	57.6079	3.2e-14	1.82e-12
Cluster-31217.0	0.136075	-0.244101	0.0682495	0.793903	1	0	-0.244101	0	1	1	-7.9818	-0.244101	57.7167	3.03e-14	1.9e-12	-8.11787	-0.244101	57.453	3.46e-14	1.95e-12
Cluster-31249.0	-0.281799	2.89019	0.688262	0.406756	1	1.76534	2.89019	26.5468	2.57e-07	1.1e-05	-0.5258	2.89019	2.3903	0.12209	0.425953	1.52133	2.89019	19.9376	8e-06	0.000106352
Cluster-31264.0	-0.211656	2.19756	0.55024	0.45822	1	-0.584957	2.19756	3.50524	0.0611748	0.276074	-1.29643	2.19756	19.3564	1.08e-05	0.000205743	-1.66973	2.19756	29.3419	6.07e-08	1.23e-06
Cluster-31297.0	-0.104718	3.4786	0.223781	0.636174	1	-1.06263	3.4786	22.2268	2.42e-06	7.9e-05	0.169288	3.4786	0.598173	0.439276	0.797223	-0.788626	3.4786	12.0508	0.000517703	0.00428056
Cluster-31316.0	-0.491295	1.27614	1.07596	0.299603	1	1.46181	1.27614	12.9583	0.000318508	0.00494386	1.07123	1.27614	6.10202	0.0135028	0.0938121	3.02434	1.27614	44.4551	2.6e-11	9.44e-10
Cluster-31323.3	-0.234655	-0.703023	0.170664	0.679523	1	0.149404	-0.703023	0.0130478	0.909058	0.983652	-5.06632	-0.703023	36.2188	1.76e-09	6.24e-08	-4.68226	-0.703023	29.8301	4.72e-08	9.79e-07
Cluster-31344.0	0.381494	1.66375	1.08304	0.298018	1	-0.291128	1.66375	0.78859	0.374527	0.751147	1.73713	1.66375	24.4997	7.43e-07	1.77e-05	1.06451	1.66375	9.33035	0.0022539	0.01492
Cluster-31357.1	0.574177	0.62271	1.28874	0.256281	1	0.480263	0.62271	0.359563	0.548749	0.861718	-4.28589	0.62271	41.9335	9.44e-11	3.89e-09	-4.3798	0.62271	46.2108	1.06e-11	4.03e-10
Cluster-31357.2	0.207783	4.57582	0.93363	0.333921	1	-0.857806	4.57582	15.4533	8.46e-05	0.0016527	0.0544555	4.57582	0.064343	0.799759	0.950923	-1.01113	4.57582	21.3223	3.88e-06	5.58e-05
Cluster-31368.0	2.09575	3.901	25.9571	3.49e-07	0.000370843	1.91343	3.901	22.8468	1.75e-06	5.94e-05	1.49176	3.901	13.5128	0.000236947	0.0032271	1.30944	3.901	11.0951	0.000865573	0.00661522
Cluster-31376.1	-0.259787	2.18855	0.433609	0.510223	1	3.17307	2.18855	53.6904	2.35e-13	4.79e-11	-2.12002	2.18855	24.7835	6.41e-07	1.54e-05	1.31284	2.18855	11.0729	0.000875992	0.00668523
Cluster-31434.0	0.450748	2.0913	2.24755	0.133826	1	-0.445006	2.0913	1.98809	0.158541	0.501695	-0.487455	2.0913	2.5423	0.110833	0.400747	-1.38321	2.0913	19.5266	9.92e-06	0.00012922
Cluster-31454.0	0.0134852	4.05877	0.00406279	0.949177	1	-0.464242	4.05877	4.65682	0.0309305	0.171672	-0.386511	4.05877	3.32366	0.0682898	0.296019	-0.864238	4.05877	16.0496	6.17e-05	0.000662106
Cluster-31469.1	-0.0221748	5.50556	0.0130586	0.90902	1	-1.15718	5.50556	34.6816	3.88e-09	2.62e-07	0.480104	5.50556	6.15498	0.0131043	0.0916262	-0.654904	5.50556	11.1761	0.000828588	0.006384
Cluster-31503.0	-0.405587	5.35081	1.976	0.159813	1	1.40061	5.35081	23.1516	1.5e-06	5.16e-05	0.0126273	5.35081	0.00193509	0.964913	0.993804	1.81883	5.35081	37.9149	7.39e-10	2.13e-08
Cluster-31509.0	1.70474	1.12219	5.11708	0.0236915	0.488581	2.55677	1.12219	22.1423	2.53e-06	8.17e-05	3.2946	1.12219	22.7337	1.86e-06	4.1e-05	4.14663	1.12219	46.0917	1.13e-11	4.27e-10
Cluster-31518.4	0.00899049	0.239667	0.000434784	0.983364	1	1.12258	0.239667	4.89016	0.0270102	0.155809	-2.09867	0.239667	18.5173	1.68e-05	0.000306697	-0.98508	0.239667	4.70055	0.030153	0.119149
Cluster-31525.0	0.560148	8.59054	3.08415	0.0790586	0.894584	0.242393	8.59054	0.579443	0.446531	0.806952	-1.28156	8.59054	15.7246	7.33e-05	0.00114658	-1.59932	8.59054	24.0888	9.2e-07	1.5e-05
Cluster-31536.0	-0.37285	4.57738	1.32701	0.249339	1	1.5896	4.57738	22.9359	1.67e-06	5.7e-05	-1.42677	4.57738	18.6161	1.6e-05	0.000292208	0.535681	4.57738	2.73377	0.0982473	0.274542
Cluster-31539.0	0.375664	2.4627	1.4213	0.233189	1	1.10408	2.4627	13.9996	0.000182851	0.00311893	0.89237	2.4627	8.36299	0.0038294	0.0348053	1.62079	2.4627	28.314	1.03e-07	2e-06
Cluster-31552.0	-0.221955	2.76167	0.505016	0.477305	1	-1.31841	2.76167	17.6177	2.7e-05	0.00062587	0.674903	2.76167	4.83254	0.0279275	0.159371	-0.421555	2.76167	1.76771	0.183666	0.408902
Cluster-31561.0	0.834061	2.28922	2.11591	0.145775	1	-1.42255	2.28922	5.64367	0.0175185	0.114069	-0.682066	2.28922	1.40076	0.236596	0.613923	-2.93867	2.28922	22.3296	2.3e-06	3.45e-05
Cluster-31562.0	0.684132	1.67026	2.43273	0.118826	1	-0.0407551	1.67026	0.0124513	0.911152	0.984154	2.76154	1.67026	43.8989	3.46e-11	1.49e-09	2.03666	1.67026	25.6137	4.17e-07	7.25e-06
Cluster-31575.2	0.0739252	0.802375	0.032692	0.856517	1	0.173257	0.802375	0.136128	0.712161	0.926595	-1.85251	0.802375	17.4759	2.91e-05	0.000503433	-1.75318	0.802375	15.6435	7.65e-05	0.000798969
Cluster-31575.3	-0.305114	1.51548	0.767238	0.381073	1	1.71758	1.51548	9.2845	0.00231101	0.0244818	-5.16572	1.51548	113.373	1.79e-26	2.95e-24	-3.14303	1.51548	56.6788	5.13e-14	2.81e-12
Cluster-31575.7	-0.241258	3.96345	1.25824	0.261985	1	0.223645	3.96345	1.00214	0.316794	0.700826	-1.49886	3.96345	45.4906	1.53e-11	6.96e-10	-1.03395	3.96345	21.8662	2.92e-06	4.3e-05
Cluster-31575.8	0.154459	-0.0110833	0.117815	0.731416	1	-1.68372	-0.0110833	2.78502	0.0951497	0.36935	-3.81942	-0.0110833	41.0852	1.46e-10	5.85e-09	-5.65761	-0.0110833	59.5539	1.19e-14	7.15e-13
Cluster-31610.0	0.0957529	4.91232	0.0483465	0.825966	1	0.787878	4.91232	3.81783	0.0507097	0.243246	4.29386	4.91232	84.3177	4.21e-20	4.29e-18	4.98599	4.91232	106.948	4.57e-25	6.42e-23
Cluster-31623.1	-0.213351	4.69428	0.90449	0.341581	1	0.413027	4.69428	3.49565	0.0615303	0.277064	0.388329	4.69428	3.05098	0.0806883	0.329985	1.01471	4.69428	20.3992	6.29e-06	8.58e-05
Cluster-31662.0	1.69144	-0.216264	3.53173	0.0602051	0.787261	1.64846	-0.216264	7.89113	0.00496779	0.0443627	3.29869	-0.216264	17.0648	3.61e-05	0.000611448	3.25572	-0.216264	23.4298	1.3e-06	2.05e-05
Cluster-31679.0	0.118931	1.7455	0.00622214	0.937128	1	1.0058	1.7455	6.04937	0.0139112	0.0966399	7.65069	1.7455	103.985	2.04e-24	2.99e-22	8.53756	1.7455	131.829	1.63e-30	3.09e-28
Cluster-31679.10	-0.57787	0.0751732	0.895848	0.343898	1	1.01457	0.0751732	0.934885	0.333597	0.717744	-5.5247	0.0751732	41.6947	1.07e-10	4.36e-09	-3.93226	0.0751732	25.1041	5.43e-07	9.23e-06
Cluster-31679.11	-0.402756	-0.24074	0.699668	0.402895	1	2.13722	-0.24074	9.05936	0.00261354	0.026872	-4.03094	-0.24074	39.6372	3.06e-10	1.18e-08	-1.49097	-0.24074	7.733	0.00542207	0.030921
Cluster-31679.14	-0.387266	1.41558	0.996243	0.318221	1	4.48909	1.41558	10.9407	0.000940732	0.0119198	-9.96226	1.41558	141.401	1.31e-32	3.15e-30	-5.08591	1.41558	84.9117	3.12e-20	3.4e-18
Cluster-31679.5	-0.189496	-0.454913	0.0978764	0.754393	1	2.28948	-0.454913	6.94924	0.00838546	0.0656889	-4.27377	-0.454913	28.1264	1.14e-07	3.15e-06	-1.79479	-0.454913	7.24863	0.00709551	0.0385235
Cluster-31679.7	-0.328734	1.24331	0.49819	0.480296	1	0.1035	1.24331	0.00489469	0.944224	0.991959	-7.99782	1.24331	97.4689	5.47e-23	7.12e-21	-7.56559	1.24331	85.2091	2.68e-20	2.95e-18
Cluster-31679.8	0.342119	0.966519	0.560879	0.453906	1	2.49576	0.966519	8.73284	0.00312529	0.0309592	-6.03954	0.966519	73.4477	1.03e-17	8.93e-16	-3.88589	0.966519	47.8848	4.52e-12	1.83e-10
Cluster-31686.0	-0.716776	0.76063	2.56595	0.109187	1	-2.14896	0.76063	11.8255	0.000584263	0.00810119	-2.43072	0.76063	25.2921	4.93e-07	1.21e-05	-3.86291	0.76063	42.2851	7.89e-11	2.67e-09
Cluster-31689.0	-0.228575	1.22925	0.113218	0.73651	1	0.324415	1.22925	0.779775	0.37721	0.753625	4.18838	1.22925	72.3541	1.8e-17	1.52e-15	4.74137	1.22925	85.7122	2.08e-20	2.3e-18
Cluster-31699.0	0.259842	1.24971	0.484624	0.486335	1	-0.410372	1.24971	1.01751	0.31311	0.696463	-0.96625	1.24971	6.24606	0.012447	0.0878698	-1.63646	1.24971	16.8755	3.99e-05	0.000451659
Cluster-31701.0	1.22905	3.85896	18.8544	1.41e-05	0.0048038	1.1888	3.85896	17.1561	3.44e-05	0.000767127	-0.774261	3.85896	7.30396	0.00688027	0.0551709	-0.814502	3.85896	8.46633	0.0036178	0.0220979
Cluster-31703.0	1.31554	1.68369	9.25198	0.00235241	0.131527	-0.974009	1.68369	4.82623	0.0280299	0.160021	0.286996	1.68369	0.440347	0.506955	0.837452	-2.00256	1.68369	20.1078	7.32e-06	9.85e-05
Cluster-31727.0	1.49351	0.139687	5.34744	0.0207527	0.449552	0.222336	0.139687	0.0879082	0.766854	0.94537	-1.81129	0.139687	6.52749	0.010622	0.0776276	-3.08247	0.139687	18.8705	1.4e-05	0.000176755
Cluster-3173.0	0	1.89822	0	1	1	-0.596307	1.89822	3.59311	0.0580195	0.266286	10.5275	1.89822	205.936	1.06e-46	4.46e-44	9.93115	1.89822	163.003	2.5e-37	7.21e-35
Cluster-31776.0	-1.16587	0.611111	3.23272	0.0721809	0.862152	-2.18451	0.611111	21.823	2.99e-06	9.33e-05	3.32802	0.611111	42.9109	5.73e-11	2.4e-09	2.30938	0.611111	14.6528	0.00012924	0.00126562
Cluster-31785.0	1.6617	3.73582	18.7141	1.52e-05	0.00497901	0.412054	3.73582	1.181	0.277152	0.660086	-0.295298	3.73582	0.606464	0.436122	0.795638	-1.54494	3.73582	16.2986	5.41e-05	0.000591058
Cluster-31795.0	0.0323619	2.54772	0.0132807	0.908253	1	1.06951	2.54772	15.7305	7.3e-05	0.00145185	0.219743	2.54772	0.632406	0.426474	0.788927	1.25689	2.54772	20.9387	4.74e-06	6.67e-05
Cluster-31845.0	-0.33782	2.93011	1.40293	0.236234	1	-1.34809	2.93011	19.4793	1.02e-05	0.000269541	-0.879845	2.93011	9.35831	0.00221976	0.0220961	-1.89012	2.93011	37.8723	7.55e-10	2.17e-08
Cluster-31855.1	-0.418293	3.90666	1.81942	0.177382	1	1.91054	3.90666	36.1778	1.8e-09	1.35e-07	-0.88682	3.90666	8.06026	0.00452466	0.0396195	1.44202	3.90666	21.2066	4.12e-06	5.89e-05
Cluster-31883.0	1.14914	1.3111	7.98041	0.00472863	0.197075	1.78745	1.3111	21.0104	4.57e-06	0.0001342	0.344974	1.3111	0.699536	0.40294	0.772042	0.983281	1.3111	6.73234	0.00946801	0.0487214
Cluster-31899.0	-0.62442	0.0768915	1.62742	0.20206	1	-2.9757	0.0768915	25.8577	3.68e-07	1.53e-05	0.0297074	0.0768915	0.00399198	0.949621	0.990613	-2.32157	0.0768915	14.7568	0.000122307	0.00120216
Cluster-31903.0	2.48973	1.18582	23.0638	1.57e-06	0.00115613	1.99126	1.18582	18.1617	2.03e-05	0.000490373	1.49294	1.18582	8.15229	0.00430069	0.0379966	0.994468	1.18582	4.87735	0.0272114	0.11035
Cluster-31953.0	-0.0436213	1.51492	0.0153459	0.901411	1	-0.68534	1.51492	2.70754	0.0998751	0.379849	-1.91307	1.51492	25.5436	4.33e-07	1.08e-05	-2.55479	1.51492	40.5221	1.94e-10	6.18e-09
Cluster-31961.0	0.856207	0.225138	2.80799	0.0937956	0.959193	-0.193997	0.225138	0.0835478	0.772546	0.94698	-2.33331	0.225138	15.7503	7.23e-05	0.00113312	-3.38352	0.225138	31.4571	2.04e-08	4.55e-07
Cluster-31974.0	0.799947	3.57658	7.33309	0.00676968	0.244827	-0.382301	3.57658	1.64166	0.200098	0.56534	-0.179242	3.57658	0.367237	0.544514	0.854842	-1.36149	3.57658	20.532	5.86e-06	8.05e-05
Cluster-31979.0	0.482724	3.41944	2.83988	0.0919513	0.949668	2.52557	3.41944	80.0342	3.68e-19	3.05e-16	0.429382	3.41944	2.27976	0.131072	0.445268	2.47222	3.41944	76.0905	2.71e-18	2.41e-16
Cluster-31985.1	-0.137725	5.56861	0.601094	0.438161	1	-0.492592	5.56861	7.50194	0.00616325	0.051996	-0.60885	5.56861	11.6502	0.000641958	0.00771454	-0.963717	5.56861	28.4507	9.61e-08	1.88e-06
Cluster-31986.0	-0.133497	5.30043	0.314943	0.574663	1	0.938774	5.30043	15.5277	8.13e-05	0.00159596	-0.0770814	5.30043	0.105559	0.745258	0.937192	0.995189	5.30043	17.3319	3.14e-05	0.000365126
Cluster-32030.0	0.302557	3.1992	0.929096	0.335098	1	-0.033859	3.1992	0.0110724	0.916197	0.985197	-0.933244	3.1992	8.53871	0.00347673	0.0322398	-1.26966	3.1992	15.5438	8.06e-05	0.000835688
Cluster-32035.0	0.318311	5.82009	1.37803	0.240438	1	0.985788	5.82009	12.8544	0.000336688	0.00518965	-1.38952	5.82009	25.1669	5.26e-07	1.28e-05	-0.722048	5.82009	7.01787	0.00807004	0.042822
Cluster-32044.0	0.0507341	0.0446827	0.00679468	0.934305	1	3.22385	0.0446827	32.244	1.36e-08	7.97e-07	-0.382409	0.0446827	0.380539	0.537315	0.851382	2.79071	0.0446827	24.8459	6.21e-07	1.04e-05
Cluster-32089.0	-0.0445695	4.97259	0.0487476	0.825257	1	0.630989	4.97259	10.0011	0.00156451	0.0179843	0.29902	4.97259	2.22373	0.135904	0.45412	0.974579	4.97259	23.3014	1.38e-06	2.17e-05
Cluster-32104.0	-0.467688	4.14142	1.29379	0.255351	1	1.05535	4.14142	6.62568	0.0100519	0.0752206	0.305997	4.14142	0.562533	0.453242	0.805972	1.82903	4.14142	18.9262	1.36e-05	0.000171997
Cluster-32159.1	3.32232	-0.497287	4.28658	0.0384144	0.642045	0.0546845	-0.497287	0.0111882	0.915762	0.985197	7.62512	-0.497287	49.6553	1.83e-12	9.2e-11	4.35748	-0.497287	32.4003	1.25e-08	2.9e-07
Cluster-32160.1	1.49535	-0.322516	2.47448	0.115707	1	0.23449	-0.322516	0.135747	0.712547	0.926595	4.07975	-0.322516	23.2434	1.43e-06	3.21e-05	2.81889	-0.322516	14.3099	0.000155045	0.00149245
Cluster-3218.0	0	-0.344947	0	1	1	2.24003	-0.344947	9.55511	0.00199393	0.0217474	6.36641	-0.344947	22.4822	2.12e-06	4.63e-05	8.60645	-0.344947	44.9969	1.97e-11	7.25e-10
Cluster-32181.0	0.649479	-0.639981	1.29428	0.25526	1	-0.661264	-0.639981	0.716424	0.39732	0.770389	-1.89519	-0.639981	8.47172	0.00360709	0.0331938	-3.20593	-0.639981	21.4014	3.72e-06	5.37e-05
Cluster-32204.0	0.0182679	3.04999	0.00263787	0.959038	1	1.54754	3.04999	17.6685	2.63e-05	0.00061257	-1.47138	3.04999	15.9998	6.34e-05	0.00100807	0.057897	3.04999	0.0265401	0.870588	0.943602
Cluster-32211.0	0.431704	0.750463	0.997592	0.317894	1	-0.729269	0.750463	1.53875	0.214804	0.584624	-2.5368	0.750463	26.3363	2.87e-07	7.43e-06	-3.69778	0.750463	47.9355	4.4e-12	1.79e-10
Cluster-32221.0	0.250964	3.46845	0.799487	0.371247	1	1.65713	3.46845	35.8564	2.12e-09	1.55e-07	0.333289	3.46845	1.43103	0.231597	0.607002	1.73945	3.46845	38.8141	4.66e-10	1.39e-08
Cluster-32225.0	0.226178	2.53955	0.279429	0.597076	1	1.17041	2.53955	8.09344	0.00444258	0.0407411	1.15497	2.53955	7.45077	0.00634094	0.0516414	2.0992	2.53955	24.008	9.59e-07	1.56e-05
Cluster-32238.0	-0.268353	0.550758	0.284003	0.594089	1	1.1075	0.550758	6.11882	0.013375	0.0939221	0.634936	0.550758	1.7929	0.180574	0.53264	2.01079	0.550758	17.5666	2.77e-05	0.000327596
Cluster-32261.0	-0.768845	0.715751	0.754574	0.385032	1	0.46293	0.715751	1.33459	0.247991	0.628132	4.2566	0.715751	57.9866	2.64e-14	1.67e-12	5.48838	0.715751	78.6905	7.26e-19	6.97e-17
Cluster-32270.0	0.453782	-0.180404	0.213048	0.644389	1	3.9984	-0.180404	30.9592	2.64e-08	1.45e-06	1.04024	-0.180404	1.35688	0.24408	0.623415	4.58486	-0.180404	34.7419	3.76e-09	9.55e-08
Cluster-32280.0	0.921221	1.14269	5.3638	0.0205589	0.446811	-1.32562	1.14269	11.9837	0.000536679	0.00755332	1.62018	1.14269	17.2788	3.23e-05	0.000553399	-0.62666	1.14269	2.56328	0.109371	0.294311
Cluster-32307.0	1.41565	0.323341	5.51337	0.0188717	0.427857	-0.0174264	0.323341	0.000654774	0.979586	0.998901	-1.47729	0.323341	5.21728	0.0223635	0.135817	-2.91037	0.323341	19.626	9.42e-06	0.000123247
Cluster-32310.0	0.223272	0.0421598	0.154363	0.694401	1	-2.70949	0.0421598	24.9733	5.81e-07	2.28e-05	2.34464	0.0421598	19.9306	8.03e-06	0.000156701	-0.588122	0.0421598	1.00733	0.315542	0.562642
Cluster-32335.0	1.24742	-0.281773	2.04152	0.153057	1	-0.433104	-0.281773	0.480761	0.488078	0.831009	3.87125	-0.281773	24.1711	8.81e-07	2.06e-05	2.19073	-0.281773	9.2768	0.00232075	0.0153015
Cluster-32335.1	1.7874	1.08874	6.48905	0.0108541	0.321006	-1.3152	1.08874	4.13129	0.0420972	0.215004	3.4168	1.08874	22.534	2.06e-06	4.52e-05	0.314194	1.08874	0.232108	0.629965	0.814531
Cluster-32335.3	1.51733	2.17104	6.13657	0.0132414	0.351744	-1.55587	2.17104	6.94291	0.00841521	0.0657907	3.30682	2.17104	26.7214	2.35e-07	6.18e-06	0.233617	2.17104	0.158776	0.690286	0.852323
Cluster-32362.0	-0.195888	5.3824	0.938858	0.332572	1	0.668829	5.3824	10.7463	0.00104488	0.0129919	-0.967481	5.3824	22.3842	2.23e-06	4.84e-05	-0.102764	5.3824	0.2575	0.611843	0.802832
Cluster-32399.2	0.438997	0.272929	1.17696	0.277976	1	-0.185291	0.272929	0.133128	0.715211	0.92729	-1.67337	0.272929	13.7742	0.000206145	0.00285443	-2.29766	0.272929	24.8754	6.12e-07	1.03e-05
Cluster-32405.0	0.513689	4.53617	4.76046	0.0291207	0.545174	1.06655	4.53617	20.3331	6.51e-06	0.000182087	-0.22345	4.53617	0.895983	0.343861	0.726225	0.329414	4.53617	1.99069	0.158269	0.373097
Cluster-3241.0	0	5.37281	0	1	1	-0.327081	5.37281	0.51031	0.475005	0.823714	13.9375	5.37281	211.965	5.12e-48	2.23e-45	13.6104	5.37281	197.848	6.16e-45	2.52e-42
Cluster-32430.3	0.893949	3.58606	3.69839	0.0544652	0.754375	-1.42547	3.58606	9.35126	0.00222832	0.0237384	1.9267	3.58606	16.5087	4.84e-05	0.000796843	-0.392723	3.58606	0.727108	0.393822	0.637014
Cluster-32437.0	-0.187755	4.69879	0.924269	0.336356	1	-0.98619	4.69879	24.5758	7.14e-07	2.71e-05	-0.128841	4.69879	0.438965	0.507622	0.837929	-0.927276	4.69879	21.5945	3.37e-06	4.89e-05
Cluster-32439.1	-0.55946	0.720535	1.10685	0.292767	1	2.14418	0.720535	23.2133	1.45e-06	5.04e-05	0.562046	0.720535	1.367	0.242327	0.62098	3.26569	0.720535	43.631	3.96e-11	1.4e-09
Cluster-32446.0	-0.538802	2.01476	2.5045	0.113521	1	-1.465	2.01476	19.1922	1.18e-05	0.000307141	0.926885	2.01476	8.08336	0.00446736	0.0392083	0.00068755	2.01476	3.99e-06	0.998406	0.999113
Cluster-32448.3	0.609093	4.43026	5.82307	0.0158173	0.389843	-0.507011	4.43026	3.99593	0.0456102	0.226881	0.0748713	4.43026	0.0883015	0.766348	0.943153	-1.04123	4.43026	16.6691	4.45e-05	0.000497401
Cluster-32461.0	0.399944	0.417644	0.939272	0.332465	1	-0.0432174	0.417644	0.00452318	0.946379	0.992369	-3.21168	0.417644	38.7888	4.72e-10	1.78e-08	-3.65484	0.417644	48.5681	3.19e-12	1.32e-10
Cluster-32491.0	0.0741768	2.2082	0.0373006	0.846854	1	-0.0464343	2.2082	0.0208641	0.88515	0.978234	2.61853	2.2082	52.7709	3.75e-13	2.06e-11	2.49791	2.2082	47.5157	5.46e-12	2.17e-10
Cluster-32491.1	0.570689	1.59726	2.06648	0.150569	1	-0.266482	1.59726	0.358247	0.549482	0.861918	-1.71304	1.59726	16.3742	5.2e-05	0.000846553	-2.55021	1.59726	34.2202	4.92e-09	1.23e-07
Cluster-32547.0	-0.911139	-0.483275	0.999279	0.317485	1	-0.152743	-0.483275	0.0840272	0.771912	0.94671	3.00543	-0.483275	21.3903	3.75e-06	7.81e-05	3.76382	-0.483275	25.5806	4.24e-07	7.36e-06
Cluster-32584.0	0.363477	-0.107415	0.456151	0.499429	1	-1.29272	-0.107415	3.72584	0.0535767	0.251839	-1.35111	-0.107415	5.54551	0.0185281	0.117889	-3.00731	-0.107415	22.0544	2.65e-06	3.94e-05
Cluster-32610.0	1.0792	0.398586	2.11388	0.145969	1	0.279075	0.398586	0.399088	0.52756	0.851929	4.13895	0.398586	46.4153	9.57e-12	4.44e-10	3.33883	0.398586	36.7932	1.31e-09	3.61e-08
Cluster-32643.0	0.0437939	4.25081	0.0377808	0.845884	1	-1.25855	4.25081	29.8134	4.76e-08	2.48e-06	0.222856	4.25081	0.987945	0.320245	0.704004	-1.07949	4.25081	21.8511	2.95e-06	4.33e-05
Cluster-32675.0	-0.433217	0.901019	0.956039	0.328187	1	-1.7476	0.901019	12.6185	0.000381949	0.0057245	-0.646285	0.901019	2.14014	0.143489	0.470524	-1.96067	0.901019	15.707	7.4e-05	0.000775668
Cluster-32675.1	-0.7131	4.13764	7.12974	0.00758155	0.258127	-1.38885	4.13764	26.4414	2.72e-07	1.16e-05	0.31022	4.13764	1.39207	0.238056	0.615378	-0.365534	4.13764	1.83949	0.17501	0.396507
Cluster-32683.1	0.11577	3.22374	0.204218	0.651337	1	-0.131513	3.22374	0.294863	0.587121	0.880437	1.26498	3.22374	25.4118	4.63e-07	1.15e-05	1.0177	3.22374	16.3879	5.16e-05	0.00056712
Cluster-32683.4	0.188182	5.59968	0.581897	0.44557	1	-0.152942	5.59968	0.394849	0.529762	0.8524	1.50029	5.59968	36.0708	1.9e-09	6.73e-08	1.15917	5.59968	21.8433	2.96e-06	4.35e-05
Cluster-32700.0	0.120699	2.41092	0.158825	0.69024	1	1.24343	2.41092	17.7374	2.54e-05	0.000596549	0.0192738	2.41092	0.00410831	0.948894	0.990613	1.142	2.41092	14.8014	0.000119449	0.00117799
Cluster-32705.0	0.417737	-0.0229456	0.359042	0.549039	1	1.00586	-0.0229456	4.82071	0.0281198	0.160362	2.56318	-0.0229456	19.4899	1.01e-05	0.000192673	3.1513	-0.0229456	32.2346	1.37e-08	3.13e-07
Cluster-32779.0	-0.113128	5.20214	0.279057	0.59732	1	-0.891124	5.20214	17.1707	3.42e-05	0.000763784	0.501811	5.20214	5.53327	0.0186582	0.118409	-0.276185	5.20214	1.65028	0.19892	0.430117
Cluster-32782.0	0.137776	3.34507	0.311265	0.576905	1	-0.478648	3.34507	3.59607	0.0579164	0.266069	-0.370735	3.34507	2.23548	0.134875	0.452102	-0.987159	3.34507	15.2456	9.44e-05	0.000958704
Cluster-32821.0	0.151462	4.85799	0.298065	0.585098	1	1.2856	4.85799	20.9795	4.64e-06	0.000135779	-0.373587	4.85799	1.80526	0.179078	0.530968	0.760551	4.85799	7.49962	0.0061712	0.0345798
Cluster-32825.0	0.332859	2.47449	1.05811	0.303647	1	1.16797	2.47449	15.0002	0.0001075	0.00202194	0.981992	2.47449	9.65859	0.00188469	0.0192588	1.8171	2.47449	33.6283	6.67e-09	1.63e-07
Cluster-32847.1	0.321513	4.82163	1.54829	0.213388	1	-1.16734	4.82163	19.8714	8.28e-06	0.000224704	0.531882	4.82163	4.2461	0.0393405	0.204824	-0.956968	4.82163	13.3879	0.000253249	0.00229158
Cluster-32883.0	1.64833	1.76641	11.8696	0.000570579	0.0540781	3.24426	1.76641	42.5003	7.07e-11	7.85e-09	-0.435935	1.76641	0.766728	0.381231	0.755778	1.16	1.76641	6.62633	0.0100482	0.0510933
Cluster-32894.0	-0.784316	-0.565363	1.38869	0.238626	1	0	-0.565363	0	1	1	-8.00801	-0.565363	44.2944	2.83e-11	1.24e-09	-7.22369	-0.565363	32.5465	1.16e-08	2.7e-07
Cluster-32906.0	-0.532492	3.08135	2.75956	0.096675	0.971432	-1.465	3.08135	26.386	2.8e-07	1.2e-05	2.85287	3.08135	87.0727	1.05e-20	1.13e-18	1.92036	3.08135	37.652	8.46e-10	2.4e-08
Cluster-32909.0	0.216054	2.99697	0.569736	0.450364	1	0.429784	2.99697	2.10104	0.147199	0.480551	-1.19667	2.99697	16.4565	4.98e-05	0.000816066	-0.982938	2.99697	11.3284	0.00076329	0.00594994
Cluster-32935.0	0.760239	-0.520164	0.839741	0.359471	1	-0.447587	-0.520164	0.611253	0.434317	0.800058	3.35581	-0.520164	22.1767	2.49e-06	5.33e-05	2.14798	-0.520164	9.94543	0.00161249	0.0112637
Cluster-32945.0	0	1.14585	0	1	1	-0.0177048	1.14585	0.00225829	0.962098	0.995392	9.48775	1.14585	125.551	3.85e-29	7.42e-27	9.47004	1.14585	117.871	1.85e-27	2.94e-25
Cluster-32955.0	1.90727	-0.993131	3.10021	0.0782821	0.89035	-3.94894	-0.993131	24.222	8.58e-07	3.17e-05	5.13894	-0.993131	32.1661	1.42e-08	4.52e-07	-0.717274	-0.993131	0.57862	0.446854	0.680055
Cluster-32965.1	-0.0481476	4.00947	0.0459248	0.830313	1	-1.42473	4.00947	38.2764	6.14e-10	5.19e-08	0.388323	4.00947	3.03445	0.0815141	0.332389	-0.988256	4.00947	18.371	1.82e-05	0.000224884
Cluster-32967.0	-0.0632448	3.38213	0.0527395	0.818363	1	0.235649	3.38213	0.795898	0.372323	0.748932	0.942557	3.38213	12.127	0.000496964	0.00616746	1.24145	3.38213	20.6365	5.55e-06	7.66e-05
Cluster-32995.0	0.36021	1.27628	0.848301	0.357034	1	-1.27433	1.27628	9.23854	0.00236974	0.0249053	-0.157938	1.27628	0.161739	0.68756	0.917968	-1.79247	1.27628	18.232	1.96e-05	0.000240342
Cluster-33023.1	-1.66093	2.14323	12.2514	0.000464918	0.0488035	-0.249007	2.14323	0.251249	0.616197	0.891028	-2.9081	2.14323	33.7987	6.11e-09	2.03e-07	-1.49618	2.14323	9.17152	0.0024581	0.0160501
Cluster-33023.2	-1.15004	2.94381	5.24636	0.0219927	0.466519	-0.255093	2.94381	0.305358	0.580543	0.877921	2.35431	2.94381	23.0248	1.6e-06	3.57e-05	3.24926	2.94381	38.9847	4.27e-10	1.28e-08
Cluster-33030.0	0.58523	2.65683	3.54451	0.0597427	0.785265	-0.938998	2.65683	8.74115	0.00311108	0.0308299	0.23679	2.65683	0.581941	0.445553	0.800951	-1.28744	2.65683	16.2945	5.42e-05	0.000591764
Cluster-3304.0	0.132584	-0.575247	0.00721573	0.932305	1	0.30374	-0.575247	0.343732	0.557683	0.866244	5.53424	-0.575247	38.7505	4.82e-10	1.81e-08	5.7054	-0.575247	40.9544	1.56e-10	5.01e-09
Cluster-33050.0	-0.279087	2.63119	0.490693	0.483618	1	1.6491	2.63119	17.4433	2.96e-05	0.000679472	0.0202461	2.63119	0.00264752	0.958964	0.992544	1.94843	2.63119	23.4758	1.26e-06	2e-05
Cluster-33051.0	-0.59816	-0.0112389	0.790332	0.374	1	0.641017	-0.0112389	1.39006	0.238395	0.616229	1.4383	-0.0112389	5.87354	0.0153701	0.10264	2.67748	-0.0112389	18.0459	2.16e-05	0.000261743
Cluster-33057.1	-0.0684074	4.1595	0.0790209	0.778629	1	-1.51496	4.1595	36.5087	1.52e-09	1.16e-07	0.263143	4.1595	1.18233	0.276883	0.660747	-1.18341	4.1595	22.3153	2.31e-06	3.46e-05
Cluster-33058.0	0.44113	1.86261	2.11846	0.145533	1	-0.225408	1.86261	0.495992	0.481267	0.826585	-0.607588	1.86261	3.82998	0.0503436	0.241777	-1.27413	1.86261	16.3744	5.2e-05	0.000570465
Cluster-33070.1	0.0818	5.50543	0.125288	0.723369	1	-0.695537	5.50543	8.90472	0.00284435	0.0287772	-0.171923	5.50543	0.553647	0.456831	0.808134	-0.94926	5.50543	16.4521	4.99e-05	0.000550525
Cluster-33110.0	-0.0271458	1.31254	0.0066846	0.934838	1	-1.25947	1.31254	12.2333	0.000469438	0.00681275	-0.289226	1.31254	0.762949	0.382407	0.755934	-1.52155	1.31254	17.7042	2.58e-05	0.000307467
Cluster-33110.1	-0.185091	5.16206	1.06145	0.302884	1	-1.23568	5.16206	45.4595	1.56e-11	2.06e-09	0.120304	5.16206	0.453717	0.500575	0.834527	-0.930283	5.16206	25.7491	3.89e-07	6.79e-06
Cluster-33115.0	-0.322866	2.69226	1.19066	0.275197	1	0.763088	2.69226	7.19346	0.00731698	0.0592633	0.222479	2.69226	0.593348	0.441127	0.798687	1.30843	2.69226	19.9072	8.13e-06	0.00010782
Cluster-33141.1	0.145288	2.62399	0.0861006	0.769194	1	1.2221	2.62399	6.3688	0.0116144	0.0840021	1.07709	2.62399	4.7893	0.0286371	0.162163	2.1539	2.62399	18.3482	1.84e-05	0.000227283
Cluster-33173.0	-0.529643	3.26761	3.74314	0.0530248	0.745097	0.192233	3.26761	0.529741	0.466716	0.819647	0.407586	3.26761	2.33549	0.126455	0.435643	1.12946	3.26761	17.0941	3.56e-05	0.000408452
Cluster-33187.0	-0.248433	1.81757	0.599786	0.43866	1	-1.49796	1.81757	21.0475	4.48e-06	0.000131773	0.530965	1.81757	2.91403	0.0878124	0.348754	-0.718559	1.81757	4.62024	0.0315968	0.123351
Cluster-33210.0	-0.1225	6.20622	0.368421	0.543866	1	-1.46479	6.20622	50.4817	1.2e-12	2.13e-10	0.438271	6.20622	4.72783	0.0296784	0.166357	-0.904016	6.20622	19.5677	9.71e-06	0.000126778
Cluster-33215.1	-0.123364	-0.0865497	0.0147592	0.903305	1	1.28238	-0.0865497	4.9724	0.0257549	0.150927	3.48265	-0.0865497	20.8203	5.04e-06	0.000102346	4.88839	-0.0865497	39.3445	3.55e-10	1.08e-08
Cluster-33215.4	-0.651503	-0.336708	0.207921	0.648402	1	1.61313	-0.336708	8.49807	0.00355524	0.0342226	4.17855	-0.336708	23.797	1.07e-06	2.46e-05	6.44318	-0.336708	51.9101	5.81e-13	2.77e-11
Cluster-33229.0	0.627687	2.5633	2.15083	0.142493	1	2.97594	2.5633	51.5318	7.04e-13	1.31e-10	0.84792	2.5633	4.05713	0.0439853	0.220992	3.19618	2.5633	57.043	4.26e-14	2.38e-12
Cluster-33294.0	-0.744251	-0.922692	0.385943	0.53444	1	4.09695	-0.922692	28.1616	1.12e-07	5.34e-06	0.410005	-0.922692	0.166535	0.68321	0.916574	5.25121	-0.922692	34.1571	5.08e-09	1.26e-07
Cluster-33305.0	1.06099	3.48947	7.79554	0.00523754	0.209171	-0.0446902	3.48947	0.0129446	0.909417	0.983677	-1.71305	3.48947	18.9724	1.33e-05	0.000248393	-2.81872	3.48947	47.9798	4.31e-12	1.75e-10
Cluster-33323.1	1.36903	0.355769	5.25053	0.02194	0.465774	2.61568	0.355769	28.9446	7.45e-08	3.74e-06	1.31214	0.355769	4.97513	0.0257143	0.150556	2.55879	0.355769	26.9147	2.13e-07	3.89e-06
Cluster-33342.0	-0.0649262	-0.00176705	0.00888441	0.924905	1	-0.536741	-0.00176705	1.23969	0.265532	0.646914	2.93672	-0.00176705	26.5568	2.56e-07	6.68e-06	2.46491	-0.00176705	17.4205	3e-05	0.000349878
Cluster-33388.0	-0.0444302	4.31178	0.0247923	0.874886	1	1.31211	4.31178	21.4039	3.72e-06	0.00011233	-0.127736	4.31178	0.205834	0.650053	0.904662	1.22881	4.31178	18.7577	1.48e-05	0.00018699
Cluster-33393.0	0.474779	1.77804	1.80265	0.179393	1	-0.0466714	1.77804	0.0153705	0.901333	0.982136	-1.02534	1.77804	7.82793	0.0051445	0.0439637	-1.54679	1.77804	17.5286	2.83e-05	0.000333169
Cluster-33413.0	0.268341	5.65385	1.82691	0.176493	1	0.819201	5.65385	16.9083	3.92e-05	0.000860345	-0.226161	5.65385	1.29509	0.255111	0.636377	0.324698	5.65385	2.68966	0.101001	0.279328
Cluster-33417.0	-0.0672999	3.50783	0.071706	0.788869	1	0.252412	3.50783	0.619172	0.431355	0.797754	-4.04332	3.50783	179.099	7.62e-41	2.44e-38	-3.72361	3.50783	155.765	9.53e-36	2.48e-33
Cluster-33417.1	-0.0570921	-0.645862	0.0100892	0.919991	1	0	-0.645862	0	1	1	-7.61877	-0.645862	47.2208	6.34e-12	3.02e-10	-7.56168	-0.645862	43.7287	3.77e-11	1.34e-09
Cluster-33417.10	9.67e-05	4.51213	1.89e-07	0.999653	1	-0.164399	4.51213	0.518767	0.471368	0.821538	-1.2369	4.51213	29.6307	5.23e-08	1.53e-06	-1.4014	4.51213	37.3202	1e-09	2.81e-08
Cluster-33417.12	0.0137188	1.0395	0.00132436	0.97097	1	0.135724	1.0395	0.0224645	0.880858	0.977121	-5.66961	1.0395	98.2353	3.72e-23	5.01e-21	-5.5476	1.0395	93.179	4.78e-22	5.9e-20
Cluster-33417.5	-0.052448	6.77617	0.0582445	0.809292	1	-0.210535	6.77617	0.929868	0.334897	0.718534	-0.94985	6.77617	18.7312	1.51e-05	0.000278347	-1.10794	6.77617	25.2576	5.02e-07	8.57e-06
Cluster-33417.6	-0.0505952	5.67694	0.0548832	0.814774	1	-0.0879232	5.67694	0.163413	0.686033	0.917267	-0.829866	5.67694	14.5164	0.000138946	0.00203089	-0.867193	5.67694	15.7576	7.2e-05	0.000757271
Cluster-33417.7	0.0235428	4.28842	0.0115274	0.914499	1	-0.194628	4.28842	0.708922	0.399802	0.771933	-1.78946	4.28842	60.9131	5.97e-15	4.08e-13	-2.00763	4.28842	74.5686	5.86e-18	5.05e-16
Cluster-33417.8	-0.0603035	4.85745	0.0765452	0.782035	1	-0.222789	4.85745	1.00788	0.315412	0.699107	-1.0381	4.85745	22.0237	2.69e-06	5.73e-05	-1.20058	4.85745	28.9419	7.46e-08	1.48e-06
Cluster-33428.2	0.659164	1.92535	1.53014	0.216091	1	-2.91154	1.92535	27.3451	1.7e-07	7.69e-06	2.49251	1.92535	20.9506	4.71e-06	9.62e-05	-1.0782	1.92535	3.97147	0.0462774	0.161758
Cluster-33438.0	0.399837	0.145221	0.204372	0.651215	1	3.60376	0.145221	37.8921	7.48e-10	6.11e-08	1.53476	0.145221	4.04288	0.0443579	0.222149	4.73869	0.145221	50.6591	1.1e-12	5e-11
Cluster-33438.3	0.480149	0.583429	0.45171	0.501524	1	3.53565	0.583429	33.7114	6.39e-09	4.08e-07	0.853408	0.583429	1.57753	0.209117	0.576712	3.90891	0.583429	37.6088	8.65e-10	2.45e-08
Cluster-33473.0	0.677817	4.34903	4.17013	0.0411426	0.664814	0.495609	4.34903	2.37276	0.123468	0.434544	2.0265	4.34903	35.9633	2.01e-09	7.1e-08	1.8443	4.34903	30.5107	3.32e-08	7.07e-07
Cluster-33477.0	0.652711	3.83424	5.71375	0.0168325	0.403464	-1.27944	3.83424	20.9721	4.66e-06	0.000136156	0.380889	3.83424	1.95666	0.161871	0.501983	-1.55126	3.83424	30.4641	3.4e-08	7.23e-07
Cluster-33479.1	1.26933	0.986565	1.80834	0.178707	1	-0.526937	0.986565	1.86337	0.172236	0.523334	6.35221	0.986565	103.777	2.26e-24	3.3e-22	4.55594	0.986565	66.0333	4.43e-16	3.18e-14
Cluster-33493.2	0.134746	4.36588	0.385261	0.534801	1	0.841241	4.36588	15.4757	8.36e-05	0.00163438	0.330681	4.36588	2.35227	0.125101	0.432383	1.03718	4.36588	23.0499	1.58e-06	2.46e-05
Cluster-33493.3	0.489868	1.60108	1.70495	0.191642	1	2.23998	1.60108	37.296	1.01e-09	7.9e-08	-0.150675	1.60108	0.157313	0.691642	0.920264	1.59944	1.60108	19.9435	7.98e-06	0.000106144
Cluster-33531.0	0.19451	3.85441	0.558018	0.45506	1	1.01249	3.85441	16.1384	5.89e-05	0.00120375	0.902325	3.85441	12.2724	0.000459711	0.00578626	1.7203	3.85441	43.896	3.46e-11	1.24e-09
Cluster-33549.0	0.216609	2.96749	0.657722	0.417365	1	0.0668529	2.96749	0.0697373	0.79172	0.95258	1.06133	2.96749	16.4416	5.02e-05	0.000822005	0.911573	2.96749	12.1595	0.000488389	0.00406349
Cluster-33560.1	-0.195945	2.76658	0.531105	0.466143	1	-1.12061	2.76658	17.1107	3.53e-05	0.000783027	0.410397	2.76658	2.42179	0.119658	0.420799	-0.514265	2.76658	3.50403	0.0612197	0.198084
Cluster-33560.2	-0.119658	5.73307	0.377339	0.539031	1	-1.13999	5.73307	33.3455	7.72e-09	4.8e-07	0.312852	5.73307	2.59507	0.107197	0.392875	-0.70748	5.73307	12.9256	0.000324114	0.00283245
Cluster-33562.0	0.700522	2.19449	5.17535	0.0229095	0.477575	-0.359183	2.19449	1.26902	0.259951	0.640009	-0.290939	2.19449	0.869512	0.35109	0.732924	-1.35064	2.19449	18.178	2.01e-05	0.000246
Cluster-33565.0	0.608253	1.52814	2.52911	0.111763	1	1.565	1.52814	19.6131	9.48e-06	0.000253077	0.689287	1.52814	3.34966	0.0672189	0.293089	1.64604	1.52814	20.9943	4.61e-06	6.5e-05
Cluster-33593.0	1.00919	0.970536	2.3536	0.124994	1	4.80052	0.970536	39.4818	3.31e-10	3.01e-08	-1.96456	0.970536	7.02363	0.00804409	0.0624664	1.82676	0.970536	8.08647	0.00445971	0.0263853
Cluster-33593.1	1.02141	3.1498	3.09074	0.0787389	0.893476	4.92799	3.1498	52.2484	4.89e-13	9.48e-11	-2.17145	3.1498	12.2594	0.000462911	0.00581826	1.73513	3.1498	8.79976	0.00301271	0.0189466
Cluster-33639.0	-0.061346	0.121596	0.0180194	0.893216	1	1.87131	0.121596	1.46705	0.225812	0.600192	-8.46651	0.121596	77.8554	1.11e-18	1.02e-16	-6.53386	0.121596	64.7444	8.53e-16	5.91e-14
Cluster-33704.0	0.414635	2.99416	2.06402	0.150812	1	-0.648423	2.99416	4.85036	0.0276403	0.158273	-0.11532	2.99416	0.159203	0.689891	0.919458	-1.17838	2.99416	15.8962	6.69e-05	0.000711681
Cluster-33710.0	0.241891	0.129246	0.246459	0.61958	1	-0.261964	0.129246	0.157516	0.691454	0.918687	-2.61538	0.129246	21.474	3.59e-06	7.51e-05	-3.11923	0.129246	28.2127	1.09e-07	2.1e-06
Cluster-33732.0	0.194394	-0.383449	0.0976597	0.754656	1	1.45494	-0.383449	3.32813	0.0681043	0.296268	-3.23859	-0.383449	18.4484	1.75e-05	0.000316455	-1.97805	-0.383449	8.47894	0.00359282	0.0219807
Cluster-33740.0	1.48231	-0.0631063	9.61993	0.00192477	0.115199	-1.52192	-0.0631063	6.92595	0.00849537	0.0662614	-0.134576	-0.0631063	0.0716428	0.78896	0.948255	-3.1388	-0.0631063	32.6128	1.12e-08	2.62e-07
Cluster-33743.1	-0.982903	0.0452268	2.75296	0.0970744	0.972502	1.80422	0.0452268	11.9888	0.0005352	0.0075405	-0.147247	0.0452268	0.0730446	0.786954	0.948031	2.63987	0.0452268	21.6469	3.28e-06	4.76e-05
Cluster-33746.2	0.999257	6.62418	3.32014	0.068436	0.837812	-0.826666	6.62418	2.24636	0.133929	0.455195	-3.12025	6.62418	27.9697	1.23e-07	3.4e-06	-4.94617	6.62418	59.1896	1.43e-14	8.45e-13
Cluster-33746.5	0.881161	3.90328	3.44063	0.0636116	0.805242	0.354968	3.90328	0.545179	0.460294	0.814912	-1.86649	3.90328	14.4575	0.000143357	0.00208503	-2.39268	3.90328	23.0549	1.57e-06	2.45e-05
Cluster-33762.0	0.163048	4.77997	0.240623	0.623757	1	2.94821	4.77997	71.0886	3.42e-17	1.44e-14	0.187479	4.77997	0.320217	0.571477	0.868674	2.97264	4.77997	71.8044	2.38e-17	1.92e-15
Cluster-33767.0	-0.102116	3.812	0.121764	0.727129	1	-1.46032	3.812	23.6977	1.13e-06	4e-05	0.347477	3.812	1.42554	0.232494	0.608059	-1.01073	3.812	11.4057	0.000732173	0.00574216
Cluster-33775.0	1.11771	2.39007	6.85334	0.00884756	0.281743	0.218289	2.39007	0.24151	0.623118	0.892873	-1.36343	2.39007	9.5572	0.00199167	0.020158	-2.26285	2.39007	25.6491	4.09e-07	7.12e-06
Cluster-33810.1	-0.889944	0.454167	1.5421	0.214306	1	-0.608086	0.454167	1.79279	0.180587	0.536768	3.34773	0.454167	37.7407	8.08e-10	2.95e-08	3.62958	0.454167	35.17	3.02e-09	7.81e-08
Cluster-33813.0	3.77802	3.41077	28.1009	1.15e-07	0.000169903	-0.446237	3.41077	0.469409	0.493259	0.834075	0.280201	3.41077	0.186312	0.666004	0.909536	-3.94406	3.41077	30.0967	4.11e-08	8.6e-07
Cluster-33832.0	-0.164872	6.42442	0.572388	0.449312	1	-1.3414	6.42442	36.5881	1.46e-09	1.12e-07	0.402563	6.42442	3.41874	0.06446	0.284847	-0.773961	6.42442	12.3932	0.000430892	0.00364446
Cluster-33841.0	-0.299955	2.69235	0.210245	0.646575	1	1.00952	2.69235	2.62567	0.105148	0.393036	2.41295	2.69235	13.3287	0.000261378	0.00350955	3.72243	2.69235	28.3781	9.98e-08	1.94e-06
Cluster-33841.1	-0.486069	3.81102	0.452453	0.501172	1	0.850164	3.81102	2.01812	0.155432	0.495851	5.41054	3.81102	53.4967	2.59e-13	1.45e-11	6.74678	3.81102	72.5423	1.63e-17	1.34e-15
Cluster-33856.0	-0.265453	2.99027	0.956297	0.328122	1	-1.24827	2.99027	22.3348	2.29e-06	7.54e-05	1.2493	2.99027	22.374	2.24e-06	4.86e-05	0.266479	2.99027	0.963578	0.326287	0.57204
Cluster-33862.0	-0.11654	6.49513	0.362284	0.547241	1	-1.72866	6.49513	74.9297	4.88e-18	2.64e-15	0.293157	6.49513	2.29882	0.129472	0.441572	-1.31896	6.49513	44.3793	2.71e-11	9.78e-10
Cluster-33887.0	0.257562	5.05096	0.568432	0.450883	1	1.19495	5.05096	12.1377	0.000494127	0.00708969	0.68008	5.05096	3.95815	0.0466448	0.229832	1.61746	5.05096	21.6596	3.26e-06	4.74e-05
Cluster-33887.1	0.148709	3.49003	0.172914	0.677535	1	1.26421	3.49003	12.7407	0.000357782	0.00544213	0.573165	3.49003	2.59909	0.106925	0.392573	1.68867	3.49003	21.9439	2.81e-06	4.14e-05
Cluster-33895.0	-0.171792	4.15351	0.674033	0.411649	1	-0.340727	4.15351	2.48619	0.11485	0.416407	-1.05887	4.15351	24.7529	6.52e-07	1.56e-05	-1.22781	4.15351	32.2265	1.37e-08	3.14e-07
Cluster-33899.0	0.315931	-0.217415	0.418729	0.517572	1	0	-0.217415	0	1	1	-7.91483	-0.217415	60.691	6.68e-15	4.52e-13	-8.23076	-0.217415	64.4944	9.68e-16	6.64e-14
Cluster-33928.0	-0.768516	4.34974	9.27637	0.00232129	0.130692	-2.16736	4.34974	71.4988	2.77e-17	1.25e-14	1.46939	4.34974	34.7658	3.72e-09	1.27e-07	0.0705374	4.34974	0.0772113	0.781113	0.899615
Cluster-33928.1	-0.701772	4.6545	7.90201	0.004938	0.201759	-2.10517	4.6545	70.0058	5.91e-17	2.38e-14	1.89707	4.6545	57.8647	2.81e-14	1.77e-12	0.493677	4.6545	3.90158	0.0482408	0.166735
Cluster-33932.2	-0.467308	6.78475	4.56162	0.0326961	0.580548	-1.10285	6.78475	25.1971	5.18e-07	2.05e-05	1.24875	6.78475	32.083	1.48e-08	4.69e-07	0.613204	6.78475	7.83662	0.00511983	0.0295849
Cluster-33937.0	1.31103	0.350338	3.65321	0.0559611	0.763337	-0.293498	0.350338	0.0866569	0.768471	0.945822	-3.7204	0.350338	19.6989	9.07e-06	0.000174627	-5.32493	0.350338	36.0441	1.93e-09	5.18e-08
Cluster-33943.0	2.18388	3.12177	14.176	0.000166482	0.0240862	4.31088	3.12177	60.2925	8.18e-15	2.19e-12	2.15207	3.12177	13.8883	0.000194005	0.00270467	4.27907	3.12177	59.2441	1.39e-14	8.26e-13
Cluster-33969.0	-0.197881	5.71705	0.942468	0.331644	1	0.53331	5.71705	7.05466	0.00790593	0.0627137	0.896728	5.71705	19.4703	1.02e-05	0.000194244	1.62792	5.71705	61.9685	3.49e-15	2.26e-13
Cluster-33988.0	0.10503	-0.731742	0.0281262	0.866812	1	0	-0.731742	0	1	1	-7.45033	-0.731742	39.9292	2.63e-10	1.02e-08	-7.55536	-0.731742	39.2484	3.73e-10	1.14e-08
Cluster-34001.0	-0.520177	0.904727	1.50508	0.219891	1	-2.5483	0.904727	28.1233	1.14e-07	5.42e-06	-0.0174005	0.904727	0.0017834	0.966315	0.993926	-2.04553	0.904727	17.4621	2.93e-05	0.000343659
Cluster-34025.2	0.950755	2.2086	2.69608	0.100596	0.98511	-0.0266067	2.2086	0.00180673	0.966096	0.996062	-2.78934	2.2086	19.5998	9.55e-06	0.000183083	-3.7667	2.2086	33.2087	8.28e-09	1.98e-07
Cluster-34036.2	-0.491451	0.489636	1.09366	0.295662	1	2.07906	0.489636	17.4314	2.98e-05	0.000683147	-1.76435	0.489636	12.4423	0.000419717	0.0053462	0.80616	0.489636	2.9837	0.0841068	0.246665
Cluster-34049.2	0.751626	5.68108	7.62807	0.00574669	0.22151	0.101159	5.68108	0.13837	0.709907	0.925258	-0.554495	5.68108	4.14773	0.0416904	0.212926	-1.20496	5.68108	19.2301	1.16e-05	0.000148234
Cluster-34135.1	-0.0166584	5.13506	0.00726054	0.932095	1	-1.33711	5.13506	45.0452	1.93e-11	2.47e-09	0.431357	5.13506	4.90719	0.026745	0.154734	-0.889094	5.13506	20.0204	7.66e-06	0.00010236
Cluster-34146.1	3.3237	0.00234231	4.30534	0.0379929	0.639022	-0.395458	0.00234231	0.658306	0.417159	0.786473	8.40839	0.00234231	68.2612	1.43e-16	1.13e-14	4.68923	0.00234231	39.8889	2.69e-10	8.28e-09
Cluster-34151.0	0.357748	4.14788	0.717543	0.396951	1	0.933315	4.14788	4.98411	0.0255812	0.15034	1.39298	4.14788	10.6898	0.00107728	0.0120162	1.96855	4.14788	20.7964	5.11e-06	7.13e-05
Cluster-34174.0	0.762567	3.55681	3.97904	0.0460698	0.701584	2.16653	3.55681	29.8132	4.76e-08	2.48e-06	-0.894887	3.55681	5.32234	0.0210537	0.129943	0.509073	3.55681	1.81103	0.178384	0.401656
Cluster-34189.1	-0.371429	3.77469	2.06867	0.150353	1	-2.09157	3.77469	59.4054	1.28e-14	3.37e-12	0.352352	3.77469	1.90624	0.167382	0.510956	-1.36778	3.77469	25.6778	4.03e-07	7.04e-06
Cluster-34197.0	2.31274	3.08258	34.4195	4.44e-09	1.47e-05	0.434105	3.08258	1.06471	0.302144	0.685723	-2.02843	3.08258	24.0751	9.26e-07	2.16e-05	-3.90706	3.08258	82.8912	8.67e-20	8.96e-18
Cluster-34215.0	0.628276	2.0106	0.861506	0.353318	1	3.19906	2.0106	17.5272	2.83e-05	0.000654098	-3.76591	2.0106	23.4322	1.29e-06	2.93e-05	-1.19513	2.0106	3.04398	0.0810371	0.240908
Cluster-34233.0	-1.27753	2.36913	7.37459	0.00661519	0.240666	-3.47572	2.36913	47.4402	5.67e-12	8.37e-10	1.33912	2.36913	8.67062	0.00323381	0.0304336	-0.859062	2.36913	3.0656	0.0799654	0.238846
Cluster-34239.0	0.424866	2.00089	1.34874	0.245498	1	-1.06888	2.00089	7.20423	0.00727318	0.0589805	-0.892764	2.00089	5.68128	0.0171469	0.111369	-2.38651	2.00089	35.6931	2.31e-09	6.13e-08
Cluster-34269.0	-0.152329	5.05565	0.453591	0.500635	1	-0.960267	5.05565	17.6626	2.64e-05	0.000613949	0.172508	5.05565	0.586388	0.443819	0.800222	-0.63543	5.05565	7.7412	0.0053975	0.0308074
Cluster-34281.0	-0.708151	2.63062	2.72967	0.0984997	0.979461	1.34962	2.63062	10.3419	0.00130041	0.0154042	0.118249	2.63062	0.0796987	0.777706	0.945783	2.17602	2.63062	24.8986	6.04e-07	1.02e-05
Cluster-34341.0	1.65461	0.563658	6.89489	0.00864424	0.277819	0.710797	0.563658	1.01306	0.31417	0.697636	-1.95718	0.563658	8.10652	0.00441064	0.0387873	-2.901	0.563658	18.5397	1.66e-05	0.000207679
Cluster-34362.0	0.725214	2.8161	5.22733	0.0222346	0.470116	2.04445	2.8161	42.8778	5.83e-11	6.59e-09	0.32217	2.8161	1.03096	0.309932	0.694833	1.64141	2.8161	28.3082	1.03e-07	2.01e-06
Cluster-34378.0	0.450557	2.05742	1.6039	0.205351	1	1.81574	2.05742	26.0589	3.31e-07	1.4e-05	-0.266042	2.05742	0.545078	0.460336	0.811362	1.09914	2.05742	10.045	0.00152764	0.0107615
Cluster-34395.0	-0.216413	1.60824	0.274867	0.600085	1	0.845284	1.60824	4.77247	0.0289183	0.163546	0.597539	1.60824	2.24311	0.134211	0.450921	1.65924	1.60824	16.7693	4.22e-05	0.000476024
Cluster-34396.0	0.878393	2.776	2.57616	0.108485	1	-0.284138	2.776	0.243395	0.621765	0.892507	-2.44896	2.776	17.6716	2.63e-05	0.000458681	-3.61149	2.776	34.8756	3.51e-09	8.96e-08
Cluster-34425.0	-0.215098	4.48173	0.717314	0.397027	1	-1.33695	4.48173	26.9926	2.04e-07	9.02e-06	0.647946	4.48173	6.57935	0.0103169	0.0759199	-0.473908	4.48173	3.42108	0.064369	0.205174
Cluster-34425.1	-0.274478	7.2334	1.1345	0.286817	1	-1.5575	7.2334	34.9768	3.34e-09	2.31e-07	0.763222	7.2334	8.71065	0.00316356	0.0298995	-0.519802	7.2334	4.04302	0.0443544	0.157083
Cluster-34449.0	0.0301694	0.0524836	0.00126938	0.971579	1	3.32533	0.0524836	30.3689	3.57e-08	1.91e-06	1.10597	0.0524836	2.32026	0.127699	0.437921	4.40113	0.0524836	41.9916	9.17e-11	3.05e-09
Cluster-34465.0	0.833821	4.76066	9.66763	0.00187543	0.1145	1.80135	4.76066	42.785	6.11e-11	6.85e-09	-0.912534	4.76066	11.3076	0.000771914	0.009047	0.054996	4.76066	0.0430019	0.835722	0.928238
Cluster-34480.0	0.0133076	1.386	0.000398037	0.984083	1	-0.72909	1.386	0.799143	0.37135	0.748221	-3.96144	1.386	25.8893	3.62e-07	9.16e-06	-4.70383	1.386	32.6509	1.1e-08	2.57e-07
Cluster-34482.0	0.647305	-0.191286	1.763	0.18425	1	-1.32667	-0.191286	4.72097	0.029797	0.167232	-0.911084	-0.191286	3.09361	0.0786002	0.32404	-2.88506	-0.191286	24.9187	5.98e-07	1.01e-05
Cluster-34490.0	0.677408	0.230127	1.51293	0.218693	1	-2.15703	0.230127	12.1876	0.00048109	0.00693033	0.256629	0.230127	0.216857	0.641445	0.90091	-2.57781	0.230127	17.3216	3.16e-05	0.000366785
Cluster-34511.0	0.167975	5.62867	0.402896	0.525598	1	1.26904	5.62867	22.3935	2.22e-06	7.34e-05	-0.416953	5.62867	2.47019	0.116024	0.412553	0.684111	5.62867	6.6583	0.00986952	0.0503293
Cluster-34513.0	1.28826	0.126081	5.53943	0.0185926	0.424807	-0.617945	0.126081	1.05326	0.304757	0.689004	-0.471265	0.126081	0.686248	0.407444	0.775293	-2.37747	0.126081	16.4624	4.96e-05	0.000547887
Cluster-34513.1	1.18596	3.84839	8.78258	0.00304121	0.154729	0.0374749	3.84839	0.00869657	0.925701	0.986983	-0.975364	3.84839	5.87778	0.0153331	0.10247	-2.12385	3.84839	26.438	2.72e-07	4.88e-06
Cluster-34518.1	-0.27174	4.06446	1.60125	0.205726	1	0.210532	4.06446	0.935447	0.333452	0.717673	-0.872165	4.06446	16.1769	5.77e-05	0.00092917	-0.389893	4.06446	3.23255	0.072188	0.222564
Cluster-34537.0	1.06248	3.4655	6.33042	0.0118684	0.336395	0.474561	3.4655	1.22922	0.267558	0.649105	-1.38176	3.4655	10.284	0.00134188	0.0144751	-1.96968	3.4655	20.522	5.89e-06	8.09e-05
Cluster-34562.0	-0.193665	2.70806	0.540734	0.462129	1	-0.755494	2.70806	7.54967	0.0060021	0.0510278	-0.585751	2.70806	4.91186	0.0266728	0.154533	-1.14758	2.70806	17.3472	3.11e-05	0.00036267
Cluster-34562.1	-0.287497	7.31107	1.33881	0.247243	1	0.525914	7.31107	4.4798	0.0342977	0.185145	0.162127	7.31107	0.427231	0.513351	0.840784	0.975537	7.31107	15.1817	9.76e-05	0.000986977
Cluster-34562.2	-0.16467	0.708551	0.161094	0.688151	1	-1.25494	0.708551	7.46425	0.00629364	0.0527775	-0.705242	0.708551	2.90023	0.0885669	0.350545	-1.79551	0.708551	15.4038	8.68e-05	0.000890967
Cluster-34562.3	-0.0898032	5.9409	0.226827	0.633887	1	-1.18816	5.9409	37.3873	9.69e-10	7.59e-08	-0.907702	5.9409	22.7219	1.87e-06	4.13e-05	-2.00606	5.9409	102.804	3.7e-24	5.01e-22
Cluster-34577.0	-0.080695	1.60077	0.0495229	0.823896	1	-1.85387	1.60077	4.81626	0.0281924	0.160638	-4.97518	1.60077	102.366	4.62e-24	6.66e-22	-6.74836	1.60077	125.063	4.93e-29	8.62e-27
Cluster-34577.1	-0.123944	3.94357	0.110324	0.739776	1	0.129401	3.94357	0.112929	0.736834	0.93469	-2.45755	3.94357	38.2731	6.15e-10	2.28e-08	-2.20421	3.94357	31.2969	2.21e-08	4.9e-07
Cluster-34577.2	-0.120751	1.84342	0.093137	0.760226	1	-0.365946	1.84342	0.751673	0.385947	0.760543	-1.46043	1.84342	12.6835	0.000368895	0.0047721	-1.70562	1.84342	16.5305	4.79e-05	0.00053109
Cluster-34577.3	-0.00159288	0.137493	1.33e-05	0.997093	1	-0.538531	0.137493	0.2831	0.594676	0.883085	-4.71927	0.137493	56.5352	5.52e-14	3.32e-12	-5.2562	0.137493	59.4229	1.27e-14	7.59e-13
Cluster-34577.5	-0.0769065	3.07734	0.0295239	0.863575	1	0.386824	3.07734	0.617443	0.431999	0.798346	-3.85626	3.07734	56.2492	6.38e-14	3.79e-12	-3.39253	3.07734	45.5728	1.47e-11	5.49e-10
Cluster-34577.8	0.126778	0.372557	0.0629173	0.801943	1	0.584233	0.372557	0.629763	0.427442	0.794606	-3.89744	0.372557	37.2996	1.01e-09	3.68e-08	-3.43998	0.372557	31.5415	1.95e-08	4.38e-07
Cluster-34597.1	-0.244323	2.8616	0.134076	0.714243	1	1.39458	2.8616	5.98088	0.0144618	0.0996824	3.87027	2.8616	34.92	3.44e-09	1.18e-07	5.50917	2.8616	61.2569	5.01e-15	3.17e-13
Cluster-34614.0	0.00519232	1.84781	0.000272017	0.986841	1	-2.34316	1.84781	39.0037	4.23e-10	3.71e-08	-0.618574	1.84781	3.77948	0.0518846	0.246989	-2.96693	1.84781	62.7765	2.32e-15	1.52e-13
Cluster-34619.0	-0.469631	3.80813	2.60839	0.106299	1	-1.36933	3.80813	21.2911	3.95e-06	0.000118402	0.100815	3.80813	0.122654	0.726173	0.931482	-0.798882	3.80813	7.26794	0.00701964	0.0382024
Cluster-34638.1	1.02356	1.29136	4.87564	0.0272383	0.530654	0.120805	1.29136	0.0560192	0.812902	0.958812	-1.57767	1.29136	10.2314	0.00138071	0.0148457	-2.48043	1.29136	24.8111	6.32e-07	1.06e-05
Cluster-34639.1	-0.935835	1.7208	5.7212	0.0167612	0.402846	0.719319	1.7208	3.94639	0.0469721	0.231101	0.292585	1.7208	0.628841	0.427781	0.789694	1.94774	1.7208	25.1609	5.27e-07	8.97e-06
Cluster-34641.2	-0.270493	-0.127294	0.26453	0.607025	1	0	-0.127294	0	1	1	-8.29861	-0.127294	63.0951	1.97e-15	1.43e-13	-8.02812	-0.127294	54.7074	1.4e-13	7.31e-12
Cluster-34647.0	-0.111038	1.65367	0.0501278	0.822841	1	3.92003	1.65367	43.0019	5.47e-11	6.26e-09	-3.9234	1.65367	43.0691	5.28e-11	2.22e-09	0.107671	1.65367	0.0471344	0.828127	0.924558
Cluster-34654.0	-0.0406324	1.00265	0.00868214	0.925762	1	2.26957	1.00265	27.2098	1.83e-07	8.17e-06	-0.705906	1.00265	2.51857	0.112513	0.404509	1.6043	1.00265	14.3794	0.00014943	0.00144417
Cluster-34664.0	0.106114	0.276793	0.0616673	0.80388	1	0.12068	0.276793	0.00620226	0.937228	0.989449	-6.79284	0.276793	78.2441	9.11e-19	8.46e-17	-6.77828	0.276793	76.565	2.13e-18	1.92e-16
Cluster-34664.1	0.117222	0.262651	0.00604449	0.93803	1	-0.271712	0.262651	0.344468	0.557261	0.866242	6.77338	0.262651	69.3436	8.27e-17	6.68e-15	6.38445	0.262651	58.6711	1.86e-14	1.08e-12
Cluster-34734.3	1.32153	5.77776	14.1007	0.000173281	0.0243491	0.63395	5.77776	3.29545	0.0694722	0.299973	-1.00233	5.77776	8.16111	0.00427982	0.0379131	-1.68991	5.77776	22.5714	2.02e-06	3.08e-05
Cluster-34752.0	-0.164508	5.91166	0.607069	0.435893	1	-0.782167	5.91166	13.4702	0.000242378	0.00394913	-0.233576	5.91166	1.22573	0.268239	0.651137	-0.851234	5.91166	15.8905	6.71e-05	0.000712966
Cluster-34789.0	0.029472	2.23284	0.00920546	0.923564	1	1.59901	2.23284	31.9236	1.6e-08	9.3e-07	0.488004	2.23284	2.7024	0.100197	0.377726	2.05754	2.23284	48.8005	2.83e-12	1.17e-10
Cluster-34799.0	0.0714174	3.63201	0.0790908	0.778533	1	0.326539	3.63201	1.81398	0.178031	0.532389	1.09971	3.63201	19.3501	1.09e-05	0.000206122	1.35483	3.63201	29.0531	7.04e-08	1.41e-06
Cluster-34804.0	-0.132984	4.83539	0.536962	0.463694	1	-0.960762	4.83539	27.6232	1.47e-07	6.79e-06	0.335139	4.83539	3.46568	0.0626548	0.27938	-0.49264	4.83539	7.21302	0.00723766	0.0391801
Cluster-34814.1	0.197253	3.23782	0.354337	0.551669	1	0.660655	3.23782	4.32369	0.0375852	0.197622	1.26399	3.23782	14.8295	0.00011768	0.00174991	1.72739	3.23782	27.3399	1.71e-07	3.17e-06
Cluster-34840.0	-0.502888	-0.611195	0.564519	0.452445	1	2.7358	-0.611195	11.2151	0.000811359	0.0105887	-3.41694	-0.611195	17.934	2.29e-05	0.000404373	-0.178252	-0.611195	0.0679709	0.794314	0.906121
Cluster-34849.1	-0.0997547	4.22043	0.201552	0.653471	1	-0.57101	4.22043	6.38746	0.0114929	0.0834871	-0.447021	4.22043	4.0352	0.0445604	0.222748	-0.918277	4.22043	16.3931	5.15e-05	0.000565826
Cluster-34852.0	0.762422	1.22543	4.07122	0.0436197	0.687509	-0.259413	1.22543	0.395549	0.529397	0.8524	-0.878751	1.22543	4.96871	0.0258099	0.150834	-1.90059	1.22543	22.4389	2.17e-06	3.27e-05
Cluster-34861.0	0.875128	3.03322	2.85662	0.0909984	0.945885	0.319513	3.03322	0.317393	0.573179	0.87417	-3.65204	3.03322	38.713	4.91e-10	1.84e-08	-4.20766	3.03322	49.6168	1.87e-12	8.09e-11
Cluster-34865.0	-1.17235	0.250638	3.25877	0.0710423	0.856831	-1.02009	0.250638	4.48356	0.0342223	0.184994	2.41247	0.250638	21.0765	4.41e-06	9.07e-05	2.56473	0.250638	17.8769	2.36e-05	0.000283205
Cluster-34911.0	-0.929756	-0.101928	2.53158	0.111588	1	0.971006	-0.101928	3.77289	0.0520895	0.247368	0.320329	-0.101928	0.370921	0.542502	0.853693	2.22109	-0.101928	15.8244	6.95e-05	0.000735651
Cluster-34929.0	0.519841	-0.351333	0.904734	0.341516	1	0.141107	-0.351333	0.0389668	0.843514	0.967215	-2.29866	-0.351333	13.142	0.000288755	0.00384978	-2.67739	-0.351333	18.0492	2.15e-05	0.000261418
Cluster-34946.0	-0.69119	0.671459	2.35226	0.125101	1	1.51322	0.671459	13.2054	0.000279147	0.00444459	-0.269014	0.671459	0.390861	0.531847	0.848975	1.93539	0.671459	19.6511	9.29e-06	0.000121781
Cluster-35013.0	-0.108496	2.71968	0.101389	0.750169	1	1.48513	2.71968	16.596	4.62e-05	0.000988148	-2.3205	2.71968	39.8679	2.72e-10	1.05e-08	-0.726877	2.71968	4.41289	0.0356683	0.134863
Cluster-35025.0	-0.0437774	2.2758	0.0153998	0.901239	1	0.713956	2.2758	3.77536	0.0520127	0.247244	-1.49584	2.2758	16.6493	4.5e-05	0.000743599	-0.738107	2.2758	4.22903	0.0397382	0.146031
Cluster-35038.0	0.262521	4.12087	0.69689	0.403831	1	-1.37964	4.12087	17.7389	2.53e-05	0.000596549	-0.778113	4.12087	6.01677	0.0141705	0.0972205	-2.42028	4.12087	51.9623	5.66e-13	2.7e-11
Cluster-35104.1	-0.305379	1.16781	0.739431	0.389843	1	1.01445	1.16781	5.28633	0.0214935	0.132838	-3.02341	1.16781	53.3029	2.86e-13	1.59e-11	-1.70358	1.16781	19.154	1.21e-05	0.00015389
Cluster-35108.0	0.294617	2.63357	1.21885	0.269587	1	-1.33958	2.63357	22.613	1.98e-06	6.63e-05	-0.00396881	2.63357	0.000221863	0.988116	0.997468	-1.63816	2.63357	33.5011	7.12e-09	1.73e-07
Cluster-35109.0	-0.890732	-0.130808	2.64142	0.104111	0.999325	-2.43251	-0.130808	21.9711	2.77e-06	8.74e-05	1.34613	-0.130808	8.00283	0.00467044	0.0406947	-0.195644	-0.130808	0.108257	0.742137	0.881071
Cluster-35128.1	0.453557	3.08346	2.70101	0.100285	0.98511	1.57258	3.08346	31.7511	1.75e-08	1.01e-06	-0.442996	3.08346	2.50511	0.113477	0.406601	0.67603	3.08346	6.19751	0.012793	0.0618778
Cluster-35129.0	-0.0527682	0.400411	0.00666363	0.93494	1	-0.0743458	0.400411	0.00916019	0.923752	0.986729	-3.02686	0.400411	17.1162	3.52e-05	0.000597461	-3.04844	0.400411	17	3.74e-05	0.000425873
Cluster-35138.2	0.110599	1.66786	0.123004	0.725799	1	-0.215935	1.66786	0.358257	0.549476	0.861918	-1.67449	1.66786	24.6555	6.85e-07	1.64e-05	-2.00102	1.66786	33.4612	7.27e-09	1.76e-07
Cluster-35167.0	0.586954	2.64459	3.3853	0.0657801	0.820234	-0.312175	2.64459	0.857192	0.354526	0.733982	-1.08002	2.64459	10.7985	0.00101581	0.0114507	-1.97915	2.64459	34.5342	4.19e-09	1.06e-07
Cluster-35178.0	1.67667	2.32564	5.47979	0.0192376	0.432243	2.51693	2.32564	16.5913	4.64e-05	0.000988988	3.62514	2.32564	26.0899	3.26e-07	8.32e-06	4.46541	2.32564	42.0892	8.72e-11	2.92e-09
Cluster-35191.0	0.250089	0.423847	0.336378	0.561927	1	-0.255894	0.423847	0.231028	0.630763	0.896227	-1.92341	0.423847	16.2474	5.56e-05	0.000899068	-2.4294	0.423847	24.4253	7.72e-07	1.28e-05
Cluster-35219.10	0.411485	4.68109	1.895	0.168639	1	1.42844	4.68109	22.0661	2.63e-06	8.44e-05	-0.61721	4.68109	4.21109	0.0401606	0.207587	0.39975	4.68109	1.80112	0.179577	0.40341
Cluster-35219.3	-0.673825	8.02439	3.68205	0.0550011	0.757465	1.58501	8.02439	19.5953	9.57e-06	0.000254933	-1.44435	8.02439	16.3968	5.14e-05	0.000838053	0.814488	8.02439	5.35817	0.0206254	0.0897768
Cluster-35227.0	0.468511	3.23857	2.25328	0.133331	1	2.08293	3.23857	42.0485	8.9e-11	9.42e-09	-0.664939	3.23857	4.38942	0.0361627	0.192043	0.949481	3.23857	9.44262	0.00212	0.0142126
Cluster-3523.0	1.74627	-0.356674	2.70819	0.099834	0.98511	-0.122883	-0.356674	0.0528504	0.818176	0.960818	5.16688	-0.356674	39.6924	2.97e-10	1.15e-08	3.29772	-0.356674	22.7516	1.84e-06	2.83e-05
Cluster-35260.0	-0.0787764	1.8374	0.0592919	0.807619	1	-1.39024	1.8374	17.0758	3.59e-05	0.00079491	0.184012	1.8374	0.33404	0.56329	0.864666	-1.12745	1.8374	10.9576	0.000932227	0.00706566
Cluster-35269.0	0.490771	0.993821	1.48496	0.223	1	2.01754	0.993821	22.1735	2.49e-06	8.09e-05	-1.31971	0.993821	9.24384	0.00236289	0.0233198	0.207064	0.993821	0.27654	0.598978	0.793598
Cluster-35275.0	0.182855	3.0329	0.433366	0.510342	1	-0.668055	3.0329	5.39403	0.0202057	0.126843	-0.521971	3.0329	3.47437	0.0623264	0.278713	-1.37288	3.0329	22.6564	1.94e-06	2.97e-05
Cluster-35276.0	0.191901	0.56233	0.145634	0.702743	1	2.15595	0.56233	18.0354	2.17e-05	0.000518803	-0.751404	0.56233	2.0988	0.147415	0.477037	1.21265	0.56233	6.20062	0.0127706	0.0618173
Cluster-35276.1	0.486579	3.50209	1.77354	0.182945	1	2.49795	3.50209	42.51	7.03e-11	7.85e-09	-0.904739	3.50209	5.91892	0.0149792	0.100744	1.10663	3.50209	9.21278	0.00240331	0.0157365
Cluster-35277.0	0.719271	2.6551	4.99679	0.0253944	0.508616	-1.21483	2.6551	11.4654	0.000709034	0.00952479	-1.26441	2.6551	14.3776	0.000149573	0.00216477	-3.19851	2.6551	77.5603	1.29e-18	1.2e-16
Cluster-35283.1	0.65657	4.59598	7.01786	0.00807005	0.267571	-0.215451	4.59598	0.743138	0.388658	0.76329	-0.436287	4.59598	3.07729	0.0793927	0.326294	-1.30831	4.59598	26.9537	2.08e-07	3.83e-06
Cluster-35284.1	1.75207	5.6143	12.198	0.000478406	0.0492584	-0.23391	5.6143	0.22589	0.634588	0.897963	-1.67607	5.6143	11.1329	0.000848105	0.00981009	-3.66204	5.6143	45.5234	1.51e-11	5.6e-10
Cluster-35295.0	0.143841	0.935411	0.108839	0.74147	1	-0.118765	0.935411	0.055548	0.813676	0.958978	-1.94621	0.935411	16.973	3.79e-05	0.000639345	-2.20882	0.935411	21.0251	4.53e-06	6.42e-05
Cluster-35295.1	0.112124	4.70097	0.186	0.666267	1	-0.42901	4.70097	2.6338	0.104611	0.392022	-0.892578	4.70097	11.5193	0.000688771	0.00819551	-1.43371	4.70097	28.7785	8.11e-08	1.6e-06
Cluster-35308.0	1.04461	4.11378	12.3849	0.000432818	0.0463499	-0.296041	4.11378	0.990973	0.319505	0.70395	-0.154513	4.11378	0.272814	0.60145	0.885243	-1.49516	4.11378	24.6808	6.77e-07	1.13e-05
Cluster-35308.2	0.938149	5.07127	11.8333	0.000581807	0.0542163	-0.279352	5.07127	1.05584	0.304165	0.688252	0.0112445	5.07127	0.0017189	0.966929	0.994006	-1.20626	5.07127	19.3044	1.11e-05	0.0001432
Cluster-35310.0	0.506845	4.37482	5.59392	0.0180229	0.418769	-0.61497	4.37482	8.05169	0.00454612	0.0414548	0.0172261	4.37482	0.00646817	0.935899	0.988079	-1.10459	4.37482	25.7288	3.93e-07	6.86e-06
Cluster-35314.1	0.0463564	4.43663	0.0503843	0.822396	1	-0.306192	4.43663	2.13981	0.14352	0.473725	-0.476019	4.43663	5.26799	0.0217211	0.132553	-0.828567	4.43663	15.6036	7.81e-05	0.000813763
Cluster-35316.0	-0.390215	4.05163	3.18918	0.0741272	0.871865	-1.44661	4.05163	42.2254	8.13e-11	8.78e-09	0.382375	4.05163	3.15283	0.0757953	0.316798	-0.674022	4.05163	9.11671	0.00253285	0.0164247
Cluster-35325.0	-0.187074	4.62045	0.699449	0.402969	1	0.939667	4.62045	18.2769	1.91e-05	0.000464962	0.458514	4.62045	4.29621	0.0381973	0.200088	1.58525	4.62045	49.5214	1.96e-12	8.47e-11
Cluster-35347.0	0.338079	1.32373	0.428798	0.512579	1	3.75691	1.32373	64.3002	1.07e-15	3.47e-13	0.209045	1.32373	0.168737	0.681237	0.915885	3.62788	1.32373	59.1471	1.46e-14	8.6e-13
Cluster-35350.0	0.887821	1.70306	3.53641	0.0600354	0.786204	0.934527	1.70306	7.05743	0.00789372	0.0626356	3.13895	1.70306	53.3861	2.74e-13	1.52e-11	3.18566	1.70306	61.7515	3.9e-15	2.51e-13
Cluster-35350.1	4.01326	1.10987	7.05198	0.00791776	0.264018	1.1747	1.10987	6.93884	0.0084344	0.0659214	8.73511	1.10987	81.3503	1.89e-19	1.85e-17	5.89655	1.10987	83.6989	5.76e-20	6.12e-18
Cluster-35350.10	1.80308	-0.920635	1.99396	0.157928	1	1.43174	-0.920635	6.50006	0.0107871	0.0794465	4.37665	-0.920635	20.4957	5.98e-06	0.000120063	4.00531	-0.920635	29.359	6.01e-08	1.22e-06
Cluster-35350.2	0.0418517	3.75592	0.0168901	0.896596	1	0.343952	3.75592	1.60842	0.204715	0.570914	3.43621	3.75592	121.043	3.74e-28	6.62e-26	3.73831	3.75592	139.488	3.45e-32	7.15e-30
Cluster-35350.3	-0.0190992	3.1442	0.00323935	0.954613	1	0.573095	3.1442	4.28353	0.0384834	0.200784	2.89958	3.1442	84.939	3.08e-20	3.18e-18	3.49177	3.1442	117.733	1.98e-27	3.14e-25
Cluster-35350.4	0.819027	3.90164	5.4335	0.019754	0.438285	0.66661	3.90164	3.86358	0.049345	0.239302	1.92758	3.90164	29.3627	6e-08	1.75e-06	1.77516	3.90164	25.65	4.09e-07	7.12e-06
Cluster-35350.5	1.06033	4.14057	10.5189	0.00118162	0.0843587	0.65838	4.14057	4.56326	0.0326648	0.178427	2.64568	4.14057	62.5568	2.59e-15	1.85e-13	2.24373	4.14057	47.7277	4.9e-12	1.97e-10
Cluster-35350.6	0.997101	-0.332531	2.55365	0.11004	1	-0.0256569	-0.332531	0.00086332	0.97656	0.998298	-2.70018	-0.332531	13.1393	0.000289167	0.0038514	-3.72293	-0.332531	24.4315	7.7e-07	1.27e-05
Cluster-35350.8	0.567789	1.99198	1.90932	0.167039	1	1.07844	1.99198	8.06056	0.00452393	0.0412875	1.38999	1.99198	11.9154	0.000556728	0.0067981	1.90064	1.99198	22.9771	1.64e-06	2.55e-05
Cluster-35350.9	-0.0363478	2.53412	0.00622405	0.937118	1	1.04369	2.53412	9.75698	0.00178643	0.0199409	3.47576	2.53412	74.8395	5.11e-18	4.51e-16	4.5558	2.53412	120.537	4.83e-28	7.96e-26
Cluster-35354.0	0.928891	1.55536	6.1876	0.0128648	0.348815	1.67942	1.55536	20.197	6.99e-06	0.000193878	-0.255747	1.55536	0.443364	0.505503	0.836967	0.494786	1.55536	1.91651	0.166242	0.384085
Cluster-35389.0	1.14233	1.77769	3.74146	0.053078	0.74545	-0.32744	1.77769	0.373764	0.54096	0.858507	3.19927	1.77769	28.2839	1.05e-07	2.92e-06	1.72951	1.77769	9.38008	0.00219356	0.0146006
Cluster-35401.0	1.43512	2.50543	4.65057	0.0310433	0.564549	0.298156	2.50543	0.192492	0.660851	0.90829	-2.16885	2.50543	9.8071	0.00173839	0.0180134	-3.30581	2.50543	21.1409	4.27e-06	6.08e-05
Cluster-35403.0	0.122739	0.821158	0.0519731	0.819665	1	1.34046	0.821158	8.09913	0.00442866	0.0406414	1.24422	0.821158	5.99394	0.0143551	0.0980063	2.46194	0.821158	23.396	1.32e-06	2.08e-05
Cluster-35451.0	-0.491692	2.83533	1.9217	0.165669	1	0.270683	2.83533	0.633746	0.425984	0.793526	0.834328	2.83533	5.79911	0.0160343	0.106122	1.5967	2.83533	20.1853	7.03e-06	9.47e-05
Cluster-35488.0	-0.403568	0.0299541	0.180058	0.671323	1	0.451288	0.0299541	0.952707	0.329031	0.712905	3.89694	0.0299541	37.1151	1.11e-09	4.02e-08	4.75179	0.0299541	49.1207	2.41e-12	1.02e-10
Cluster-35503.0	0.912406	3.64387	9.69407	0.00184864	0.113386	1.6507	3.64387	30.7411	2.95e-08	1.61e-06	-0.434203	3.64387	2.15507	0.1421	0.467586	0.30409	3.64387	1.11732	0.290495	0.535529
Cluster-35558.0	0.588267	6.02232	1.76596	0.183883	1	0.0149414	6.02232	0.00112067	0.973295	0.998134	-3.02347	6.02232	40.0184	2.52e-10	9.83e-09	-3.59679	6.02232	53.8381	2.18e-13	1.11e-11
Cluster-35569.2	-0.264973	-0.326286	0.324494	0.56892	1	-0.522351	-0.326286	0.510766	0.474808	0.823599	-2.89476	-0.326286	26.9243	2.12e-07	5.6e-06	-3.15214	-0.326286	26.6643	2.42e-07	4.4e-06
Cluster-35569.4	0.0726692	2.87536	0.075801	0.783071	1	-0.0464497	2.87536	0.0230026	0.87945	0.976796	-2.5375	2.87536	75.7862	3.16e-18	2.84e-16	-2.65662	2.87536	81.0362	2.22e-19	2.19e-17
Cluster-35569.6	0.00283723	3.03992	0.000123557	0.991131	1	0.225757	3.03992	0.597116	0.439681	0.80307	-2.62167	3.03992	86.0379	1.77e-20	1.85e-18	-2.39875	3.03992	73.0404	1.27e-17	1.06e-15
Cluster-35582.1	-0.246159	6.49343	1.31197	0.252039	1	0.466942	6.49343	4.61208	0.0317476	0.17471	-2.01959	6.49343	81.4608	1.79e-19	1.76e-17	-1.30649	6.49343	35.5326	2.51e-09	6.58e-08
Cluster-35589.0	0.392834	2.82054	2.26188	0.132593	1	-0.847936	2.82054	10.0862	0.00149387	0.0172948	0.140646	2.82054	0.291412	0.589317	0.877345	-1.10012	2.82054	16.834	4.08e-05	0.000460842
Cluster-35597.0	2.53559	1.44869	17.6177	2.7e-05	0.00717228	2.74381	1.44869	26.9166	2.12e-07	9.34e-06	2.15428	1.44869	12.7336	0.000359139	0.00465724	2.3625	1.44869	20.5054	5.95e-06	8.16e-05
Cluster-35604.0	0.0595104	4.72361	0.0623763	0.802779	1	-0.707737	4.72361	8.60366	0.00335489	0.032757	-0.263818	4.72361	1.22466	0.268448	0.651215	-1.03107	4.72361	18.0894	2.11e-05	0.000256894
Cluster-35606.1	-0.00589559	4.8072	0.000620151	0.980132	1	0.865199	4.8072	13.4454	0.000245612	0.00399203	0.0976643	4.8072	0.171402	0.678869	0.914905	0.968758	4.8072	16.6851	4.41e-05	0.000494045
Cluster-35653.1	0.0130153	5.35111	0.00470721	0.945301	1	-1.21212	5.35111	39.5206	3.25e-10	2.97e-08	0.360044	5.35111	3.62714	0.0568445	0.263377	-0.865087	5.35111	20.1905	7.01e-06	9.45e-05
Cluster-35665.1	0.244839	4.34278	0.820401	0.365063	1	1.23989	4.34278	20.4717	6.05e-06	0.00017159	-0.628046	4.34278	5.31277	0.0211697	0.130386	0.36701	4.34278	1.85525	0.173174	0.394303
Cluster-35665.2	0.0975842	4.48916	0.117605	0.731647	1	1.21356	4.48916	17.7246	2.55e-05	0.000598958	-0.622329	4.48916	4.72112	0.0297944	0.166831	0.493643	4.48916	3.01479	0.0825082	0.243931
Cluster-35667.0	1.05602	0.520764	4.72914	0.0296557	0.550066	-0.12477	0.520764	0.0538636	0.816472	0.960175	-0.979667	0.520764	3.64691	0.0561735	0.261225	-2.16045	0.520764	17.4242	2.99e-05	0.000349511
Cluster-35720.1	-1.57042	-0.238672	1.95006	0.16258	1	0.0735829	-0.238672	0.00804894	0.928513	0.98712	2.90979	-0.238672	9.78952	0.00175509	0.0181385	4.55379	-0.238672	18.0036	2.2e-05	0.000266772
Cluster-35749.0	-0.120672	4.28182	0.340015	0.55982	1	1.8073	4.28182	75.6001	3.47e-18	1.96e-15	-0.356586	4.28182	2.9763	0.0844921	0.340455	1.57138	4.28182	57.5931	3.22e-14	1.83e-12
Cluster-35754.0	-0.199228	4.24626	0.763233	0.382319	1	-0.477488	4.24626	4.23314	0.039642	0.205611	-0.656859	4.24626	8.21472	0.0041552	0.0371416	-0.935119	4.24626	16.1342	5.9e-05	0.00063732
Cluster-35756.0	-0.145112	4.95357	0.478051	0.489306	1	-1.48873	4.95357	48.37	3.53e-12	5.55e-10	0.617117	4.95357	8.73085	0.00312871	0.0296123	-0.726501	4.95357	11.6505	0.00064184	0.00513433
Cluster-35769.0	0.182348	3.59144	0.524653	0.468864	1	-0.754891	3.59144	8.63137	0.00330423	0.0324293	-0.147939	3.59144	0.345234	0.556823	0.86119	-1.08518	3.59144	17.6965	2.59e-05	0.000308441
Cluster-35784.0	-0.295778	3.45468	1.37274	0.241341	1	0.629786	3.45468	6.5341	0.0105826	0.0782658	0.131084	3.45468	0.278331	0.597797	0.882319	1.05665	3.45468	17.6661	2.63e-05	0.000312701
Cluster-35795.0	2.09307	1.70542	11.0342	0.000894476	0.0704335	0.880819	1.70542	1.77108	0.183248	0.541407	-2.03042	1.70542	9.43967	0.00212341	0.0212565	-3.24267	1.70542	23.6757	1.14e-06	1.83e-05
Cluster-35802.0	-0.280074	3.29482	0.853032	0.355696	1	1.81726	3.29482	34.6828	3.88e-09	2.62e-07	-0.771936	3.29482	6.37847	0.0115513	0.0829806	1.3254	3.29482	19.0109	1.3e-05	0.000165082
Cluster-35826.0	-0.395338	3.19567	1.28819	0.256382	1	-0.528699	3.19567	2.47416	0.115731	0.418001	1.38034	3.19567	16.0978	6.02e-05	0.000964145	1.24698	3.19567	12.8233	0.000342321	0.0029748
Cluster-35834.1	2.77001	1.29978	20.5115	5.93e-06	0.00291517	-0.153564	1.29978	0.0775895	0.780591	0.948478	2.44344	1.29978	16.2037	5.69e-05	0.000918369	-0.480135	1.29978	0.756963	0.384281	0.628245
Cluster-35836.0	0.138956	9.41892	0.211081	0.645922	1	1.25543	9.41892	16.7209	4.33e-05	0.00093497	-0.520282	9.41892	2.94398	0.086198	0.344439	0.596192	9.41892	3.8607	0.0494298	0.169519
Cluster-35872.0	0.0455065	-0.711401	0.00642126	0.936132	1	-0.785282	-0.711401	0.587486	0.443393	0.804786	-3.4459	-0.711401	22.6752	1.92e-06	4.22e-05	-4.27669	-0.711401	28.2381	1.07e-07	2.07e-06
Cluster-35903.0	0.279811	1.03745	0.192834	0.660568	1	0.284246	1.03745	0.599489	0.438773	0.802599	3.98411	1.03745	66.1217	4.24e-16	3.23e-14	3.98854	1.03745	67.5368	2.07e-16	1.52e-14
Cluster-35911.0	-1.87004	-0.514451	1.24926	0.263694	1	-0.798313	-0.514451	2.53395	0.111421	0.408281	6.10982	-0.514451	52.3164	4.72e-13	2.56e-11	7.18155	-0.514451	40.0957	2.42e-10	7.55e-09
Cluster-35918.1	-0.238139	-0.111736	0.232883	0.629394	1	-3.37473	-0.111736	31.0167	2.56e-08	1.42e-06	0.425881	-0.111736	0.817584	0.365887	0.744905	-2.71071	-0.111736	18.4343	1.76e-05	0.000218145
Cluster-35943.0	0.0135649	2.79661	0.00135137	0.970676	1	-2.08267	2.79661	26.9555	2.08e-07	9.18e-06	-0.588945	2.79661	2.5235	0.112161	0.403575	-2.68518	2.79661	43.5882	4.05e-11	1.43e-09
Cluster-35955.0	-1.3512	2.04506	7.95023	0.00480814	0.198901	1.07215	2.04506	4.8571	0.0275326	0.157758	-2.13386	2.04506	18.718	1.52e-05	0.000279694	0.289485	2.04506	0.36714	0.544567	0.754525
Cluster-35975.0	3.10547	5.49531	22.7299	1.86e-06	0.00133294	0.225523	5.49531	0.136549	0.711736	0.92631	-2.01558	5.49531	10.2913	0.00133661	0.01443	-4.89552	5.49531	47.6042	5.22e-12	2.08e-10
Cluster-35975.1	3.6202	4.05821	18.2612	1.93e-05	0.0059917	0.612061	4.05821	0.513144	0.473781	0.823138	-4.03212	4.05821	20.3275	6.53e-06	0.000130111	-7.04025	4.05821	48.9575	2.62e-12	1.1e-10
Cluster-35975.4	2.75168	5.0569	23.1217	1.52e-06	0.00115388	0.488667	5.0569	0.794547	0.372729	0.749522	-2.12125	5.0569	14.1347	0.000170172	0.00242589	-4.38426	5.0569	50.3518	1.29e-12	5.71e-11
Cluster-35986.10	0.209497	4.16679	0.81143	0.367698	1	0.498656	4.16679	3.86249	0.049377	0.239302	-2.74408	4.16679	115.304	6.75e-27	1.13e-24	-2.45492	4.16679	95.6952	1.34e-22	1.71e-20
Cluster-35986.12	-0.0305287	2.9007	0.00462581	0.945775	1	0.120664	2.9007	0.0564694	0.812166	0.958729	-3.85873	2.9007	55.3816	9.93e-14	5.83e-12	-3.70754	2.9007	51.6402	6.67e-13	3.15e-11
Cluster-35986.15	0.0371892	0.844383	0.00613735	0.937557	1	1.20032	0.844383	4.4865	0.0341635	0.184827	-2.99079	0.844383	29.5461	5.46e-08	1.6e-06	-1.82766	0.844383	12.8334	0.000340484	0.00295992
Cluster-35986.3	0.126867	4.22724	0.194402	0.659278	1	0.253696	4.22724	0.719252	0.396389	0.769738	-2.16755	4.22724	50.7516	1.05e-12	5.45e-11	-2.04072	4.22724	45.4811	1.54e-11	5.72e-10
Cluster-35986.7	0.170961	4.18487	0.445314	0.504569	1	0.19256	4.18487	0.51751	0.471906	0.821889	-1.96284	4.18487	53.0504	3.25e-13	1.79e-11	-1.94124	4.18487	52.0257	5.48e-13	2.63e-11
Cluster-35997.1	-0.24104	0.772849	0.382445	0.536298	1	0.847214	0.772849	3.48718	0.061846	0.277779	-2.25863	0.772849	27.1522	1.88e-07	5.04e-06	-1.17037	0.772849	7.96002	0.00478218	0.0279933
Cluster-36002.0	0.0463688	3.85561	0.0343451	0.852975	1	1.21178	3.85561	23.0844	1.55e-06	5.31e-05	-0.545457	3.85561	4.69507	0.0302493	0.168702	0.619957	3.85561	6.19044	0.0128442	0.0620437
Cluster-36042.0	2.35839	0.553827	9.30694	0.00228288	0.130384	-0.0137257	0.553827	0.000208049	0.988492	1	-2.72238	0.553827	9.81726	0.00172882	0.0179373	-5.09449	0.553827	30.8275	2.82e-08	6.09e-07
Cluster-36042.1	2.33507	2.8097	14.379	0.000149458	0.0226818	0.513483	2.8097	0.642383	0.422849	0.791334	-2.68306	2.8097	17.1607	3.43e-05	0.000585871	-4.50465	2.8097	43.0492	5.34e-11	1.85e-09
Cluster-36095.1	0.369685	5.0684	2.55323	0.110069	1	-1.46932	5.0684	38.1726	6.48e-10	5.44e-08	0.229348	5.0684	0.986075	0.320704	0.704429	-1.60965	5.0684	45.4279	1.58e-11	5.85e-10
Cluster-36110.0	0.0843321	3.45433	0.134358	0.713956	1	-0.495266	3.45433	4.37762	0.0364137	0.193222	-0.503334	3.45433	4.72426	0.02974	0.166586	-1.08293	3.45433	20.8871	4.87e-06	6.83e-05
Cluster-36120.0	-0.689319	4.11654	5.83008	0.0157544	0.389843	0.482805	4.11654	2.95509	0.0856077	0.34537	0.00608166	4.11654	0.000467541	0.982749	0.996225	1.17821	4.11654	16.8986	3.94e-05	0.000446565
Cluster-36130.0	0.618645	3.52776	5.49411	0.0190807	0.42986	-1.87792	3.52776	45.0716	1.9e-11	2.45e-09	0.250954	3.52776	0.907582	0.340757	0.723765	-2.24561	3.52776	63.4103	1.68e-15	1.12e-13
Cluster-36162.7	0.0856192	1.88491	0.0122085	0.912019	1	-1.87854	1.88491	5.11705	0.0236918	0.142548	-1.59658	1.88491	4.0114	0.0451937	0.224681	-3.56074	1.88491	16.5954	4.63e-05	0.000515157
Cluster-36243.0	-0.0746909	4.09684	0.116812	0.732518	1	-1.76947	4.09684	1.28016	0.257869	0.638386	-10.776	4.09684	529.073	4.49e-117	2.39e-113	-12.4708	4.09684	513.562	1.06e-113	5.65e-110
Cluster-36243.1	-0.114355	1.38733	0.104742	0.746212	1	0	1.38733	0	1	1	-9.8267	1.38733	153.531	2.93e-35	8.03e-33	-9.71235	1.38733	141.749	1.1e-32	2.4e-30
Cluster-36243.2	-0.0685147	0.448288	0.0232831	0.878723	1	0	0.448288	0	1	1	-8.83055	0.448288	87.8121	7.2e-21	7.83e-19	-8.76203	0.448288	81.7942	1.51e-19	1.52e-17
Cluster-36243.3	-0.192349	3.59007	0.595992	0.440111	1	-1.7698	3.59007	1.27894	0.258097	0.638415	-10.3228	3.59007	399.539	6.94e-89	1.23e-85	-11.9003	3.59007	378.825	2.24e-84	3.5e-81
Cluster-36243.4	-0.0380285	0.406496	0.0075001	0.930987	1	0	0.406496	0	1	1	-8.7677	0.406496	88.6719	4.66e-21	5.14e-19	-8.72967	0.406496	83.3079	7.02e-20	7.37e-18
Cluster-36243.5	-0.207077	2.85896	0.544627	0.460522	1	0	2.85896	0	1	1	-11.3647	2.85896	298.472	7.09e-67	5.71e-64	-11.1576	2.85896	272.857	2.71e-61	1.94e-58
Cluster-36243.6	-0.149239	4.07177	0.429766	0.512104	1	0.105464	4.07177	0.00521559	0.942428	0.9913	-10.7861	4.07177	500.212	8.55e-111	3.24e-107	-10.5314	4.07177	467.852	9.4e-104	2.77e-100
Cluster-36246.2	1.47635	2.53918	15.8731	6.77e-05	0.0135256	1.59802	2.53918	21.9716	2.77e-06	8.74e-05	1.69234	2.53918	21.1882	4.16e-06	8.62e-05	1.81401	2.53918	27.4316	1.63e-07	3.04e-06
Cluster-36300.0	-0.109294	4.27109	0.282368	0.595153	1	-1.3429	4.27109	40.8728	1.62e-10	1.58e-08	0.345633	4.27109	2.87373	0.0900361	0.353254	-0.887972	4.27109	17.7982	2.46e-05	0.000294236
Cluster-36302.0	0.622367	2.83522	3.44911	0.0632858	0.8038	-1.65987	2.83522	22.3567	2.26e-06	7.46e-05	0.305703	2.83522	0.83528	0.36075	0.74181	-1.97653	2.83522	31.2885	2.22e-08	4.91e-07
Cluster-36307.3	0.0722695	2.14398	0.0635296	0.801002	1	-0.328359	2.14398	1.15913	0.281647	0.663862	-0.884127	2.14398	9.07757	0.00258764	0.02521	-1.28476	2.14398	18.1797	2.01e-05	0.000246
Cluster-36311.1	-0.0569426	7.0958	0.0815371	0.775225	1	0.730657	7.0958	13.2558	0.000271741	0.00435277	-0.812713	7.0958	16.3679	5.22e-05	0.000848852	-0.0251135	7.0958	0.015854	0.899801	0.95833
Cluster-36314.0	1.18893	-0.815947	1.48774	0.222568	1	0.127578	-0.815947	0.00786316	0.929341	0.98712	-4.08156	-0.815947	10.9291	0.000946671	0.0107997	-5.1429	-0.815947	16.7617	4.24e-05	0.000477335
Cluster-36319.0	2.18443	4.81091	10.3408	0.00130118	0.0911788	-0.85821	4.81091	1.59358	0.206816	0.573189	-3.065	4.81091	18.6574	1.56e-05	0.000287527	-6.10764	4.81091	55.7632	8.17e-14	4.37e-12
Cluster-36322.0	0.409434	2.39697	2.16181	0.141478	1	-1.02021	2.39697	12.3194	0.000448266	0.00653283	-0.00755527	2.39697	0.000734426	0.97838	0.99539	-1.4372	2.39697	24.3303	8.12e-07	1.33e-05
Cluster-36338.1	-1.03529	1.42264	5.1815	0.0228286	0.477065	1.21818	1.42264	7.91968	0.00488998	0.0437709	-0.346469	1.42264	0.632677	0.426375	0.788916	1.907	1.42264	17.6382	2.67e-05	0.000316616
Cluster-36340.1	-0.65413	-0.658951	0.205859	0.650033	1	0.367251	-0.658951	0.3844	0.535258	0.85521	4.5848	-0.658951	26.9751	2.06e-07	5.46e-06	5.60618	-0.658951	33.5316	7.01e-09	1.71e-07
Cluster-36411.0	-0.605157	0.10666	1.74553	0.18644	1	0	0.10666	0	1	1	-8.69366	0.10666	84.5231	3.8e-20	3.91e-18	-8.0885	0.10666	64.689	8.77e-16	6.07e-14
Cluster-36450.0	0.307169	3.84751	1.63586	0.200894	1	-1.24324	3.84751	24.9377	5.92e-07	2.31e-05	-0.0885301	3.84751	0.135862	0.71243	0.926086	-1.63893	3.84751	42.7632	6.18e-11	2.11e-09
Cluster-36455.0	0.427283	1.63753	1.39488	0.237582	1	1.85305	1.63753	25.8541	3.68e-07	1.53e-05	-0.549515	1.63753	2.19196	0.138733	0.460594	0.876253	1.63753	6.23374	0.0125338	0.0609101
Cluster-36491.0	-0.141251	5.0706	0.553787	0.456775	1	-1.14935	5.0706	35.8625	2.12e-09	1.55e-07	0.444568	5.0706	5.55482	0.0184298	0.117427	-0.56353	5.0706	8.62894	0.00330864	0.0205018
Cluster-36524.3	0.146304	4.32189	0.295564	0.586677	1	1.06878	4.32189	14.9529	0.000110231	0.002066	-1.55249	4.32189	31.1521	2.39e-08	7.38e-07	-0.630014	4.32189	5.40457	0.0200841	0.0880893
Cluster-36526.1	0.102316	3.16527	0.136764	0.711519	1	1.21885	3.16527	19.5442	9.83e-06	0.000261579	-0.234185	3.16527	0.715376	0.397665	0.768152	0.882352	3.16527	10.3549	0.00129131	0.00935222
Cluster-36526.2	0.394612	1.87541	1.33993	0.247046	1	1.72152	1.87541	25.0857	5.48e-07	2.16e-05	-0.550337	1.87541	2.48941	0.114615	0.409021	0.776571	1.87541	5.46638	0.0193858	0.0859238
Cluster-36542.0	-0.402532	3.97702	2.34249	0.125888	1	-1.54549	3.97702	31.8413	1.67e-08	9.68e-07	-0.389067	3.97702	2.20298	0.137745	0.458538	-1.53203	3.97702	31.1282	2.42e-08	5.29e-07
Cluster-36555.0	2.35596	2.26674	19.6905	9.11e-06	0.00360007	0.517498	2.26674	0.967183	0.325384	0.7093	-0.698653	2.26674	1.76737	0.183709	0.538098	-2.53712	2.26674	22.4579	2.15e-06	3.25e-05
Cluster-36556.1	0	0.383937	0	1	1	-0.329243	0.383937	0.564751	0.452352	0.810527	8.81323	0.383937	86.6013	1.33e-20	1.42e-18	8.48399	0.383937	72.581	1.6e-17	1.32e-15
Cluster-36558.0	0.239236	0.190921	0.259831	0.610236	1	3.34477	0.190921	39.4016	3.45e-10	3.1e-08	-2.11572	0.190921	14.5477	0.000136655	0.00200181	0.989809	0.190921	4.86867	0.0273485	0.110771
Cluster-36558.1	0.342771	4.57276	2.97839	0.0843833	0.91884	3.04946	4.57276	198.331	4.83e-45	3.21e-41	-1.8388	4.57276	75.4697	3.71e-18	3.31e-16	0.867885	4.57276	19.3525	1.09e-05	0.000140177
Cluster-36584.0	-0.168501	-0.0355667	0.144173	0.704168	1	-0.429059	-0.0355667	0.557608	0.455226	0.812071	-1.99502	-0.0355667	16.4794	4.92e-05	0.000807754	-2.25558	-0.0355667	18.5147	1.69e-05	0.000210119
Cluster-36584.1	0.129034	0.0349889	0.0393932	0.842672	1	0.245534	0.0349889	0.292185	0.588824	0.880506	2.61456	0.0349889	22.6524	1.94e-06	4.26e-05	2.73107	0.0349889	24.6956	6.71e-07	1.12e-05
Cluster-36596.0	-0.153233	0.62216	0.0408992	0.839733	1	1.56642	0.62216	6.70674	0.00960492	0.0726124	2.27262	0.62216	11.1407	0.000844547	0.00979454	3.99228	0.62216	31.71	1.79e-08	4.04e-07
Cluster-3660.0	1.06303	0.304435	0.878324	0.348661	1	1.54248	0.304435	11.8798	0.000567471	0.00789775	4.92903	0.304435	43.1911	4.96e-11	2.1e-09	5.40847	0.304435	69.818	6.5e-17	4.93e-15
Cluster-36603.2	-0.301244	1.98997	0.383215	0.535887	1	-2.21421	1.98997	21.5123	3.52e-06	0.000107446	2.40711	1.98997	24.9483	5.89e-07	1.43e-05	0.494141	1.98997	1.03836	0.308203	0.554769
Cluster-36603.4	-0.467397	2.94386	1.19608	0.274106	1	-2.38135	2.94386	30.0362	4.24e-08	2.24e-06	2.10554	2.94386	24.0463	9.4e-07	2.19e-05	0.191586	2.94386	0.200045	0.654684	0.829221
Cluster-36629.0	0.920176	-0.7282	0.915587	0.338636	1	0.66379	-0.7282	1.32438	0.249807	0.630607	3.39369	-0.7282	18.6839	1.54e-05	0.000284148	3.1373	-0.7282	19.2598	1.14e-05	0.000146157
Cluster-36671.0	-0.146447	2.48025	0.224589	0.635565	1	-1.25068	2.48025	14.6867	0.000126941	0.00230912	-0.445449	2.48025	2.07653	0.149579	0.480529	-1.54968	2.48025	22.3273	2.3e-06	3.45e-05
Cluster-36686.0	-0.891883	0.600935	2.48604	0.11486	1	-0.234518	0.600935	0.32335	0.569602	0.873213	2.28478	0.600935	24.2656	8.39e-07	1.97e-05	2.94214	0.600935	32.6652	1.09e-08	2.56e-07
Cluster-36693.0	-0.0857889	3.51244	0.143499	0.704827	1	-0.142354	3.51244	0.338362	0.560776	0.868366	-1.80371	3.51244	57.2003	3.94e-14	2.42e-12	-1.86027	3.51244	59.2024	1.42e-14	8.41e-13
Cluster-36693.1	0.117008	3.6235	0.24588	0.619991	1	-0.0803414	3.6235	0.104131	0.746927	0.938402	-1.46838	3.6235	35.9084	2.07e-09	7.27e-08	-1.66573	3.6235	45.2379	1.74e-11	6.43e-10
Cluster-36693.2	0.0712938	4.39084	0.111993	0.737887	1	-0.0157039	4.39084	0.00520596	0.942481	0.9913	-0.951404	4.39084	19.3226	1.1e-05	0.00020896	-1.0384	4.39084	22.7843	1.81e-06	2.79e-05
Cluster-36701.0	0.43168	-1.06088	0.195612	0.658286	1	4.78526	-1.06088	32.4542	1.22e-08	7.25e-07	-0.800816	-1.06088	0.560552	0.454038	0.806374	3.55277	-1.06088	21.3622	3.8e-06	5.47e-05
Cluster-36735.0	0.312683	7.48852	0.501817	0.478703	1	2.01718	7.48852	19.3885	1.07e-05	0.000279603	-1.95317	7.48852	18.2557	1.93e-05	0.000347056	-0.248678	7.48852	0.317633	0.573033	0.77555
Cluster-36735.1	0.351977	5.64183	0.777437	0.377926	1	2.24375	5.64183	28.8095	7.99e-08	3.99e-06	-1.70435	5.64183	17.1994	3.37e-05	0.000575532	0.187422	5.64183	0.221077	0.638221	0.819712
Cluster-36735.2	0.387937	7.64247	0.923563	0.336541	1	2.05879	7.64247	24.0993	9.15e-07	3.37e-05	-1.98053	7.64247	22.4203	2.19e-06	4.76e-05	-0.309675	7.64247	0.589166	0.442742	0.67705
Cluster-36735.3	0.424342	5.55983	1.20552	0.272221	1	2.3345	5.55983	33.0173	9.13e-09	5.55e-07	-1.8931	5.55983	22.351	2.27e-06	4.91e-05	0.0170618	5.55983	0.00195791	0.964707	0.985032
Cluster-36735.4	0.286146	9.10899	0.43917	0.507523	1	2.19822	9.10899	23.7658	1.09e-06	3.88e-05	-2.28004	9.10899	25.4156	4.62e-07	1.14e-05	-0.367968	9.10899	0.725445	0.394364	0.637488
Cluster-36735.5	0.387497	6.67179	0.814131	0.366902	1	2.51021	6.67179	30.5135	3.32e-08	1.79e-06	-2.72778	6.67179	35.4244	2.65e-09	9.21e-08	-0.605062	6.67179	1.97605	0.159807	0.375123
Cluster-36735.6	0.390444	9.30064	0.794092	0.372866	1	2.53398	9.30064	29.9369	4.46e-08	2.34e-06	-2.65037	9.30064	32.4474	1.22e-08	3.95e-07	-0.506834	9.30064	1.33529	0.247867	0.488543
Cluster-36735.7	0.410121	3.8402	0.89144	0.345087	1	2.59601	3.8402	31.1418	2.4e-08	1.34e-06	-2.36364	3.8402	26.2065	3.07e-07	7.89e-06	-0.177744	3.8402	0.1681	0.681806	0.846852
Cluster-36735.8	0.289995	8.49732	0.48056	0.488169	1	1.995	8.49732	21.149	4.25e-06	0.00012595	-2.14829	8.49732	24.2652	8.39e-07	1.97e-05	-0.44328	8.49732	1.12029	0.289857	0.535068
Cluster-36736.0	0.0678453	4.31796	0.039204	0.843045	1	0.0207901	4.31796	0.00478548	0.944849	0.991959	4.02088	4.31796	131.91	1.57e-30	3.27e-28	3.97383	4.31796	128.534	8.58e-30	1.55e-27
Cluster-36742.0	-0.0220861	5.39844	0.0104049	0.918753	1	0.722427	5.39844	11.2364	0.000802094	0.0105143	0.245843	5.39844	1.29869	0.254452	0.635904	0.990356	5.39844	20.7769	5.16e-06	7.18e-05
Cluster-36763.0	-0.306584	1.11859	0.408183	0.522893	1	1.38855	1.11859	10.8606	0.000982317	0.0123876	0.953555	1.11859	4.5284	0.0333367	0.181203	2.64869	1.11859	33.1832	8.39e-09	2e-07
Cluster-36766.0	-0.173337	1.36817	0.0312029	0.859788	1	4.37176	1.36817	76.8271	1.87e-18	1.24e-15	2.4301	1.36817	11.9153	0.000556739	0.0067981	6.97519	1.36817	119.372	8.68e-28	1.41e-25
Cluster-36769.0	-0.0910851	3.77902	0.15846	0.690578	1	-0.461479	3.77902	3.88297	0.0487783	0.23748	-0.616825	3.77902	7.18589	0.0073479	0.0582689	-0.987219	3.77902	17.6849	2.61e-05	0.000310045
Cluster-36805.0	0.332002	1.53011	0.700276	0.402691	1	1.5787	1.53011	17.9733	2.24e-05	0.00053456	0.486788	1.53011	1.55995	0.211673	0.580044	1.73349	1.53011	20.8303	5.02e-06	7.01e-05
Cluster-36812.0	0.891469	5.63133	2.33975	0.126109	1	-0.36641	5.63133	0.389436	0.532596	0.85347	-3.3041	5.63133	27.1359	1.9e-07	5.07e-06	-4.56198	5.63133	45.9858	1.19e-11	4.49e-10
Cluster-3685.0	-0.0957884	1.6538	0.0701384	0.791135	1	1.82181	1.6538	24.3389	8.08e-07	3.02e-05	-0.986668	1.6538	7.04525	0.00794756	0.0618615	0.930931	1.6538	6.80988	0.00906549	0.046987
Cluster-3685.3	-0.30229	0.117453	0.181055	0.670468	1	1.37244	0.117453	8.37052	0.00381357	0.0362105	2.14291	0.117453	13.8544	0.000197536	0.00274956	3.81763	0.117453	41.8576	9.82e-11	3.24e-09
Cluster-3685.4	0.168114	-0.396707	0.0347099	0.852205	1	2.00822	-0.396707	13.667	0.000218255	0.0036273	2.30721	-0.396707	10.2803	0.00134458	0.0144984	4.14732	-0.396707	37.6169	8.61e-10	2.45e-08
Cluster-3685.5	-0.193412	1.25971	0.305591	0.580398	1	2.1888	1.25971	29.7514	4.91e-08	2.55e-06	-2.51039	1.25971	39.6306	3.07e-10	1.18e-08	-0.12817	1.25971	0.131421	0.716963	0.867239
Cluster-3685.6	0.0317741	0.224425	0.00323695	0.954629	1	1.71545	0.224425	13.7108	0.00021322	0.00355697	0.914829	0.224425	3.10678	0.0779668	0.32243	2.5985	0.224425	26.5284	2.6e-07	4.68e-06
Cluster-36851.0	1.3655	5.68652	11.5155	0.000690186	0.0607459	-0.627472	5.68652	2.47219	0.115877	0.418246	-0.652796	5.68652	2.69163	0.100877	0.378937	-2.64577	5.68652	39.5185	3.25e-10	9.93e-09
Cluster-36871.0	-0.186867	4.54972	0.628147	0.428036	1	1.01813	4.54972	18.4211	1.77e-05	0.000437096	-0.613626	4.54972	6.72716	0.00949557	0.0712583	0.591375	4.54972	6.29348	0.0121183	0.0592645
Cluster-36877.0	0.42713	3.0533	1.76669	0.183792	1	1.86896	3.0533	31.5862	1.91e-08	1.09e-06	-1.04143	3.0533	9.95052	0.00160804	0.0169	0.400405	3.0533	1.58299	0.20833	0.442466
Cluster-36877.1	0.28574	5.19221	1.11771	0.290412	1	1.99064	5.19221	50.1747	1.41e-12	2.41e-10	-1.39751	5.19221	25.4466	4.55e-07	1.13e-05	0.307393	5.19221	1.29866	0.254457	0.495602
Cluster-36894.0	-0.0666914	4.86971	0.0841917	0.771695	1	-0.497291	4.86971	4.80423	0.02839	0.161383	1.01259	4.86971	19.4867	1.01e-05	0.000192859	0.581994	4.86971	6.43112	0.0112138	0.0558021
Cluster-36935.0	0.133684	0.943893	0.113628	0.736051	1	0.819655	0.943893	1.32331	0.249998	0.630854	-4.86589	0.943893	77.0132	1.7e-18	1.54e-16	-4.17992	0.943893	64.9845	7.55e-16	5.25e-14
Cluster-36935.3	-0.0863688	3.60707	0.156325	0.692563	1	0.175306	3.60707	0.586097	0.443932	0.80505	-1.41256	3.60707	39.0038	4.23e-10	1.61e-08	-1.15089	3.60707	25.9611	3.48e-07	6.14e-06
Cluster-36963.0	-0.0598822	2.79916	0.0503436	0.822467	1	0.447111	2.79916	2.61732	0.105703	0.394308	-1.11032	2.79916	16.4053	5.11e-05	0.000835337	-0.603327	2.79916	4.94213	0.0262097	0.107519
Cluster-36980.0	0.771531	0.608989	3.83416	0.0502182	0.726018	0.0292148	0.608989	0.00421928	0.948209	0.99268	-1.08464	0.608989	6.55815	0.0104405	0.0765964	-1.82695	0.608989	18.7906	1.46e-05	0.000184057
Cluster-37002.0	-1.03682	0.289933	1.27443	0.258937	1	-4.12016	0.289933	30.7155	2.99e-08	1.63e-06	4.30683	0.289933	32.5379	1.17e-08	3.79e-07	1.22349	0.289933	1.83049	0.17607	0.39776
Cluster-37017.0	0.00980389	3.86303	0.00203807	0.963992	1	-0.666744	3.86303	9.04566	0.00263319	0.0270531	-0.287603	3.86303	1.75342	0.185447	0.541101	-0.964151	3.86303	18.7778	1.47e-05	0.000185122
Cluster-37019.0	-0.222797	0.0127928	0.13949	0.708789	1	0.351454	0.0127928	0.550418	0.458147	0.813878	1.62018	0.0127928	9.42173	0.00214429	0.0214332	2.19443	0.0127928	16.3012	5.4e-05	0.000590492
Cluster-37032.2	1.99979	0.923068	8.28732	0.0039923	0.177274	0.172607	0.923068	0.0576859	0.810192	0.95818	-1.11126	0.923068	2.46183	0.116643	0.414019	-2.93845	0.923068	16.2889	5.44e-05	0.000592991
Cluster-37032.7	2.07227	3.42364	13.0525	0.000302884	0.0363981	-0.240056	3.42364	0.183884	0.668056	0.910904	-0.49205	3.42364	0.777655	0.377859	0.753993	-2.80438	3.42364	22.4871	2.12e-06	3.21e-05
Cluster-37047.0	3.44157	2.46758	41.6393	1.1e-10	7.29e-07	-1.94832	2.46758	14.6638	0.000128491	0.00233251	2.14818	2.46758	17.4979	2.88e-05	0.000498621	-3.24172	2.46758	37.7409	8.08e-10	2.31e-08
Cluster-37048.0	-0.0991648	5.45795	0.234073	0.62852	1	-1.25751	5.45795	36.4522	1.56e-09	1.18e-07	0.392062	5.45795	3.68184	0.0550082	0.257293	-0.766286	5.45795	13.6475	0.000220533	0.00202661
Cluster-37049.0	1.67415	3.06053	9.63744	0.00190651	0.115199	0.127991	3.06053	0.056967	0.811356	0.958715	-0.943918	3.06053	3.09443	0.0785606	0.32404	-2.49008	3.06053	20.0002	7.74e-06	0.000103341
Cluster-37049.1	1.62931	5.30723	13.6527	0.00021992	0.0289141	-0.183827	5.30723	0.181406	0.670168	0.911323	-0.132809	5.30723	0.0948689	0.758076	0.940929	-1.94594	5.30723	19.0745	1.26e-05	0.000160128
Cluster-37049.2	1.1727	-0.69954	1.9164	0.166254	1	1.8788	-0.69954	1.41593	0.234074	0.610422	-6.82122	-0.69954	22.9552	1.66e-06	3.69e-05	-6.11513	-0.69954	25.4439	4.55e-07	7.85e-06
Cluster-37054.0	0.294449	2.01241	0.77893	0.377468	1	-1.18466	2.01241	13.4525	0.000244675	0.00398071	1.37954	2.01241	17.9148	2.31e-05	0.000407676	-0.0995728	2.01241	0.0903051	0.76379	0.892146
Cluster-37055.0	0.489069	0.914111	0.391206	0.531666	1	-0.0959009	0.914111	0.0567113	0.811771	0.958729	4.93794	0.914111	74.4381	6.26e-18	5.5e-16	4.35297	0.914111	61.5052	4.42e-15	2.82e-13
Cluster-37070.0	4.07501	0.652087	24.8999	6.04e-07	0.000579744	1.86828	0.652087	5.58026	0.018164	0.117144	-0.225019	0.652087	0.0740224	0.785568	0.948031	-2.43174	0.652087	10.7618	0.00103615	0.00771893
Cluster-37074.1	-0.654681	-0.229303	1.20155	0.273013	1	1.23711	-0.229303	6.31761	0.0119545	0.085761	0.507114	-0.229303	0.900235	0.342719	0.725329	2.3989	-0.229303	18.889	1.39e-05	0.000175223
Cluster-37075.0	0.234458	0.590471	0.233767	0.628745	1	1.95678	0.590471	17.0799	3.58e-05	0.000793848	-0.301145	0.590471	0.375916	0.539797	0.852267	1.42117	0.590471	9.36408	0.00221279	0.0147139
Cluster-37096.0	0.119544	2.0409	0.0540917	0.816091	1	2.28369	2.0409	19.3202	1.11e-05	0.000288925	0.0140718	2.0409	0.00075494	0.97808	0.99539	2.17822	2.0409	17.5722	2.77e-05	0.000326773
Cluster-37105.0	-0.680692	0.56444	1.37474	0.240999	1	0.794555	0.56444	2.76329	0.0964498	0.372346	1.44283	0.56444	7.75625	0.00535271	0.0454018	2.91808	0.56444	28.0933	1.16e-07	2.21e-06
Cluster-37117.0	0.365997	3.15538	1.66715	0.19664	1	1.2604	3.15538	19.4255	1.05e-05	0.000274831	-0.46844	3.15538	2.67572	0.101889	0.381068	0.425962	3.15538	2.30737	0.128762	0.327428
Cluster-37131.0	0.0988085	4.52925	0.203845	0.651635	1	-1.25395	4.52925	32.1694	1.41e-08	8.23e-07	0.77748	4.52925	12.7268	0.000360453	0.00467199	-0.575277	4.52925	6.782	0.00920818	0.0476336
Cluster-37175.1	0.0550696	2.23871	0.0345621	0.852516	1	-0.836273	2.23871	7.25554	0.00706826	0.0577952	-0.408982	2.23871	1.88843	0.16938	0.51463	-1.30032	2.23871	17.5073	2.86e-05	0.000336326
Cluster-37182.0	0.636964	2.12504	3.29933	0.0693083	0.844741	-0.865091	2.12504	8.27858	0.00401154	0.0375802	2.80851	2.12504	70.1353	5.54e-17	4.54e-15	1.30645	2.12504	16.1859	5.74e-05	0.000621658
Cluster-37218.0	0.784719	2.85531	4.16625	0.0412371	0.665346	-0.569044	2.85531	2.07846	0.149391	0.484493	-0.629366	2.85531	2.63193	0.104734	0.387185	-1.98313	2.85531	24.4808	7.51e-07	1.24e-05
Cluster-37222.0	-0.0780575	5.39948	0.166058	0.683639	1	-0.484617	5.39948	6.56178	0.0104192	0.0772513	0.971448	5.39948	25.8484	3.69e-07	9.33e-06	0.564889	5.39948	8.71828	0.00315035	0.0196739
Cluster-37237.0	0.311168	0.641684	0.221951	0.637557	1	-0.42984	0.641684	0.236611	0.626665	0.894554	-3.87907	0.641684	24.118	9.06e-07	2.11e-05	-4.62008	0.641684	31.0163	2.56e-08	5.59e-07
Cluster-37251.0	-0.450744	0.513289	0.486089	0.485677	1	0.951148	0.513289	2.88249	0.0895474	0.355119	1.40311	0.513289	5.50136	0.0190017	0.120011	2.805	0.513289	20.0275	7.63e-06	0.000102031
Cluster-37257.0	0.971611	-0.561511	1.5373	0.21502	1	4.90374	-0.561511	18.3451	1.84e-05	0.000452355	-4.95657	-0.561511	18.7993	1.45e-05	0.000269818	-1.02444	-0.561511	1.69933	0.192375	0.420659
Cluster-373.0	2.37917	0.0622516	3.97986	0.0460475	0.701584	-0.381297	0.0622516	0.610913	0.434444	0.800058	6.55727	0.0622516	60.8702	6.1e-15	4.16e-13	3.7968	0.0622516	32.1991	1.39e-08	3.19e-07
Cluster-37345.0	0.003528	5.63161	0.0003187	0.985757	1	-1.19186	5.63161	35.2603	2.88e-09	2.03e-07	0.330009	5.63161	2.8018	0.0941583	0.36319	-0.865376	5.63161	18.6813	1.54e-05	0.00019372
Cluster-37346.0	-0.573836	4.52994	7.06268	0.00787063	0.263418	-0.140836	4.52994	0.411296	0.521313	0.848763	-1.24244	4.52994	32.182	1.4e-08	4.49e-07	-0.809444	4.52994	13.5751	0.000229207	0.002094
Cluster-37363.0	-1.2987	0.532204	3.2641	0.0708119	0.855607	0.378686	0.532204	0.359682	0.548683	0.861701	1.19785	0.532204	3.33115	0.0679792	0.295146	2.87524	0.532204	16.0232	6.26e-05	0.000669779
Cluster-37366.0	-0.354623	1.908	1.13515	0.28668	1	-1.77105	1.908	1.27526	0.258781	0.639202	-8.69404	1.908	185.178	3.59e-42	1.22e-39	-10.1105	1.908	168.944	1.26e-38	3.84e-36
Cluster-37369.1	-0.255691	5.82346	2.04529	0.152678	1	0.0309458	5.82346	0.0306433	0.861039	0.97176	0.491485	5.82346	7.64807	0.00568331	0.0475843	0.778121	5.82346	18.8835	1.39e-05	0.00017564
Cluster-37369.4	-0.0463946	6.78528	0.0526628	0.818493	1	0.703403	6.78528	11.9501	0.000546447	0.00766789	-0.855766	6.78528	17.6239	2.69e-05	0.000469084	-0.105968	6.78528	0.274464	0.600353	0.794824
Cluster-37381.3	-0.0188755	5.59808	0.0105243	0.91829	1	-1.25225	5.59808	44.9972	1.97e-11	2.51e-09	0.53514	5.59808	8.50683	0.00353816	0.0326954	-0.698235	5.59808	14.0973	0.000173593	0.00164477
Cluster-37397.0	0.265736	3.08134	0.322816	0.56992	1	1.5362	3.08134	8.96684	0.00274924	0.0280285	-3.9243	3.08134	52.5988	4.09e-13	2.23e-11	-2.65384	3.08134	27.8464	1.31e-07	2.5e-06
Cluster-37414.0	0.111411	4.22507	0.114817	0.734726	1	1.64262	4.22507	23.7676	1.09e-06	3.88e-05	-0.918287	4.22507	7.61156	0.00579951	0.0483438	0.612918	4.22507	3.47588	0.0622696	0.200358
Cluster-37416.0	-1.72624	2.0148	17.7772	2.48e-05	0.00687013	-3.1922	2.0148	49.6616	1.83e-12	3.01e-10	-0.285189	2.0148	0.541351	0.461873	0.812669	-1.75115	2.0148	14.7407	0.000123352	0.00121063
Cluster-37441.0	-0.271098	-0.27638	0.243653	0.62158	1	3.17173	-0.27638	26.8989	2.14e-07	9.41e-06	-2.22857	-0.27638	12.5484	0.000396549	0.00508771	1.21426	-0.27638	5.20443	0.0225294	0.0958717
Cluster-37441.1	-0.186407	4.26543	0.403863	0.525101	1	3.3556	4.26543	107.841	2.91e-25	6.45e-22	-2.2281	4.26543	50.9046	9.7e-13	5.06e-11	1.31391	4.26543	19.7049	9.04e-06	0.000118752
Cluster-37465.0	0.44494	3.32212	1.83442	0.175606	1	1.6015	3.32212	23.209	1.45e-06	5.04e-05	-0.326557	3.32212	0.978008	0.322691	0.706191	0.829999	3.32212	6.49146	0.0108394	0.0542132
Cluster-37473.12	0.705472	3.7335	3.63643	0.0565281	0.766386	-0.0605254	3.7335	0.0191889	0.889826	0.979129	-4.19067	3.7335	92.3672	7.2e-22	8.46e-20	-4.95667	3.7335	120.861	4.1e-28	6.89e-26
Cluster-37473.15	0.844073	1.43931	3.35212	0.0671185	0.831405	0.00542187	1.43931	9.5e-05	0.992224	1	-2.84172	1.43931	29.343	6.06e-08	1.76e-06	-3.68037	1.43931	47.1241	6.66e-12	2.63e-10
Cluster-37473.3	0.0964788	-0.637737	0.0291643	0.8644	1	0.110903	-0.637737	0.00993611	0.920598	0.985481	-4.44074	-0.637737	30.8624	2.77e-08	8.47e-07	-4.42632	-0.637737	30.4011	3.51e-08	7.45e-07
Cluster-37520.0	1.25164	1.24638	9.17759	0.00244996	0.135837	-0.92918	1.24638	4.0547	0.0440485	0.221729	-0.71086	1.24638	2.75951	0.0966779	0.369541	-2.89168	1.24638	40.3332	2.14e-10	6.73e-09
Cluster-37535.1	1.85707	2.5047	14.4209	0.000146174	0.0224398	-0.128973	2.5047	0.0713601	0.789367	0.951439	-0.0184882	2.5047	0.00147401	0.969374	0.994079	-2.00453	2.5047	16.5866	4.65e-05	0.000517325
Cluster-37545.0	0.282367	-0.07544	0.328088	0.566787	1	2.49138	-0.07544	20.8449	4.98e-06	0.000144389	-1.80509	-0.07544	10.4175	0.00124826	0.013641	0.40392	-0.07544	0.712363	0.39866	0.641312
Cluster-37565.2	0.057077	3.26837	0.0335317	0.854706	1	0.744464	3.26837	5.29298	0.0214115	0.132527	-1.68319	3.26837	26.7981	2.26e-07	5.95e-06	-0.995803	3.26837	9.81725	0.00172883	0.0119247
Cluster-37581.1	0.62016	4.51737	3.62617	0.0568775	0.767452	-1.446	4.51737	18.8447	1.42e-05	0.000360727	0.299023	4.51737	0.847915	0.357143	0.738666	-1.76714	4.51737	27.6716	1.44e-07	2.71e-06
Cluster-37589.1	-0.300929	5.02359	1.88815	0.169411	1	-1.11891	5.02359	25.8258	3.74e-07	1.55e-05	0.650535	5.02359	8.93064	0.00280426	0.0269546	-0.167449	5.02359	0.580114	0.446268	0.679567
Cluster-37591.0	-1.18346	3.307	17.1776	3.4e-05	0.00862267	0.566706	3.307	4.48103	0.034273	0.185145	0.419822	3.307	2.40201	0.12118	0.423945	2.16999	3.307	56.9806	4.4e-14	2.45e-12
Cluster-37591.1	-0.989509	4.78671	20.9112	4.81e-06	0.00255533	0.702015	4.78671	11.1884	0.000823119	0.0106886	0.18487	4.78671	0.771624	0.379715	0.75516	1.87639	4.78671	73.4012	1.06e-17	8.92e-16
Cluster-37601.0	0.02416	2.83277	0.0070931	0.932881	1	-0.30232	2.83277	1.41968	0.233457	0.609595	2.08915	2.83277	58.2759	2.28e-14	1.45e-12	1.76267	2.83277	40.8381	1.65e-10	5.3e-09
Cluster-37601.4	-0.134997	2.34344	0.234905	0.62791	1	-0.615278	2.34344	4.32744	0.0375027	0.197344	-0.849375	2.34344	9.03188	0.00265312	0.0257252	-1.32966	2.34344	20.3813	6.34e-06	8.66e-05
Cluster-37606.0	-0.255451	1.86987	0.509	0.475572	1	1.26983	1.86987	13.3465	0.000258911	0.00418512	-0.139666	1.86987	0.156846	0.692077	0.920389	1.38562	1.86987	15.3974	8.71e-05	0.000893574
Cluster-37607.0	-0.327345	0.931422	0.472785	0.491709	1	1.07921	0.931422	6.44818	0.0111066	0.0812585	0.719801	0.931422	2.59108	0.107467	0.393344	2.12636	0.931422	21.5122	3.52e-06	5.09e-05
Cluster-37621.1	-0.0724101	2.99711	0.0850367	0.770584	1	-1.37416	2.99711	28.4074	9.83e-08	4.76e-06	0.11358	2.99711	0.213672	0.643904	0.90192	-1.18817	2.99711	20.9322	4.76e-06	6.69e-05
Cluster-37632.0	-0.058328	2.63366	0.0257979	0.872395	1	-0.864447	2.63366	5.2668	0.021736	0.133936	-0.722397	2.63366	3.89072	0.0485535	0.235824	-1.52852	2.63366	16.2591	5.52e-05	0.000601055
Cluster-37642.0	0.469685	1.65478	1.12587	0.288658	1	2.18393	1.65478	24.3418	8.07e-07	3.02e-05	-0.176911	1.65478	0.157022	0.691913	0.920264	1.53734	1.65478	12.6368	0.00037823	0.00324872
Cluster-37695.0	-0.427443	0.233227	0.39555	0.529396	1	0.89961	0.233227	3.3538	0.0670502	0.293267	2.13027	0.233227	13.9897	0.000183816	0.00258569	3.45733	0.233227	33.1021	8.74e-09	2.08e-07
Cluster-37733.0	-0.166906	1.02652	0.105115	0.745775	1	3.78914	1.02652	37.66	8.42e-10	6.73e-08	-3.45698	1.02652	31.554	1.94e-08	6.09e-07	0.499068	1.02652	0.944621	0.331092	0.576449
Cluster-37736.1	0.0967943	7.48308	0.204243	0.651317	1	1.01645	7.48308	22.0939	2.6e-06	8.33e-05	-0.477909	7.48308	4.95351	0.0260378	0.151726	0.441747	7.48308	4.24381	0.0393936	0.145161
Cluster-37736.2	0.102379	9.79737	0.205342	0.650443	1	0.93277	9.79737	16.76	4.24e-05	0.000918888	-0.569322	9.79737	6.30933	0.0120104	0.0853781	0.261068	9.79737	1.33391	0.248111	0.488641
Cluster-37744.1	-1.03782	-0.0814345	1.31177	0.252075	1	1.17798	-0.0814345	3.56297	0.059082	0.269797	2.28758	-0.0814345	10.0334	0.00153726	0.0162851	4.50338	-0.0814345	31.149	2.39e-08	5.24e-07
Cluster-37749.0	1.278	3.5605	10.1183	0.00146802	0.0975295	0.850271	3.5605	4.33794	0.0372719	0.196333	-1.48619	3.5605	13.0852	0.000297639	0.0039425	-1.91391	3.5605	21.7403	3.12e-06	4.57e-05
Cluster-37754.0	-0.265952	2.67694	0.612321	0.433915	1	0.216894	2.67694	0.448993	0.502813	0.838766	0.913303	2.67694	7.58126	0.00589781	0.0488565	1.39615	2.67694	17.093	3.56e-05	0.000408505
Cluster-37755.1	-0.250146	6.35331	0.840374	0.35929	1	1.06547	6.35331	14.8902	0.000113952	0.0021178	-1.23064	6.35331	19.7386	8.88e-06	0.000171499	0.0849806	6.35331	0.0970355	0.755417	0.887715
Cluster-37755.2	-0.634884	9.66014	7.86389	0.00504319	0.204172	-1.06285	9.66014	21.7355	3.13e-06	9.68e-05	0.242285	9.66014	1.15383	0.282749	0.667133	-0.185682	9.66014	0.677195	0.410554	0.651228
Cluster-37755.7	-0.502197	5.56268	5.43693	0.0197153	0.438285	-0.929091	5.56268	18.5557	1.65e-05	0.00041072	0.4767	5.56268	4.96894	0.0258064	0.150834	0.049806	5.56268	0.0534079	0.817236	0.918616
Cluster-37762.2	0.0907578	2.98443	0.107066	0.74351	1	0.346019	2.98443	1.79415	0.180421	0.536576	1.26183	2.98443	21.825	2.99e-06	6.33e-05	1.51709	2.98443	31.2665	2.25e-08	4.97e-07
Cluster-37815.0	-0.167587	3.30317	0.454498	0.500207	1	0.536256	3.30317	4.93092	0.0263802	0.153205	0.261486	3.30317	1.14403	0.284803	0.669138	0.965329	3.30317	15.3203	9.07e-05	0.000925414
Cluster-37832.1	-0.273644	3.24004	0.569661	0.450394	1	-2.24696	3.24004	34.4946	4.27e-09	2.87e-07	0.45448	3.24004	1.59424	0.206722	0.573201	-1.51884	3.24004	16.1198	5.95e-05	0.000640868
Cluster-37858.4	-0.100383	5.32198	0.235242	0.627664	1	-1.15593	5.32198	30.3418	3.62e-08	1.94e-06	0.315681	5.32198	2.34363	0.125796	0.434164	-0.739863	5.32198	12.4878	0.000409629	0.00348014
Cluster-3789.0	0	0.534351	0	1	1	-0.851287	0.534351	2.94562	0.0861105	0.346399	9.17761	0.534351	82.8665	8.78e-20	8.8e-18	8.32632	0.534351	59.9385	9.79e-15	5.95e-13
Cluster-37904.0	-0.0637856	4.71936	0.108458	0.741906	1	0.810159	4.71936	17.3373	3.13e-05	0.000712894	-0.525242	4.71936	7.29195	0.00692642	0.0554803	0.348703	4.71936	3.25288	0.071298	0.220743
Cluster-37911.0	-0.276886	3.75849	1.10923	0.29225	1	-1.323	3.75849	24.4929	7.46e-07	2.82e-05	0.369406	3.75849	2.01595	0.155654	0.49102	-0.676708	3.75849	6.39439	0.0114482	0.0566923
Cluster-37938.1	0.110031	1.66884	0.0596597	0.807035	1	0.594465	1.66884	1.36976	0.241854	0.620192	-2.83979	1.66884	31.8306	1.68e-08	5.31e-07	-2.35536	1.66884	23.2803	1.4e-06	2.2e-05
Cluster-37941.0	0.487585	2.34795	1.36204	0.243184	1	1.41056	2.34795	10.0241	0.00154502	0.017817	-2.17688	2.34795	23.5359	1.23e-06	2.8e-05	-1.25391	2.34795	8.64513	0.00327937	0.0203411
Cluster-37955.3	-0.0930883	0.831912	0.0488151	0.825138	1	0.307176	0.831912	0.304536	0.581053	0.878224	-3.21992	0.831912	41.7155	1.06e-10	4.32e-09	-2.81966	0.831912	32.8447	9.98e-09	2.35e-07
Cluster-37958.0	-0.329883	3.54833	1.81944	0.17738	1	0.817905	3.54833	11.5611	0.000673474	0.00914891	-0.123801	3.54833	0.262283	0.608556	0.886824	1.02399	3.54833	17.6435	2.66e-05	0.000315875
Cluster-37967.1	0.568579	2.66978	3.84416	0.0499194	0.723273	-0.631818	2.66978	5.5046	0.0189666	0.12126	1.86842	2.66978	43.1456	5.08e-11	2.14e-09	0.668024	2.66978	5.71681	0.0168032	0.0769946
Cluster-37969.0	0.573919	-0.530555	1.29773	0.254628	1	0	-0.530555	0	1	1	-7.42351	-0.530555	49.8484	1.66e-12	8.48e-11	-7.99742	-0.530555	58.8304	1.72e-14	1e-12
Cluster-37974.0	-0.0260393	2.24568	0.00652062	0.93564	1	2.32913	2.24568	45.432	1.58e-11	2.08e-09	-1.7774	2.24568	26.549	2.57e-07	6.7e-06	0.577763	2.24568	3.25823	0.0710656	0.220162
Cluster-38007.0	-0.0560302	2.58899	0.0386366	0.84417	1	1.6979	2.58899	36.6586	1.41e-09	1.08e-07	-0.281997	2.58899	0.984759	0.321027	0.70479	1.47193	2.58899	27.6053	1.49e-07	2.8e-06
Cluster-38016.1	-0.156034	3.65964	0.237587	0.625954	1	0.648063	3.65964	4.27468	0.0386842	0.201644	0.637827	3.65964	4.051	0.0441452	0.221497	1.44192	3.65964	20.0858	7.4e-06	9.94e-05
Cluster-38048.0	0.0249543	2.95063	0.00310721	0.955547	1	-1.5122	2.95063	14.1994	0.000164423	0.00285409	4.02939	2.95063	78.3742	8.53e-19	7.94e-17	2.49223	2.95063	32.3922	1.26e-08	2.91e-07
Cluster-38055.0	0.154103	2.09047	0.223751	0.636197	1	1.45593	2.09047	20.1918	7.01e-06	0.000194202	-0.366714	2.09047	1.24719	0.264091	0.647241	0.935117	2.09047	8.56938	0.00341864	0.0210264
Cluster-38073.0	-0.225349	-0.130816	0.115178	0.734325	1	1.28066	-0.130816	6.60209	0.0101859	0.0759242	1.48523	-0.130816	6.6697	0.00980656	0.072994	2.99124	-0.130816	26.5847	2.52e-07	4.57e-06
Cluster-38076.1	0.562201	5.03093	1.39039	0.23834	1	-1.46654	5.03093	9.21668	0.0023982	0.0251347	2.15124	5.03093	18.9582	1.34e-05	0.000249895	0.122498	5.03093	0.0666105	0.796337	0.906832
Cluster-38079.0	0.0112499	4.7868	0.00271291	0.95846	1	0.862826	4.7868	16.8645	4.01e-05	0.000876792	0.964048	4.7868	20.2973	6.63e-06	0.000132081	1.81562	4.7868	69.5848	7.32e-17	5.54e-15
Cluster-38127.0	0.734377	1.48098	3.932	0.0473757	0.708103	1.67631	1.48098	20.4452	6.14e-06	0.000173002	-0.358825	1.48098	0.88959	0.345589	0.727343	0.58311	1.48098	2.68082	0.101563	0.280183
Cluster-38139.1	0.206644	2.37004	0.502229	0.478522	1	1.32948	2.37004	21.272	3.99e-06	0.000119451	-0.264719	2.37004	0.817405	0.36594	0.744905	0.858122	2.37004	9.03698	0.00264573	0.0170134
Cluster-38149.1	-0.123609	0.855391	0.0962416	0.756387	1	-0.166062	0.855391	0.0774331	0.780807	0.948482	-3.5709	0.855391	53.5458	2.53e-13	1.42e-11	-3.61336	0.855391	51.3661	7.66e-13	3.58e-11
Cluster-38170.0	0.158207	6.27008	0.333085	0.563848	1	-1.31066	6.27008	22.2291	2.42e-06	7.9e-05	1.13678	6.27008	16.8676	4.01e-05	0.000672004	-0.332089	6.27008	1.46382	0.226323	0.463532
Cluster-38170.1	0.182169	3.61277	0.453404	0.500723	1	-0.713052	3.61277	7.2364	0.00714399	0.0582946	1.19317	3.61277	19.6985	9.07e-06	0.000174627	0.297946	3.61277	1.22957	0.26749	0.510559
Cluster-38219.0	2.24215	1.74817	15.1404	9.98e-05	0.0174382	-0.187453	1.74817	0.0992048	0.752786	0.940336	-1.06904	1.74817	3.38301	0.0658715	0.289351	-3.49865	1.74817	32.3184	1.31e-08	3.01e-07
Cluster-38222.0	-0.385978	1.41384	1.09548	0.295259	1	0.573284	1.41384	2.93136	0.0868743	0.34829	0.599045	1.41384	2.95656	0.0855296	0.343126	1.55831	1.41384	18.9988	1.31e-05	0.000165976
Cluster-38223.0	-0.21084	0.748538	0.235825	0.627238	1	-3.32955	0.748538	53.8725	2.14e-13	4.44e-11	1.80834	0.748538	20.3408	6.48e-06	0.000129305	-1.31037	0.748538	7.20812	0.00725745	0.0392632
Cluster-38236.0	0.702009	3.70784	4.19195	0.0406164	0.662976	0.414781	3.70784	1.42021	0.233369	0.609595	-1.09445	3.70784	9.83589	0.00171139	0.0177891	-1.38168	3.70784	15.6783	7.51e-05	0.000785674
Cluster-38236.1	0.669177	3.55199	3.60531	0.0575955	0.77223	0.385969	3.55199	1.10843	0.292423	0.675211	-2.00109	3.55199	29.1379	6.74e-08	1.95e-06	-2.2843	3.55199	37.7761	7.93e-10	2.27e-08
Cluster-38256.1	0.0958219	3.86752	0.202212	0.652941	1	-0.287007	3.86752	1.70592	0.191516	0.553698	-0.797171	3.86752	13.6145	0.000224448	0.00308535	-1.18	3.86752	28.867	7.75e-08	1.53e-06
Cluster-38262.0	-2.15304	-0.45133	8.42014	0.00371088	0.171996	1.00036	-0.45133	2.69567	0.100621	0.381737	-0.0724951	-0.45133	0.0134902	0.907536	0.980128	3.0809	-0.45133	18.0125	2.19e-05	0.00026592
Cluster-38262.1	-1.65858	2.89897	15.5222	8.15e-05	0.0148327	1.61654	2.89897	15.796	7.06e-05	0.00140777	-0.492003	2.89897	1.49849	0.220904	0.592251	2.78311	2.89897	41.5926	1.12e-10	3.68e-09
Cluster-38275.0	-0.35808	-0.25103	0.544526	0.460563	1	0	-0.25103	0	1	1	-8.20808	-0.25103	68.4363	1.31e-16	1.04e-14	-7.85	-0.25103	56.5701	5.42e-14	2.96e-12
Cluster-38279.1	0.10825	6.90859	0.243072	0.621996	1	1.02864	6.90859	21.5497	3.45e-06	0.000105734	-0.358505	6.90859	2.6581	0.103024	0.383424	0.561887	6.90859	6.52528	0.0106352	0.053393
Cluster-38291.0	-0.316044	2.92531	0.919471	0.337614	1	0.546597	2.92531	2.98783	0.0838926	0.341041	0.713414	2.92531	4.90031	0.0268518	0.155062	1.57606	2.92531	22.9255	1.68e-06	2.6e-05
Cluster-38298.0	-0.65157	-0.0263782	1.78524	0.181508	1	0.915021	-0.0263782	1.39707	0.237215	0.61463	-4.29818	-0.0263782	45.5676	1.47e-11	6.72e-10	-2.73159	-0.0263782	20.6832	5.42e-06	7.49e-05
Cluster-38298.1	-0.718013	0.559458	2.26895	0.131989	1	0.421247	0.559458	0.524292	0.469016	0.820294	-3.07041	0.559458	32.2465	1.36e-08	4.36e-07	-1.93115	0.559458	13.1506	0.000287432	0.0025599
Cluster-38306.1	-0.0400198	3.9719	0.0302818	0.861852	1	-1.36251	3.9719	33.5681	6.88e-09	4.34e-07	0.378873	3.9719	2.75635	0.096869	0.369952	-0.943614	3.9719	16.0479	6.18e-05	0.000662438
Cluster-38307.0	-0.653452	1.71739	2.38441	0.122551	1	-0.363789	1.71739	0.940495	0.332151	0.71631	1.70501	1.71739	18.6387	1.58e-05	0.000289762	1.99467	1.71739	23.1344	1.51e-06	2.36e-05
Cluster-38310.0	0.485444	1.45204	1.14062	0.285521	1	0.702075	1.45204	2.01978	0.155262	0.495369	-1.97239	1.45204	16.2903	5.43e-05	0.000879472	-1.75576	1.45204	13.5847	0.000228031	0.00208462
Cluster-38313.0	-0.740571	1.75959	4.79491	0.028544	0.542067	-1.97044	1.75959	31.3555	2.15e-08	1.22e-06	0.3063	1.75959	0.894807	0.344178	0.726494	-0.923569	1.75959	6.51936	0.0106707	0.0535408
Cluster-38326.0	0.267449	5.11032	0.897979	0.343324	1	-0.602802	5.11032	4.46232	0.0346505	0.186587	-0.58631	5.11032	4.27633	0.0386467	0.201924	-1.45656	5.11032	25.3716	4.73e-07	8.12e-06
Cluster-38326.1	0.291605	5.90053	1.0152	0.313661	1	-0.612219	5.90053	4.4144	0.0356368	0.190507	-0.465727	5.90053	2.57838	0.108332	0.394933	-1.36955	5.90053	21.5338	3.48e-06	5.04e-05
Cluster-38343.1	0.204145	5.88435	1.16679	0.280063	1	0.875399	5.88435	20.9326	4.76e-06	0.000138687	-0.964574	5.88435	25.3687	4.74e-07	1.16e-05	-0.29332	5.88435	2.40424	0.121007	0.314209
Cluster-38375.0	-0.062872	5.17221	0.115663	0.733786	1	-1.28892	5.17221	46.8619	7.62e-12	1.1e-09	0.358893	5.17221	3.80666	0.0510491	0.244369	-0.867151	5.17221	21.268	3.99e-06	5.72e-05
Cluster-38411.1	0.0117315	3.04142	0.00170311	0.967082	1	-1.4577	3.04142	24.3074	8.21e-07	3.05e-05	0.0870467	3.04142	0.0948323	0.758122	0.940929	-1.38238	3.04142	21.6935	3.2e-06	4.67e-05
Cluster-38429.1	-0.400791	3.319	2.81668	0.0932891	0.957316	0.923705	3.319	15.6175	7.75e-05	0.00153099	-0.197973	3.319	0.707829	0.400166	0.770303	1.12652	3.319	22.4881	2.11e-06	3.21e-05
Cluster-38439.1	-0.0740561	9.02602	0.091645	0.762096	1	1.43115	9.02602	32.9086	9.66e-09	5.83e-07	-0.99819	9.02602	16.3224	5.34e-05	0.000867352	0.507019	9.02602	4.27537	0.0386685	0.14313
Cluster-38439.2	-0.0899516	7.47995	0.142697	0.705614	1	1.41429	7.47995	33.9155	5.76e-09	3.75e-07	-1.16008	7.47995	23.0849	1.55e-06	3.47e-05	0.344158	7.47995	2.08516	0.148736	0.358777
Cluster-38439.3	-0.0315928	6.13853	0.0156484	0.900449	1	1.67782	6.13853	41.8564	9.82e-11	1.03e-08	-1.01549	6.13853	15.7841	7.1e-05	0.00111502	0.693919	6.13853	7.49947	0.00617171	0.0345798
Cluster-38439.5	-0.0700755	5.97395	0.090975	0.762941	1	1.42933	5.97395	36.0924	1.88e-09	1.4e-07	-1.51838	5.97395	40.5754	1.89e-10	7.54e-09	-0.0189695	5.97395	0.00666219	0.934947	0.972711
Cluster-38439.6	-0.0752013	7.2122	0.0986521	0.753453	1	1.46235	7.2122	35.7201	2.28e-09	1.65e-07	-1.39896	7.2122	32.7953	1.02e-08	3.34e-07	0.138592	7.2122	0.334991	0.562735	0.767714
Cluster-38439.7	-0.0733053	8.65845	0.0901647	0.763968	1	1.44934	8.65845	33.8532	5.94e-09	3.85e-07	-1.03412	8.65845	17.5628	2.78e-05	0.000483144	0.488523	8.65845	3.9871	0.0458499	0.160805
Cluster-38439.8	-0.0539291	7.42602	0.0479941	0.826591	1	1.55153	7.42602	37.9513	7.25e-10	5.98e-08	-0.960738	7.42602	14.9384	0.000111077	0.00166196	0.64472	7.42602	6.81091	0.00906023	0.0469781
Cluster-38443.0	-0.117483	3.86236	0.183898	0.668045	1	-0.769401	3.86236	8.23179	0.0041163	0.0384391	1.2903	3.86236	22.4646	2.14e-06	4.67e-05	0.638387	3.86236	5.47006	0.0193449	0.0859035
Cluster-38445.0	-0.20187	3.4931	0.621154	0.430619	1	-1.58625	3.4931	34.1626	5.07e-09	3.34e-07	-0.413648	3.4931	2.61028	0.106173	0.390709	-1.79803	3.4931	43.4353	4.38e-11	1.53e-09
Cluster-38445.1	-0.0911105	5.86218	0.281484	0.59573	1	-1.4895	5.86218	71.1478	3.31e-17	1.42e-14	0.100848	5.86218	0.346907	0.555869	0.860351	-1.29754	5.86218	54.1577	1.85e-13	9.52e-12
Cluster-38445.2	0.0994194	0.701941	0.0471645	0.828073	1	-0.398688	0.701941	0.513506	0.473625	0.823041	-2.232	0.701941	19.6128	9.48e-06	0.000182106	-2.73011	0.701941	26.8888	2.15e-07	3.94e-06
Cluster-38447.0	-1.52748	-0.91763	1.35937	0.243647	1	-2.48921	-0.91763	14.9589	0.000109877	0.00206228	4.30896	-0.91763	31.4447	2.05e-08	6.4e-07	3.34723	-0.91763	9.33467	0.00224859	0.0148997
Cluster-38455.0	0.622944	1.81068	2.7348	0.0981837	0.977587	3.43404	1.81068	72.773	1.45e-17	7.02e-15	-1.19238	1.81068	8.58694	0.00338583	0.03164	1.61872	1.81068	19.9066	8.13e-06	0.00010782
Cluster-38456.0	0.0721372	8.96563	0.127482	0.721057	1	1.02564	8.96563	25.2426	5.06e-07	2.01e-05	-0.729931	8.96563	12.9097	0.000326885	0.00427656	0.223572	8.96563	1.22375	0.268627	0.51189
Cluster-38465.0	2.47702	2.78581	33.0624	8.92e-09	1.99e-05	-1.56809	2.78581	11.8249	0.000584452	0.00810119	-0.432522	2.78581	1.04631	0.306359	0.691272	-4.47763	2.78581	85.7781	2.01e-20	2.24e-18
Cluster-38482.0	-0.0114092	7.18881	0.00343998	0.95323	1	0.953981	7.18881	23.6829	1.14e-06	4.03e-05	-0.362997	7.18881	3.47289	0.0623824	0.278725	0.602393	7.18881	9.54235	0.00200784	0.0135651
Cluster-38482.1	0.0602958	7.26725	0.0987033	0.753391	1	0.932426	7.26725	23.2649	1.41e-06	4.92e-05	-0.293546	7.26725	2.3353	0.126471	0.435643	0.578585	7.26725	9.05038	0.0026264	0.0169054
Cluster-38499.1	0.0989303	3.83628	0.096649	0.755889	1	1.09214	3.83628	12.2261	0.000471254	0.00683537	0.868177	3.83628	7.53738	0.00604319	0.0498277	1.86138	3.83628	33.498	7.13e-09	1.73e-07
Cluster-38539.0	0.171526	1.01666	0.139193	0.709084	1	0	1.01666	0	1	1	-9.30438	1.01666	95.4093	1.55e-22	1.95e-20	-9.4759	1.01666	96.0403	1.13e-22	1.46e-20
Cluster-38539.1	0.264891	1.24317	0.196537	0.65753	1	-0.406684	1.24317	1.12212	0.289463	0.672224	4.13336	1.24317	71.2136	3.21e-17	2.69e-15	3.46179	1.24317	50.4474	1.22e-12	5.47e-11
Cluster-38555.0	-0.162015	6.46748	0.853467	0.355574	1	-1.26578	6.46748	50.4599	1.22e-12	2.13e-10	0.342865	6.46748	3.83915	0.0500689	0.240762	-0.760896	6.46748	18.4558	1.74e-05	0.000215906
Cluster-38559.0	-1.15225	2.51989	6.29422	0.0121133	0.337993	-2.02305	2.51989	23.0916	1.54e-06	5.31e-05	2.92537	2.51989	44.1794	3e-11	1.3e-09	2.05457	2.51989	20.2587	6.76e-06	9.17e-05
Cluster-38562.0	0.137832	3.24966	0.340056	0.559797	1	-1.15725	3.24966	22.737	1.86e-06	6.26e-05	0.211109	3.24966	0.80906	0.368398	0.746911	-1.08397	3.24966	19.7187	8.97e-06	0.000118134
Cluster-38582.0	-0.143722	4.72958	0.373158	0.541288	1	-1.05738	4.72958	19.9163	8.09e-06	0.000219936	0.518346	4.72958	4.90179	0.0268288	0.154963	-0.395318	4.72958	2.78997	0.0948563	0.267743
Cluster-38607.0	0.356732	3.30596	1.63317	0.201265	1	1.92485	3.30596	48.1997	3.85e-12	5.98e-10	0.100634	3.30596	0.130596	0.717814	0.927892	1.66875	3.30596	36.5729	1.47e-09	4.02e-08
Cluster-38618.0	-0.120371	5.81901	0.430338	0.511823	1	-1.66667	5.81901	77.4806	1.34e-18	9.27e-16	0.257536	5.81901	1.98185	0.159196	0.497604	-1.28876	5.81901	46.859	7.63e-12	2.97e-10
Cluster-38622.0	-0.2262	5.24936	1.2093	0.271471	1	-1.23315	5.24936	34.9105	3.45e-09	2.38e-07	0.346597	5.24936	2.8691	0.0902952	0.354062	-0.66035	5.24936	10.078	0.00150054	0.0105975
Cluster-38650.0	6.00925	4.15063	39.7557	2.88e-10	1.53e-06	-2.02124	4.15063	6.00069	0.0143003	0.0988255	1.09747	4.15063	1.9099	0.166975	0.510242	-6.93301	4.15063	48.1571	3.93e-12	1.61e-10
Cluster-38651.0	-0.0253283	4.35335	0.00963685	0.921799	1	-2.04187	4.35335	56.0858	6.94e-14	1.57e-11	0.0470794	4.35335	0.033469	0.854841	0.966514	-1.96946	4.35335	52.1618	5.11e-13	2.47e-11
Cluster-38670.0	0.142622	2.10599	0.0855202	0.769951	1	1.80085	2.10599	14.349	0.000151857	0.00266558	0.731736	2.10599	2.31884	0.127815	0.438068	2.38996	2.10599	23.6889	1.13e-06	1.82e-05
Cluster-38675.1	1.07578	7.52323	7.38502	0.00657693	0.240261	0.158006	7.52323	0.162585	0.686788	0.91757	-0.646713	7.52323	2.70414	0.100088	0.37763	-1.56449	7.52323	15.2442	9.45e-05	0.000959033
Cluster-38676.0	0.0491588	3.70538	0.0500916	0.822904	1	0.665211	3.70538	8.18597	0.00422156	0.0391535	-1.78799	3.70538	59.5353	1.2e-14	7.84e-13	-1.17194	3.70538	26.8188	2.23e-07	4.07e-06
Cluster-38679.0	-0.0798434	3.67643	0.123495	0.725274	1	-0.124957	3.67643	0.281364	0.595809	0.883583	-1.12496	3.67643	23.4545	1.28e-06	2.91e-05	-1.17007	3.67643	24.8801	6.1e-07	1.03e-05
Cluster-38691.0	0.817512	0.0351709	2.40826	0.120696	1	2.67722	0.0351709	20.2066	6.95e-06	0.000193105	-1.86663	0.0351709	9.38942	0.00218241	0.0217814	-0.0069225	0.0351709	0.000186442	0.989106	0.995454
Cluster-38700.0	1.33313	1.9732	7.76402	0.00532971	0.210755	0.246238	1.9732	0.253182	0.614843	0.890495	-0.878686	1.9732	3.26526	0.0707619	0.302721	-1.96558	1.9732	16.0458	6.18e-05	0.000662649
Cluster-38709.0	0.0124701	3.82497	0.00285482	0.957389	1	-1.24511	3.82497	27.5422	1.54e-07	7.04e-06	0.435167	3.82497	3.53394	0.0601247	0.272909	-0.82241	3.82497	11.9407	0.000549204	0.00450177
Cluster-38712.0	-0.203181	1.51036	0.308651	0.578509	1	1.88918	1.51036	25.7786	3.83e-07	1.58e-05	-1.0103	1.51036	7.23668	0.00714289	0.0569502	1.08206	1.51036	9.03197	0.00265298	0.0170518
Cluster-38732.1	-0.0655085	1.84318	0.0429116	0.835892	1	1.09192	1.84318	13.1347	0.000289876	0.00458246	0.0574149	1.84318	0.0342451	0.853187	0.966101	1.21484	1.84318	15.6292	7.71e-05	0.000804093
Cluster-38749.0	-0.655356	2.10669	2.27453	0.131515	1	1.96295	2.10669	20.4321	6.18e-06	0.00017385	-0.602923	2.10669	1.9644	0.161044	0.500467	2.01538	2.10669	21.1261	4.3e-06	6.12e-05
Cluster-38751.0	0.34658	3.39137	0.90487	0.341479	1	1.54219	3.39137	17.2314	3.31e-05	0.000744179	-0.694908	3.39137	3.56414	0.0590402	0.269675	0.500699	3.39137	1.90761	0.167229	0.385668
Cluster-38752.0	1.19792	0.169806	2.82988	0.0925252	0.952436	0.342884	0.169806	0.159902	0.689247	0.918095	-2.71323	0.169806	11.2276	0.000805883	0.00941603	-3.56827	0.169806	19.3603	1.08e-05	0.000139741
Cluster-38785.1	-2.48274	2.53168	20.2464	6.81e-06	0.00299501	-0.368433	2.53168	1.44141	0.229911	0.604517	3.90618	2.53168	111.351	4.96e-26	8.03e-24	6.02048	2.53168	161.954	4.23e-37	1.21e-34
Cluster-38785.3	-0.168855	2.73741	0.190672	0.662358	1	0.6036	2.73741	2.70342	0.100133	0.380544	1.28915	2.73741	11.5205	0.000688328	0.00819391	2.06161	2.73741	28.2086	1.09e-07	2.1e-06
Cluster-38803.0	-0.451121	1.47785	0.64175	0.423078	1	-4.62208	1.47785	49.3459	2.15e-12	3.5e-10	1.90164	1.47785	11.6225	0.000651577	0.00780892	-2.26931	1.47785	12.5767	0.000390576	0.00334426
Cluster-38806.0	2.61857	2.95053	15.6939	7.45e-05	0.0140568	-0.0969276	2.95053	0.0233745	0.878487	0.976616	-0.344541	2.95053	0.29719	0.58565	0.875749	-3.06004	2.95053	20.5758	5.73e-06	7.89e-05
Cluster-38831.0	0.668577	1.80834	3.00878	0.0828145	0.912128	-1.02074	1.80834	6.36253	0.0116555	0.0841849	-0.185141	1.80834	0.22762	0.633294	0.897491	-1.87445	1.80834	21.2868	3.95e-06	5.67e-05
Cluster-38848.0	0.577161	-0.430478	1.2281	0.267777	1	-0.652232	-0.430478	0.220114	0.638953	0.899719	-4.97641	-0.430478	38.0087	7.04e-10	2.59e-08	-6.2058	-0.430478	50.6291	1.12e-12	5.06e-11
Cluster-38903.0	-0.363525	3.9931	2.53114	0.11162	1	-1.30623	3.9931	31.4119	2.09e-08	1.19e-06	0.161358	3.9931	0.510319	0.475001	0.819838	-0.781351	3.9931	11.182	0.000825967	0.00636565
Cluster-38954.1	0	-0.0510905	0	1	1	0.165951	-0.0510905	0.134629	0.71368	0.927185	8.10336	-0.0510905	66.7273	3.12e-16	2.39e-14	8.26931	-0.0510905	66.4283	3.63e-16	2.63e-14
Cluster-38991.0	0.523979	0.951641	1.88493	0.169775	1	1.77511	0.951641	19.0578	1.27e-05	0.000326684	-1.23889	0.951641	9.01748	0.00267409	0.0258908	0.0122441	0.951641	0.00107258	0.973874	0.989076
Cluster-39008.0	-0.902644	4.0865	3.41438	0.0646306	0.812718	2.48049	4.0865	23.1552	1.49e-06	5.15e-05	-2.92046	4.0865	31.0841	2.47e-08	7.62e-07	0.46267	4.0865	0.905501	0.341311	0.587157
Cluster-39018.0	0.490009	1.18659	1.55861	0.211869	1	1.76941	1.18659	22.6802	1.91e-06	6.42e-05	0.172569	1.18659	0.192906	0.660509	0.908207	1.45197	1.18659	15.4475	8.48e-05	0.00087387
Cluster-39035.0	0.186216	1.99184	0.269902	0.603397	1	1.50375	1.99184	17.7029	2.58e-05	0.000603176	-0.351238	1.99184	0.947073	0.330466	0.713363	0.966301	1.99184	7.52176	0.00609581	0.0342051
Cluster-39039.0	-0.423484	0.298869	0.552606	0.457255	1	0.825109	0.298869	3.16776	0.0751052	0.316761	1.26666	0.298869	6.22714	0.0125807	0.0886958	2.51525	0.298869	22.6186	1.98e-06	3.02e-05
Cluster-39053.2	0.216388	3.18783	0.471465	0.492314	1	0.148977	3.18783	0.243652	0.621581	0.892507	1.31524	3.18783	17.7237	2.55e-05	0.000446586	1.24783	3.18783	16.0277	6.24e-05	0.00066847
Cluster-39077.0	-0.496903	4.22819	4.27324	0.0387171	0.644855	-1.53482	4.22819	39.0014	4.23e-10	3.71e-08	0.293993	4.22819	1.53325	0.215625	0.584487	-0.743927	4.22819	9.21351	0.00240236	0.0157365
Cluster-39095.1	-0.148505	4.02928	0.379065	0.538104	1	0.580849	4.02928	5.4012	0.0201229	0.126491	-1.73685	4.02928	47.7547	4.83e-12	2.32e-10	-1.0075	4.02928	16.7075	4.36e-05	0.000489448
Cluster-39097.0	1.40851	3.66492	4.4159	0.0356055	0.615778	0.452156	3.66492	0.441183	0.506552	0.840866	-3.06977	3.66492	18.1908	2e-05	0.000358122	-4.02612	3.66492	28.9974	7.25e-08	1.44e-06
Cluster-39118.0	1.23042	0.968604	6.67175	0.00979529	0.298918	-0.237621	0.968604	0.151875	0.69675	0.920658	-2.50264	0.968604	21.2369	4.06e-06	8.43e-05	-3.97067	0.968604	49.4825	2e-12	8.63e-11
Cluster-39123.0	0.0569781	4.80562	0.0599182	0.806625	1	1.05147	4.80562	20.1518	7.15e-06	0.000197689	-0.359591	4.80562	2.37574	0.123233	0.428381	0.634905	4.80562	7.4532	0.00633239	0.0352422
Cluster-39127.0	0.611389	2.62817	2.13164	0.144286	1	0.261657	2.62817	0.35924	0.548929	0.861718	-1.75283	2.62817	16.048	6.18e-05	0.000987451	-2.10256	2.62817	22.8698	1.73e-06	2.68e-05
Cluster-39128.0	-0.29689	5.49971	0.692774	0.405223	1	2.16403	5.49971	33.7553	6.25e-09	4.02e-07	-1.80309	5.49971	23.968	9.8e-07	2.27e-05	0.657822	5.49971	3.38219	0.0659046	0.208368
Cluster-39128.1	-0.3095	9.66887	0.821591	0.364715	1	2.19262	9.66887	37.851	7.64e-10	6.2e-08	-1.87968	9.66887	28.4211	9.76e-08	2.73e-06	0.622441	9.66887	3.30408	0.0691078	0.2159
Cluster-39133.0	0.878201	7.15824	3.34173	0.0675435	0.833725	-0.0752031	7.15824	0.0247292	0.875044	0.975775	-2.22503	7.15824	19.8731	8.28e-06	0.000161133	-3.17843	7.15824	37.5342	8.98e-10	2.54e-08
Cluster-39138.0	1.23268	5.9714	11.645	0.000643767	0.0589558	0.466175	5.9714	1.69713	0.192664	0.555259	-0.698277	5.9714	3.79193	0.0515002	0.24582	-1.46478	5.9714	16.2428	5.57e-05	0.00060539
Cluster-39138.3	1.87351	5.12625	9.10056	0.00255531	0.139351	0.982479	5.12625	2.58372	0.107967	0.400028	-2.06316	5.12625	10.8018	0.00101403	0.0114355	-2.95419	5.12625	20.7963	5.11e-06	7.13e-05
Cluster-39160.0	-0.652262	1.33009	2.76699	0.096227	0.969601	0.766328	1.33009	4.66036	0.0308668	0.171426	0.404248	1.33009	1.21269	0.270799	0.653971	1.82284	1.33009	22.7163	1.88e-06	2.88e-05
Cluster-39184.1	-0.126619	4.74769	0.222785	0.636926	1	0.0146435	4.74769	0.00308402	0.955713	0.994105	1.06575	4.74769	15.7941	7.06e-05	0.00111188	1.20701	4.74769	20.0279	7.63e-06	0.000102031
Cluster-39189.0	0.00987124	4.80121	0.00300807	0.956261	1	0.0470537	4.80121	0.0607314	0.805344	0.955586	-2.03289	4.80121	114.054	1.27e-26	2.11e-24	-1.99571	4.80121	109.38	1.34e-25	1.93e-23
Cluster-39189.1	0.193015	0.663231	0.239165	0.62481	1	0	0.663231	0	1	1	-8.92726	0.663231	104.856	1.31e-24	1.94e-22	-9.12028	0.663231	106.333	6.23e-25	8.71e-23
Cluster-39209.1	1.70313	3.65491	3.23641	0.0720181	0.861977	0.0117375	3.65491	0.000156849	0.990008	1	-2.75765	3.65491	7.77389	0.00530067	0.0450769	-4.44904	3.65491	17.4215	2.99e-05	0.000349839
Cluster-39213.0	-0.05168	1.00918	0.0118395	0.913354	1	0	1.00918	0	1	1	-9.40562	1.00918	93.9555	3.23e-22	3.9e-20	-9.35394	1.00918	89.0029	3.94e-21	4.55e-19
Cluster-39255.3	0.136122	-0.54971	0.00751322	0.930927	1	-0.452204	-0.54971	0.762126	0.382664	0.758154	5.93383	-0.54971	46.3883	9.7e-12	4.5e-10	5.3455	-0.54971	34.6485	3.95e-09	1e-07
Cluster-39255.7	-0.127809	4.15552	0.383638	0.535662	1	-0.38155	4.15552	3.25299	0.0712931	0.305388	-0.788734	4.15552	14.34	0.000152585	0.00220476	-1.04247	4.15552	24.1947	8.71e-07	1.42e-05
Cluster-39295.1	1.88207	2.88481	31.0215	2.55e-08	4.84e-05	-0.201501	2.88481	0.362826	0.546941	0.860909	0.269802	2.88481	0.648579	0.420621	0.785262	-1.81377	2.88481	28.9733	7.34e-08	1.46e-06
Cluster-39307.0	2.61206	2.23009	24.8547	6.18e-07	0.000579744	-0.0597083	2.23009	0.00894327	0.924657	0.986729	-2.82584	2.23009	23.799	1.07e-06	2.45e-05	-5.49761	2.23009	77.4743	1.34e-18	1.24e-16
Cluster-39311.0	-0.216432	2.74433	0.601266	0.438095	1	1.21768	2.74433	18.9652	1.33e-05	0.000340275	-0.640699	2.74433	5.21507	0.022392	0.135932	0.793408	2.74433	8.18567	0.00422226	0.0252045
Cluster-39317.0	-0.0055944	1.57056	0.000166803	0.989695	1	1.63971	1.57056	16.7792	4.2e-05	0.000911089	0.596892	1.57056	2.05865	0.151344	0.483541	2.24219	1.57056	28.8001	8.02e-08	1.58e-06
Cluster-39325.1	-0.0748893	4.64359	0.0730976	0.786879	1	1.38291	4.64359	24.0497	9.39e-07	3.42e-05	-0.872954	4.64359	9.72753	0.00181528	0.0186897	0.584845	4.64359	4.45202	0.03486	0.132486
Cluster-39325.2	-0.208119	3.6727	0.461234	0.497048	1	1.84572	3.6727	34.0876	5.27e-09	3.44e-07	-1.19648	3.6727	14.6305	0.000130778	0.00192315	0.857361	3.6727	7.80684	0.00520488	0.0299461
Cluster-39325.3	-0.162073	3.80257	0.274729	0.600177	1	1.70614	3.80257	29.0254	7.14e-08	3.59e-06	-0.932453	3.80257	8.867	0.00290371	0.0278099	0.935756	3.80257	9.11804	0.00253101	0.0164228
Cluster-39325.4	-0.0641275	5.72889	0.0799631	0.777347	1	1.21125	5.72889	27.7335	1.39e-07	6.46e-06	-0.810097	5.72889	12.5539	0.000395385	0.00507523	0.465278	5.72889	4.20359	0.0403386	0.147541
Cluster-39325.5	-0.0617967	5.08125	0.0504642	0.822258	1	1.9618	5.08125	47.4943	5.52e-12	8.18e-10	-1.04033	5.08125	13.9015	0.000192641	0.00268989	0.983265	5.08125	12.6312	0.000379353	0.00325677
Cluster-39325.6	-0.191879	5.14603	0.604011	0.437052	1	0.695862	5.14603	7.76313	0.00533235	0.0467073	-1.26613	5.14603	25.3464	4.79e-07	1.18e-05	-0.378391	5.14603	2.33131	0.126795	0.324071
Cluster-39346.0	-0.477029	2.23218	1.26638	0.260448	1	-2.23409	2.23218	26.7187	2.35e-07	1.02e-05	1.42521	2.23218	11.6846	0.000630205	0.00758375	-0.331851	2.23218	0.592472	0.441465	0.676071
Cluster-39361.0	0.978239	4.65791	9.64673	0.00189689	0.115199	-0.515449	4.65791	2.6148	0.105871	0.394739	-0.974249	4.65791	9.4348	0.00212906	0.0213038	-2.46794	4.65791	55.4606	9.54e-14	5.06e-12
Cluster-39362.0	1.88539	2.36224	12.0529	0.000517117	0.0506775	1.73664	2.36224	8.94726	0.00277886	0.0282438	-2.66285	2.36224	20.5832	5.71e-06	0.000115136	-2.81161	2.36224	24.7022	6.69e-07	1.12e-05
Cluster-3940.0	-0.179636	2.78748	0.221555	0.637858	1	0.00627057	2.78748	0.000297707	0.986234	0.999758	1.42219	2.78748	14.28	0.000157531	0.00225989	1.6081	2.78748	17.8096	2.44e-05	0.000292736
Cluster-39401.0	-0.147056	0.952987	0.120659	0.728321	1	-1.77275	0.952987	1.27008	0.259752	0.639816	-7.62008	0.952987	101.006	9.17e-24	1.29e-21	-9.24578	0.952987	100.068	1.47e-23	1.97e-21
Cluster-39429.1	-0.287525	6.7602	1.87775	0.17059	1	0.450712	6.7602	4.6394	0.031246	0.172947	0.224831	6.7602	1.15463	0.282583	0.666889	0.963068	6.7602	20.7948	5.11e-06	7.13e-05
Cluster-39440.0	-0.0698953	2.71519	0.062209	0.803038	1	-1.83174	2.71519	2.40474	0.120969	0.429276	-7.44137	2.71519	250.622	1.9e-56	1.12e-53	-9.20321	2.71519	258.928	2.94e-58	1.86e-55
Cluster-39443.0	-0.054542	5.41502	0.0806008	0.776485	1	-1.39339	5.41502	50.3356	1.3e-12	2.25e-10	0.329658	5.41502	2.96447	0.0851122	0.342157	-1.00919	5.41502	26.5826	2.53e-07	4.57e-06
Cluster-39476.0	0.921143	1.73943	7.51938	0.00610386	0.229074	-1.35925	1.73943	13.905	0.000192291	0.00325071	-0.035388	1.73943	0.0108668	0.916976	0.982948	-2.31578	1.73943	40.5049	1.96e-10	6.22e-09
Cluster-39483.0	0.157626	5.49471	0.48556	0.485914	1	-0.857294	5.49471	14.0764	0.000175531	0.00301731	0.0932121	5.49471	0.170204	0.67993	0.915135	-0.921709	5.49471	16.2062	5.68e-05	0.000616041
Cluster-39484.0	-0.268242	2.52151	0.776848	0.378107	1	0.827402	2.52151	7.92959	0.00486327	0.0436052	0.114227	2.52151	0.146917	0.701499	0.92307	1.20987	2.52151	16.1321	5.91e-05	0.000637664
Cluster-39494.1	-0.034713	3.99446	0.0183757	0.892171	1	-1.12509	3.99446	18.6676	1.56e-05	0.000390609	0.19194	3.99446	0.567467	0.451267	0.80413	-0.898433	3.99446	11.8669	0.000571405	0.00464932
Cluster-39503.0	1.55699	2.89574	13.9122	0.000191555	0.0258239	-0.112389	2.89574	0.0732676	0.786637	0.950162	-0.0881677	2.89574	0.045381	0.831305	0.959439	-1.75755	2.89574	17.4486	2.95e-05	0.000345748
Cluster-39532.1	-0.0890046	2.18676	0.0872612	0.767688	1	-0.372562	2.18676	0.68137	0.409115	0.780182	-3.92542	2.18676	111.901	3.76e-26	6.16e-24	-4.20897	2.18676	117.526	2.2e-27	3.46e-25
Cluster-39545.0	1.32415	2.45918	7.9836	0.00472029	0.197075	1.7505	2.45918	12.3345	0.000444664	0.00649224	-2.29298	2.45918	20.8603	4.94e-06	0.000100461	-1.86663	2.45918	15.2662	9.34e-05	0.00094867
Cluster-39546.0	-0.0730079	1.35563	0.0180862	0.893019	1	0.827881	1.35563	5.27869	0.0215879	0.13324	3.09633	1.35563	48.4952	3.31e-12	1.61e-10	3.99722	1.35563	77.0421	1.67e-18	1.53e-16
Cluster-39550.4	-1.00564	0.436222	1.75398	0.185378	1	2.88228	0.436222	16.5996	4.62e-05	0.000987071	-0.0445599	0.436222	0.00394054	0.949947	0.990613	3.84337	0.436222	25.4553	4.53e-07	7.81e-06
Cluster-39587.0	2.7264	2.04809	10.6545	0.00109802	0.0812289	1.37934	2.04809	2.02083	0.155154	0.495202	-4.31328	2.04809	19.7568	8.79e-06	0.000170256	-5.66033	2.04809	33.552	6.94e-09	1.69e-07
Cluster-39637.1	-0.102573	4.39816	0.227543	0.633352	1	-1.26818	4.39816	33.6027	6.76e-09	4.27e-07	0.379078	4.39816	3.15319	0.0757788	0.316798	-0.786529	4.39816	12.9091	0.000326992	0.00285572
Cluster-39663.0	1.32994	0.16199	5.57874	0.0181798	0.419956	2.67878	0.16199	27.7899	1.35e-07	6.31e-06	0.467905	0.16199	0.639884	0.423753	0.787118	1.81674	0.16199	14.0288	0.000180035	0.00169612
Cluster-39665.1	-0.123473	5.61368	0.375422	0.540064	1	-1.12432	5.61368	30.3673	3.58e-08	1.91e-06	0.333656	5.61368	2.75842	0.0967438	0.369687	-0.667194	5.61368	10.7628	0.00103563	0.00771893
Cluster-39686.0	-0.698046	0.479557	1.65	0.198959	1	2.04261	0.479557	16.9236	3.89e-05	0.000855528	-0.171999	0.479557	0.111651	0.738272	0.934959	2.56865	0.479557	23.9466	9.9e-07	1.61e-05
Cluster-39686.1	-0.766777	4.59965	5.1664	0.0230279	0.479291	2.17232	4.59965	39.2988	3.64e-10	3.22e-08	-0.721304	4.59965	4.6071	0.0318399	0.17557	2.21779	4.59965	40.62	1.85e-10	5.91e-09
Cluster-39689.0	-0.819998	1.36437	2.05308	0.151899	1	-0.749627	1.36437	2.5291	0.111764	0.409016	2.83649	1.36437	29.7153	5e-08	1.47e-06	2.90686	1.36437	27.6999	1.42e-07	2.68e-06
Cluster-39694.0	-0.100031	3.30373	0.156159	0.692718	1	-0.040153	3.30373	0.0289045	0.865	0.972383	1.34523	3.30373	29.9624	4.4e-08	1.31e-06	1.40511	3.30373	31.8555	1.66e-08	3.77e-07
Cluster-39707.0	0.362738	2.21162	1.39498	0.237566	1	1.42641	2.21162	21.2057	4.13e-06	0.000122828	-0.562715	2.21162	3.22878	0.0723545	0.30702	0.500958	2.21162	2.76763	0.0961887	0.270555
Cluster-39717.0	0.0449324	0.512229	0.0110608	0.916241	1	-0.0407972	0.512229	0.00658644	0.935317	0.98889	-1.80825	0.512229	15.1705	9.82e-05	0.0014932	-1.89398	0.512229	16.1266	5.92e-05	0.00063909
Cluster-39734.1	0.991978	5.92713	2.086	0.148655	1	0.319209	5.92713	0.214837	0.643002	0.901513	-4.09666	5.92713	28.0352	1.19e-07	3.3e-06	-4.76943	5.92713	35.6936	2.31e-09	6.13e-08
Cluster-39764.0	-0.56925	3.63506	2.25016	0.1336	1	0.982574	3.63506	6.35676	0.0116935	0.0843212	-2.27753	3.63506	32.486	1.2e-08	3.88e-07	-0.72571	3.63506	3.58894	0.0581653	0.190772
Cluster-39766.1	-1.43589	2.50568	14.3616	0.000150851	0.0227631	-2.7269	2.50568	49.97	1.56e-12	2.59e-10	1.12434	2.50568	9.86778	0.00168198	0.017559	-0.166674	2.50568	0.182537	0.669202	0.83869
Cluster-39781.1	0.924189	3.107	2.81175	0.093576	0.957316	0.0587723	3.107	0.0110844	0.916152	0.985197	-1.53018	3.107	7.35911	0.00667238	0.0539881	-2.3956	3.107	17.1518	3.45e-05	0.000397835
Cluster-39811.0	-0.495661	1.87974	2.31772	0.127907	1	1.09783	1.87974	9.8579	0.00169104	0.019119	-1.9928	1.87974	33.0974	8.77e-09	2.87e-07	-0.399311	1.87974	1.43908	0.230289	0.468444
Cluster-39838.0	-0.104059	3.33167	0.159631	0.689496	1	0.804277	3.33167	10.1951	0.00140818	0.016504	0.426265	3.33167	2.7729	0.0958726	0.367394	1.3346	3.33167	26.6725	2.41e-07	4.38e-06
Cluster-39857.0	1.40178	2.28725	2.35973	0.124504	1	-0.405137	2.28725	0.186713	0.665667	0.909992	-2.68894	2.28725	7.75572	0.00535426	0.0454018	-4.49585	2.28725	18.4917	1.71e-05	0.000212272
Cluster-39877.2	0.136238	4.5824	0.207267	0.648918	1	1.52695	4.5824	24.3154	8.18e-07	3.05e-05	-1.90316	4.5824	37.1319	1.1e-09	3.99e-08	-0.512444	4.5824	2.90971	0.0880475	0.254807
Cluster-39878.1	2.31822	5.872	7.15724	0.00746622	0.256083	0.519425	5.872	0.359002	0.549061	0.861768	-5.87122	5.872	32.6	1.13e-08	3.68e-07	-7.67001	5.872	47.6414	5.12e-12	2.05e-10
Cluster-39880.2	1.80043	5.44926	7.70259	0.00551418	0.215175	0.0659143	5.44926	0.0105642	0.918136	0.985286	-3.39685	5.44926	23.9157	1.01e-06	2.33e-05	-5.13137	5.44926	46.5094	9.12e-12	3.51e-10
Cluster-39880.3	1.72522	5.3827	6.39596	0.011438	0.330709	0.00986075	5.3827	0.000210283	0.98843	1	-3.89475	5.3827	26.9982	2.04e-07	5.4e-06	-5.6101	5.3827	47.7283	4.9e-12	1.97e-10
Cluster-39889.0	0.0891136	3.22115	0.114394	0.735196	1	1.16226	3.22115	20.2436	6.82e-06	0.000190008	0.1216	3.22115	0.21641	0.641789	0.901022	1.19474	3.22115	21.0462	4.48e-06	6.35e-05
Cluster-39942.0	-0.378226	4.68962	3.48426	0.0619549	0.796329	-0.18105	4.68962	0.768338	0.380732	0.756712	-1.12734	4.68962	30.0862	4.13e-08	1.23e-06	-0.930166	4.68962	20.2288	6.87e-06	9.29e-05
Cluster-39969.0	0.496641	1.47038	1.36618	0.242469	1	2.71523	1.47038	37.4701	9.28e-10	7.29e-08	-0.942376	1.47038	4.46032	0.0346909	0.186201	1.27622	1.47038	9.54653	0.00200328	0.0135411
Cluster-39969.1	0.114222	1.55741	0.0459505	0.830266	1	3.05879	1.55741	28.1428	1.13e-07	5.37e-06	-1.61285	1.55741	8.21022	0.00416552	0.0371962	1.33172	1.55741	6.2645	0.0123181	0.0601035
Cluster-39970.0	2.89478	3.24734	10.476	0.00120937	0.085649	0.227205	3.24734	0.0565703	0.812001	0.958729	-4.29186	3.24734	18.8466	1.42e-05	0.000263833	-6.95943	3.24734	40.0322	2.5e-10	7.77e-09
Cluster-39994.2	-0.0760718	3.55136	0.102152	0.749262	1	0.0294676	3.55136	0.0175102	0.894726	0.981001	1.32362	3.55136	32.6603	1.1e-08	3.57e-07	1.42916	3.55136	37.1849	1.07e-09	2.99e-08
Cluster-40002.0	-1.28438	1.99688	6.49345	0.0108273	0.320569	0.596905	1.99688	2.52713	0.111904	0.409302	2.6214	1.99688	38.4795	5.53e-10	2.06e-08	4.50269	1.99688	88.314	5.58e-21	6.39e-19
Cluster-40026.1	0.275534	5.21598	1.24632	0.264256	1	-0.158654	5.21598	0.408228	0.52287	0.850018	-0.539794	5.21598	4.74037	0.0294627	0.165392	-0.973982	5.21598	15.2119	9.61e-05	0.000972958
Cluster-40030.0	0.187446	5.06575	0.921591	0.337058	1	-0.199537	5.06575	1.0879	0.296937	0.679923	1.08844	5.06575	31.2031	2.32e-08	7.2e-07	0.70146	5.06575	13.0409	0.000304763	0.0026899
Cluster-40052.0	-0.723535	2.00649	2.1025	0.147058	1	-3.09606	2.00649	34.3392	4.63e-09	3.09e-07	1.61167	2.00649	10.7728	0.00103004	0.0115572	-0.760855	2.00649	2.16801	0.140909	0.345967
Cluster-40082.0	-0.0696809	0.514197	0.0285641	0.865789	1	-0.212076	0.514197	0.180341	0.67108	0.911686	-1.93877	0.514197	18.5259	1.68e-05	0.00030552	-2.08117	0.514197	19.9394	7.99e-06	0.000106306
Cluster-40112.1	-0.338977	0.0862722	0.580476	0.446126	1	-2.53602	0.0862722	2.49634	0.114111	0.414635	-6.01654	0.0862722	70.2742	5.16e-17	4.28e-15	-8.21358	0.0862722	69.8527	6.39e-17	4.86e-15
Cluster-40112.2	-0.079763	2.60493	0.0930633	0.760318	1	0.650384	2.60493	5.28403	0.0215219	0.132925	-1.80526	2.60493	42.0642	8.83e-11	3.65e-09	-1.07512	2.60493	15.7034	7.41e-05	0.000776518
Cluster-40130.0	1.22513	3.05592	2.83479	0.0922431	0.951006	-2.66124	3.05592	11.5843	0.000665115	0.00904461	-0.829624	3.05592	1.31046	0.252312	0.633894	-4.71599	3.05592	30.9253	2.68e-08	5.82e-07
Cluster-40144.1	0.959267	-0.0434776	2.17163	0.140577	1	-1.11974	-0.0434776	1.33449	0.248008	0.628132	-2.98406	-0.0434776	15.1145	0.000101181	0.00153027	-5.06307	-0.0434776	34.4111	4.46e-09	1.12e-07
Cluster-40149.0	-0.204456	5.93409	1.25665	0.262287	1	-1.78088	5.93409	89.8659	2.55e-21	3.38e-18	0.637029	5.93409	12.2546	0.000464117	0.00582791	-0.939395	5.93409	25.6842	4.02e-07	7.02e-06
Cluster-40160.0	-0.0819005	-0.231938	0.0180916	0.893003	1	1.55473	-0.231938	9.97084	0.00159039	0.0181905	0.784761	-0.231938	1.99506	0.157813	0.495003	2.42139	-0.231938	20.1908	7.01e-06	9.45e-05
Cluster-40161.0	0.879952	-0.471877	1.18942	0.275447	1	0.0507251	-0.471877	0.0113146	0.915289	0.985197	3.44335	-0.471877	28.5634	9.07e-08	2.56e-06	2.61412	-0.471877	19.0289	1.29e-05	0.000163612
Cluster-40169.0	1.31648	4.62975	8.44858	0.00365329	0.171118	0.850493	4.62975	3.46743	0.0625884	0.280359	-2.30999	4.62975	23.9902	9.68e-07	2.25e-05	-2.77597	4.62975	33.8184	6.05e-09	1.49e-07
Cluster-40178.0	-0.0457927	1.55714	0.00516367	0.942714	1	-0.525977	1.55714	2.32117	0.127624	0.442115	4.83043	1.55714	107.207	4.01e-25	6.09e-23	4.35024	1.55714	82.114	1.28e-19	1.31e-17
Cluster-40191.0	-0.0507526	3.70594	0.0477737	0.826984	1	-1.36955	3.70594	34.1249	5.17e-09	3.39e-07	0.753835	3.70594	10.8023	0.00101372	0.0114355	-0.564966	3.70594	5.74301	0.0165544	0.0760776
Cluster-40196.0	-0.0671416	4.19289	0.067839	0.79451	1	-1.09487	4.19289	17.4998	2.87e-05	0.000661839	0.215423	4.19289	0.704708	0.401206	0.771336	-0.81231	4.19289	9.62488	0.00191959	0.0130652
Cluster-40196.2	-0.0858543	4.3604	0.129074	0.719394	1	-1.5322	4.3604	38.9638	4.32e-10	3.76e-08	0.406267	4.3604	2.92089	0.0874398	0.347639	-1.04008	4.3604	18.0733	2.13e-05	0.000258711
Cluster-40209.0	1.75492	3.27151	10.7545	0.00104027	0.078584	0.895783	3.27151	2.81838	0.0931901	0.364552	-1.27993	3.27151	5.70354	0.0169307	0.110297	-2.13907	3.27151	15.5307	8.12e-05	0.000841156
Cluster-40214.0	0.193073	4.24677	0.494242	0.482041	1	1.14036	4.24677	17.1825	3.4e-05	0.000759721	-0.0424871	4.24677	0.023999	0.876887	0.972527	0.904801	4.24677	10.8829	0.000970543	0.00730603
Cluster-40232.1	0.543866	-0.490041	0.472343	0.491911	1	-0.532096	-0.490041	0.865015	0.352339	0.732375	3.05656	-0.490041	19.7399	8.87e-06	0.000171499	1.9806	-0.490041	8.66659	0.00324096	0.0201483
Cluster-40232.4	0.506897	-0.134752	0.444428	0.504993	1	-0.327607	-0.134752	0.316504	0.573716	0.87425	2.97557	-0.134752	18.8721	1.4e-05	0.000260702	2.14107	-0.134752	10.2269	0.00138407	0.00991611
Cluster-40252.0	1.14404	2.4052	5.82811	0.0157721	0.389843	0.692902	2.4052	1.88925	0.169286	0.518248	-2.29279	2.4052	20.4375	6.16e-06	0.000123398	-2.74392	2.4052	29.4079	5.86e-08	1.19e-06
Cluster-40270.1	-0.273601	5.36107	2.06481	0.150734	1	0.660311	5.36107	12.2176	0.000473403	0.00685271	0.0705588	5.36107	0.139202	0.709075	0.925478	1.00447	5.36107	27.664	1.44e-07	2.72e-06
Cluster-40272.1	-0.128135	7.42282	0.425774	0.51407	1	0.908948	7.42282	21.1553	4.24e-06	0.000125677	-0.237187	7.42282	1.45908	0.227077	0.601148	0.799896	7.42282	16.4272	5.06e-05	0.000556638
Cluster-40277.0	-0.0463105	4.05076	0.0432218	0.835308	1	0.427727	4.05076	3.50857	0.0610522	0.275752	-1.20399	4.05076	27.8684	1.3e-07	3.56e-06	-0.729952	4.05076	10.428	0.00124121	0.00904365
Cluster-40286.0	0.12625	2.38938	0.211832	0.645335	1	-0.253329	2.38938	0.701728	0.402204	0.774119	-1.46402	2.38938	25.8105	3.77e-07	9.49e-06	-1.8436	2.38938	38.9453	4.36e-10	1.31e-08
Cluster-40286.2	-0.107645	0.571525	0.0686155	0.793363	1	-0.502847	0.571525	0.998326	0.317716	0.701812	-1.8904	0.571525	17.9659	2.25e-05	0.000398172	-2.2856	0.571525	23.3156	1.37e-06	2.16e-05
Cluster-40293.0	0.0898676	1.27355	0.0529978	0.817927	1	1.07883	1.27355	9.05148	0.00262482	0.0269775	0.537033	1.27355	2.02589	0.154638	0.489092	1.52599	1.27355	16.7464	4.27e-05	0.000480996
Cluster-40341.0	-0.467965	1.81551	1.67445	0.195664	1	0.738009	1.81551	3.81791	0.0507073	0.243246	-1.5484	1.81551	17.05	3.64e-05	0.000615484	-0.34243	1.81551	0.866348	0.351968	0.596984
Cluster-40357.0	-0.19241	5.08196	1.06661	0.301713	1	-1.77133	5.08196	82.9836	8.27e-20	8.45e-17	0.0212864	5.08196	0.0131848	0.908584	0.980158	-1.55763	5.08196	64.2814	1.08e-15	7.35e-14
Cluster-40375.0	0.0814307	7.5698	0.184591	0.667457	1	0.915866	7.5698	22.9912	1.63e-06	5.56e-05	-0.465175	7.5698	5.9942	0.014353	0.0980063	0.36926	7.5698	3.79097	0.0515297	0.174735
Cluster-40444.3	0.269976	6.20688	1.5778	0.209077	1	1.31271	6.20688	35.8657	2.11e-09	1.55e-07	-1.22278	6.20688	31.2326	2.29e-08	7.1e-07	-0.180044	6.20688	0.702511	0.401941	0.643833
Cluster-40445.0	0.531487	0.0407958	0.635806	0.425234	1	3.41211	0.0407958	38.9749	4.29e-10	3.75e-08	0.416224	0.0407958	0.401935	0.526092	0.846579	3.29684	0.0407958	35.4878	2.57e-09	6.71e-08
Cluster-40450.0	1.77752	1.01465	12.4546	0.000416956	0.0459482	-0.110584	1.01465	0.0451615	0.831707	0.963234	-0.299399	1.01465	0.340423	0.559585	0.862334	-2.18751	1.01465	18.0616	2.14e-05	0.000260008
Cluster-40450.1	1.32069	4.5726	15.7839	7.1e-05	0.0140568	-0.235122	4.5726	0.512572	0.474027	0.823138	0.229432	4.5726	0.488147	0.484755	0.824788	-1.32638	4.5726	15.9143	6.63e-05	0.000705458
Cluster-40463.0	0.110799	6.27541	0.218649	0.640071	1	0.976816	6.27541	16.6637	4.46e-05	0.000957822	-0.697431	6.27541	8.55855	0.00343902	0.0320244	0.168585	6.27541	0.506638	0.476598	0.703702
Cluster-40483.2	1.24078	3.74178	4.57821	0.032381	0.577884	-1.21466	3.74178	4.14048	0.0418693	0.214201	-1.83179	3.74178	9.52419	0.00202781	0.0204926	-4.28723	3.74178	42.1849	8.3e-11	2.8e-09
Cluster-40483.3	1.05288	4.15332	5.4939	0.019083	0.42986	-0.155215	4.15332	0.118223	0.730969	0.932467	-1.3766	4.15332	9.13627	0.00250592	0.0245489	-2.5847	4.15332	29.8413	4.69e-08	9.74e-07
Cluster-40486.0	-0.0826814	5.04267	0.137845	0.710433	1	-1.08853	5.04267	22.7776	1.82e-06	6.14e-05	-0.447559	5.04267	4.02441	0.0448464	0.223458	-1.45341	5.04267	40.026	2.51e-10	7.78e-09
Cluster-40490.1	0.119609	4.50652	0.187657	0.664874	1	0.132088	4.50652	0.222061	0.637474	0.899209	-1.24646	4.50652	19.5661	9.72e-06	0.000185938	-1.23398	4.50652	19.1637	1.2e-05	0.000153261
Cluster-40536.0	-0.387687	2.58024	0.791321	0.373701	1	3.18513	2.58024	61.6447	4.11e-15	1.21e-12	0.721655	2.58024	3.09202	0.0786773	0.324146	4.29447	2.58024	95.8659	1.23e-22	1.58e-20
Cluster-40541.1	-0.364633	6.32967	2.82716	0.0926821	0.952942	-1.43429	6.32967	42.2061	8.21e-11	8.83e-09	0.492174	6.32967	5.1736	0.0229326	0.138356	-0.577478	6.32967	7.01178	0.00809751	0.0429163
Cluster-40563.0	0.621532	1.61377	1.38169	0.239813	1	-0.74649	1.61377	1.5033	0.220165	0.591635	-2.49985	1.61377	18.866	1.4e-05	0.000261347	-3.86787	1.61377	39.1742	3.88e-10	1.17e-08
Cluster-40563.1	1.14286	3.73031	5.85574	0.0155263	0.385012	-0.516251	3.73031	1.15614	0.282268	0.66443	-1.53136	3.73031	10.131	0.00145798	0.0156071	-3.19048	3.73031	38.9394	4.37e-10	1.31e-08
Cluster-40581.0	0.0162618	1.30444	0.00208507	0.963579	1	0.749168	1.30444	5.40486	0.0200807	0.126353	0.607269	1.30444	3.18862	0.0741528	0.31251	1.34018	1.30444	15.6393	7.66e-05	0.000800446
Cluster-40582.1	-0.0674163	5.37288	0.133448	0.714883	1	-0.878818	5.37288	22.415	2.2e-06	7.26e-05	0.364239	5.37288	3.93079	0.0474096	0.232136	-0.447162	5.37288	5.79471	0.0160745	0.0742316
Cluster-40586.4	0.560977	0.113679	0.444221	0.505092	1	-0.0585126	0.113679	0.0159882	0.89938	0.981737	4.23215	0.113679	44.0713	3.17e-11	1.37e-09	3.61266	0.113679	34.4024	4.48e-09	1.12e-07
Cluster-40612.0	0.552258	-0.446955	0.873871	0.349886	1	0	-0.446955	0	1	1	-7.54169	-0.446955	43.4091	4.44e-11	1.89e-09	-8.09395	-0.446955	49.7625	1.74e-12	7.55e-11
Cluster-40650.0	1.12347	1.10558	8.62206	0.00332115	0.163647	2.36053	1.10558	34.8909	3.49e-09	2.4e-07	-0.863931	1.10558	4.30171	0.038074	0.199638	0.373134	1.10558	1.0726	0.300359	0.547001
Cluster-40662.0	-0.280526	6.65672	0.976952	0.322952	1	4.64573	6.65672	205.511	1.31e-46	1.16e-42	-0.444547	6.65672	2.4543	0.117204	0.415192	4.48171	6.65672	193.968	4.33e-44	1.74e-41
Cluster-40662.2	0.0359988	2.81624	0.0090985	0.924008	1	4.98932	2.81624	174.029	9.76e-40	4.32e-36	-0.650879	2.81624	2.81295	0.0935065	0.36136	4.30244	2.81624	139.524	3.38e-32	7.08e-30
Cluster-40686.0	0.201212	2.17283	0.391403	0.531563	1	-0.18006	2.17283	0.255386	0.613308	0.890263	-1.73458	2.17283	25.8097	3.77e-07	9.49e-06	-2.11585	2.17283	36.8736	1.26e-09	3.48e-08
Cluster-40688.0	0.231722	5.50662	1.11985	0.28995	1	1.89848	5.50662	71.2061	3.22e-17	1.4e-14	-0.513787	5.50662	5.44848	0.0195854	0.122908	1.15297	5.50662	27.442	1.62e-07	3.03e-06
Cluster-40700.0	-0.338705	1.97897	1.06848	0.301289	1	-2.11171	1.97897	38.0564	6.87e-10	5.74e-08	0.679682	1.97897	4.57556	0.0324311	0.177882	-1.09333	1.97897	9.85884	0.00169018	0.0117078
Cluster-40707.0	-0.169132	5.44369	0.850447	0.356426	1	1.00265	5.44369	29.5332	5.5e-08	2.82e-06	-0.541219	5.44369	8.66042	0.00325196	0.0305611	0.630563	5.44369	11.8138	0.000587921	0.00475892
Cluster-40720.0	0.303608	1.3226	0.531746	0.465874	1	3.56508	1.3226	61.67	4.06e-15	1.21e-12	-1.68719	1.3226	13.481	0.000240994	0.00327381	1.57428	1.3226	15.2415	9.46e-05	0.000960061
Cluster-40747.0	0.115998	2.87203	0.203859	0.651624	1	-0.576865	2.87203	4.01597	0.0450713	0.225212	-1.72469	2.87203	40.2953	2.18e-10	8.64e-09	-2.41755	2.87203	72.567	1.61e-17	1.33e-15
Cluster-40766.0	0.635516	1.14501	1.65489	0.198295	1	3.80352	1.14501	65.3175	6.38e-16	2.17e-13	-0.173029	1.14501	0.114194	0.735418	0.93418	2.99497	1.14501	44.4254	2.64e-11	9.57e-10
Cluster-40776.1	1.29534	2.76734	4.73283	0.0295921	0.549724	0.223981	2.76734	0.137146	0.711135	0.926073	-1.81325	2.76734	8.75812	0.00308227	0.0292144	-2.8846	2.76734	20.7592	5.21e-06	7.23e-05
Cluster-40778.0	0.0666996	2.76486	0.0432741	0.83521	1	1.47299	2.76486	20.7791	5.15e-06	0.000148626	-0.504619	2.76486	2.43858	0.118383	0.418143	0.901674	2.76486	8.02825	0.00460533	0.0271254
Cluster-40782.1	-0.054019	6.03141	0.0687445	0.793174	1	-0.399878	6.03141	3.69779	0.0544846	0.254978	-0.845069	6.03141	16.5422	4.76e-05	0.00078487	-1.19093	6.03141	32.1967	1.39e-08	3.19e-07
Cluster-40782.4	-0.0553943	4.26503	0.0717194	0.78885	1	-0.397133	4.26503	3.55886	0.0592283	0.270133	-0.545067	4.26503	6.88416	0.00869632	0.0664618	-0.886806	4.26503	17.6559	2.65e-05	0.000314099
Cluster-40782.5	0.341956	0.736455	0.6988	0.403187	1	-0.296371	0.736455	0.316889	0.573484	0.87425	-2.32677	0.736455	25.3283	4.84e-07	1.19e-05	-2.9651	0.736455	37.9924	7.1e-10	2.05e-08
Cluster-40782.7	-0.0193337	5.8736	0.0111053	0.916073	1	-0.440223	5.8736	5.64069	0.0175483	0.114171	-0.626956	5.8736	11.5603	0.000673763	0.00804216	-1.04785	5.8736	31.5596	1.93e-08	4.35e-07
Cluster-40785.1	0.119506	3.9538	0.286145	0.592701	1	-0.963607	3.9538	18.1428	2.05e-05	0.000493449	0.300068	3.9538	1.82501	0.176718	0.526566	-0.783045	3.9538	11.8878	0.00056502	0.00460866
Cluster-40798.0	0.00246348	2.45683	7.46e-05	0.993108	1	0.164393	2.45683	0.408327	0.52282	0.850018	1.33354	2.45683	23.9903	9.68e-07	2.25e-05	1.49547	2.45683	29.5508	5.45e-08	1.11e-06
Cluster-40861.0	2.98531	3.08523	8.12499	0.00436592	0.187016	0	3.08523	0	1	1	-9.342	3.08523	33.1672	8.46e-09	2.78e-07	-12.3273	3.08523	50.4594	1.22e-12	5.45e-11
Cluster-40862.0	0.217186	5.64487	0.949854	0.329757	1	0.101053	5.64487	0.201455	0.653549	0.904889	-1.13508	5.64487	25.1142	5.4e-07	1.31e-05	-1.25121	5.64487	30.3602	3.59e-08	7.59e-07
Cluster-40875.0	0.317576	3.85157	1.32301	0.250052	1	1.2005	3.85157	18.6444	1.58e-05	0.000394627	-0.320009	3.85157	1.3321	0.248432	0.629097	0.562914	3.85157	4.20863	0.0402189	0.147247
Cluster-40876.0	0.147619	0.860661	0.0556893	0.813444	1	1.77416	0.860661	12.115	0.000500183	0.00714955	1.92676	0.860661	11.3322	0.000761737	0.00895538	3.55331	0.860661	37.8703	7.56e-10	2.17e-08
Cluster-40897.1	0.0948777	5.65144	0.213569	0.643984	1	0.976673	5.65144	22.1558	2.51e-06	8.12e-05	-0.736069	5.65144	12.6511	0.00037535	0.00484616	0.145726	5.65144	0.504709	0.477438	0.7042
Cluster-40913.0	0.650361	4.0671	0.831219	0.36192	1	0.134343	4.0671	0.0310892	0.860042	0.971562	-5.20393	4.0671	36.5874	1.46e-09	5.21e-08	-5.71995	4.0671	42.1463	8.47e-11	2.84e-09
Cluster-40934.0	0.825245	3.51959	6.32471	0.0119067	0.336402	0.0365171	3.51959	0.0120084	0.91274	0.984413	-0.803303	3.51959	5.85816	0.015505	0.103307	-1.59203	3.51959	22.4574	2.15e-06	3.25e-05
Cluster-40938.0	2.48431	2.20751	21.0166	4.55e-06	0.00246787	0.688329	2.20751	1.4343	0.231064	0.606504	-2.0459	2.20751	12.9886	0.000313386	0.00412433	-3.84188	2.20751	43.4835	4.28e-11	1.5e-09
Cluster-40950.0	0.394502	1.22353	0.793853	0.372938	1	1.57294	1.22353	15.2901	9.22e-05	0.00178214	0.863612	1.22353	4.03295	0.0446198	0.222914	2.04205	1.22353	23.913	1.01e-06	1.63e-05
Cluster-40951.0	-0.318946	4.73061	2.01559	0.15569	1	-1.04827	4.73061	21.0738	4.42e-06	0.000130554	-0.158411	4.73061	0.501832	0.478696	0.821419	-0.887736	4.73061	15.0741	0.000103374	0.00103835
Cluster-40975.0	0.450685	4.06242	2.13219	0.144235	1	1.51181	4.06242	22.0013	2.72e-06	8.65e-05	-2.12434	4.06242	42.3995	7.44e-11	3.09e-09	-1.06321	4.06242	11.5793	0.000666911	0.00530135
Cluster-40995.0	1.76377	3.43262	16.6062	4.6e-05	0.0106235	2.72991	3.43262	35.1268	3.09e-09	2.16e-07	-2.14803	3.43262	22.3757	2.24e-06	4.86e-05	-1.18189	3.43262	7.72863	0.00543519	0.0309826
Cluster-41004.0	-0.000415289	3.47898	3.42e-06	0.998525	1	-0.185806	3.47898	0.624561	0.429358	0.796402	-1.10392	3.47898	22.991	1.63e-06	3.63e-05	-1.28931	3.47898	30.4358	3.45e-08	7.33e-07
Cluster-41010.0	-0.462815	3.53602	1.55925	0.211775	1	-0.874071	3.53602	5.82519	0.0157983	0.105899	1.59673	3.53602	18.642	1.58e-05	0.000289449	1.18548	3.53602	10.1715	0.00142631	0.0101828
Cluster-41015.2	0.341166	1.79349	0.920502	0.337343	1	2.04773	1.79349	30.2501	3.8e-08	2.03e-06	-1.19286	1.79349	10.1573	0.0014373	0.0154105	0.513704	1.79349	2.16402	0.141275	0.346506
Cluster-41025.0	-0.320074	2.22151	0.7552	0.384835	1	1.15518	2.22151	10.598	0.00113209	0.0138241	0.231721	2.22151	0.414684	0.519602	0.844321	1.70697	2.22151	21.7244	3.15e-06	4.6e-05
Cluster-41032.1	-0.012621	6.59262	0.0043956	0.94714	1	0.84009	6.59262	19.2249	1.16e-05	0.000302821	-0.521416	6.59262	7.45348	0.00633141	0.0516107	0.331295	6.59262	3.02746	0.0818659	0.24271
Cluster-41034.0	-0.195744	3.34433	0.552462	0.457313	1	1.40208	3.34433	28.5027	9.36e-08	4.56e-06	-0.395218	3.34433	2.26192	0.132589	0.448117	1.2026	3.34433	21.0062	4.58e-06	6.47e-05
Cluster-41050.1	0.141323	4.73111	0.398603	0.527812	1	-0.743984	4.73111	10.6234	0.00111664	0.013704	-0.467792	4.73111	4.33063	0.0374325	0.197053	-1.3531	4.73111	34.608	4.03e-09	1.02e-07
Cluster-41077.1	0.700544	6.0896	5.05824	0.0245091	0.497639	-0.393756	6.0896	1.60037	0.205851	0.572499	-0.255297	6.0896	0.675941	0.410988	0.777534	-1.3496	6.0896	18.2641	1.92e-05	0.000236551
Cluster-41107.6	-0.148646	3.71552	0.320832	0.571108	1	-1.74779	3.71552	41.5121	1.17e-10	1.18e-08	0.51353	3.71552	3.89676	0.0483794	0.235142	-1.08561	3.71552	16.1073	5.99e-05	0.000644325
Cluster-41114.0	2.40706	1.76381	10.5393	0.00116862	0.0843376	-0.916093	1.76381	1.53222	0.21578	0.585726	-0.38428	1.76381	0.285048	0.593412	0.879913	-3.70743	1.76381	21.9209	2.84e-06	4.19e-05
Cluster-41114.1	2.31518	3.60562	11.5177	0.00068935	0.0607459	-0.697484	3.60562	1.10857	0.292393	0.675211	-0.561386	3.60562	0.730834	0.392613	0.764098	-3.57405	3.60562	24.5181	7.36e-07	1.22e-05
Cluster-41118.0	2.08701	1.04766	12.435	0.000421363	0.0460476	-0.334206	1.04766	0.298691	0.584704	0.879806	-0.449917	1.04766	0.569634	0.450404	0.803841	-2.87114	1.04766	21.5619	3.43e-06	4.97e-05
Cluster-41122.0	-0.541441	2.31789	3.41178	0.0647325	0.812844	-2.06732	2.31789	41.4917	1.18e-10	1.19e-08	-0.275858	2.31789	0.914979	0.338797	0.722596	-1.80174	2.31789	30.9351	2.67e-08	5.79e-07
Cluster-41125.0	-0.0960291	0.767014	0.0445285	0.832873	1	0	0.767014	0	1	1	-9.17806	0.767014	94.3136	2.69e-22	3.28e-20	-9.08203	0.767014	87.6581	7.78e-21	8.83e-19
Cluster-41125.1	0.11174	-0.750866	0.0280202	0.867061	1	0	-0.750866	0	1	1	-7.42532	-0.750866	36.7097	1.37e-09	4.9e-08	-7.53706	-0.750866	36.1933	1.79e-09	4.84e-08
Cluster-41145.1	0.185504	0.741432	0.159992	0.689164	1	-0.434649	0.741432	0.699814	0.402846	0.774657	-1.43704	0.741432	8.64424	0.00328097	0.030801	-2.0572	0.741432	16.5422	4.76e-05	0.00052827
Cluster-41157.0	-0.0178102	3.21555	0.00378395	0.95095	1	-0.34778	3.21555	0.871859	0.350441	0.730975	-3.9214	3.21555	130.501	3.18e-30	6.41e-28	-4.25137	3.21555	143.551	4.45e-33	9.86e-31
Cluster-41161.0	0.831636	2.15304	3.72241	0.0536868	0.74964	0.711656	2.15304	3.2927	0.0695886	0.300168	2.0926	2.15304	24.1372	8.97e-07	2.1e-05	1.97262	2.15304	22.72	1.87e-06	2.87e-05
Cluster-41161.1	0.384025	3.95023	1.32715	0.249313	1	0.724685	3.95023	4.47149	0.034465	0.185814	-1.84653	3.95023	28.2142	1.09e-07	3.02e-06	-1.50587	3.95023	19.359	1.08e-05	0.000139771
Cluster-41163.0	-0.102113	4.23691	0.099697	0.752194	1	1.37335	4.23691	17.4662	2.92e-05	0.000672479	-0.731614	4.23691	5.0456	0.0246886	0.146161	0.743851	4.23691	5.26826	0.0217178	0.0933755
Cluster-41170.1	1.59487	2.36304	2.95492	0.0856167	0.926572	-0.380328	2.36304	0.19796	0.656372	0.906929	4.91935	2.36304	22.9949	1.62e-06	3.62e-05	2.94416	2.36304	10.0232	0.00154577	0.0108662
Cluster-41170.3	2.17491	1.43671	3.08889	0.0788287	0.893908	-0.40614	1.43671	0.218288	0.640348	0.900141	7.29046	1.43671	34.3229	4.67e-09	1.58e-07	4.70941	1.43671	19.6838	9.14e-06	0.000120011
Cluster-41170.4	1.84839	2.64006	4.57479	0.0324457	0.577884	-0.925645	2.64006	1.04283	0.307164	0.690826	-2.90851	2.64006	10.1183	0.00146804	0.0156768	-5.68255	2.64006	29.8221	4.74e-08	9.82e-07
Cluster-41173.0	-0.869936	-0.00447916	3.52321	0.0605151	0.789426	2.21063	-0.00447916	16.3678	5.22e-05	0.00108997	-2.86441	-0.00447916	28.7832	8.09e-08	2.31e-06	0.216158	-0.00447916	0.206685	0.649378	0.825995
Cluster-41213.1	0.0264497	5.40979	0.0196235	0.888594	1	-0.191442	5.40979	1.06101	0.302986	0.686849	0.950139	5.40979	25.4333	4.58e-07	1.13e-05	0.732247	5.40979	15.0903	0.000102489	0.00103102
Cluster-41218.1	-0.323485	3.64043	1.02789	0.310655	1	0.392131	3.64043	1.41242	0.234655	0.611096	-2.06821	3.64043	38.1577	6.53e-10	2.41e-08	-1.3526	3.64043	16.92	3.9e-05	0.000442116
Cluster-41223.1	0.0569813	4.03834	0.0747728	0.78451	1	0.0554565	4.03834	0.0773401	0.780935	0.9485	1.04944	4.03834	26.2234	3.04e-07	7.83e-06	1.04792	4.03834	25.914	3.57e-07	6.29e-06
Cluster-41232.0	0.221732	1.2681	0.375008	0.540287	1	0	1.2681	0	1	1	-9.54043	1.2681	137.41	9.81e-32	2.21e-29	-9.76216	1.2681	140.435	2.14e-32	4.58e-30
Cluster-41262.1	-0.345455	4.55919	2.07731	0.149504	1	1.2618	4.55919	27.2715	1.77e-07	7.94e-06	-0.666658	4.55919	7.69817	0.00552767	0.0465601	0.940597	4.55919	15.3248	9.05e-05	0.000923579
Cluster-41284.0	-0.172586	4.07097	0.482838	0.48714	1	0.658991	4.07097	7.23623	0.0071447	0.0582946	0.171329	4.07097	0.484284	0.486488	0.825991	1.00291	4.07097	16.3258	5.33e-05	0.000583598
Cluster-41286.0	0.188079	3.20903	0.535194	0.464431	1	-0.16132	3.20903	0.370973	0.542474	0.859169	-0.734732	3.20903	7.92556	0.00487413	0.0422478	-1.08413	3.20903	16.8876	3.97e-05	0.000448967
Cluster-41288.0	0.753508	0.559965	0.669554	0.413207	1	-1.50851	0.559965	1.3846	0.239319	0.617176	-4.28369	0.559965	15.0835	0.000102857	0.00155209	-6.54571	0.559965	26.5608	2.55e-07	4.61e-06
Cluster-41314.2	0.135105	4.13898	0.35579	0.550853	1	-0.442681	4.13898	3.55526	0.0593569	0.27058	-1.08493	4.13898	22.0443	2.66e-06	5.67e-05	-1.66271	4.13898	49.4463	2.04e-12	8.78e-11
Cluster-41358.1	0.523697	5.05365	5.51243	0.0188818	0.427857	-0.616059	5.05365	7.53083	0.00606519	0.0514302	0.0802542	5.05365	0.129817	0.718622	0.928114	-1.0595	5.05365	22.0381	2.67e-06	3.96e-05
Cluster-41369.0	-0.281818	5.19153	1.27866	0.258148	1	0.764424	5.19153	9.49406	0.00206138	0.022309	0.157123	5.19153	0.401954	0.526082	0.846579	1.20336	5.19153	22.9469	1.67e-06	2.58e-05
Cluster-41369.2	-0.31845	5.87292	1.47564	0.224457	1	1.00342	5.87292	14.578	0.000134475	0.00241007	0.148147	5.87292	0.32189	0.570474	0.868209	1.47002	5.87292	30.4688	3.39e-08	7.22e-07
Cluster-41371.1	0.0165432	6.08557	0.00527145	0.942121	1	-0.827953	6.08557	12.9475	0.000320349	0.00496952	-0.156605	6.08557	0.472631	0.491779	0.829383	-1.0011	6.08557	18.8043	1.45e-05	0.000182822
Cluster-41377.0	0.251788	3.92178	1.05502	0.304354	1	-1.16131	3.92178	21.0753	4.42e-06	0.000130554	-0.120707	3.92178	0.242295	0.622553	0.893669	-1.53381	3.92178	36.3138	1.68e-09	4.56e-08
Cluster-41391.0	-0.051666	6.08292	0.0820995	0.774472	1	-1.62046	6.08292	76.5702	2.13e-18	1.38e-15	0.492665	6.08292	7.4889	0.00620803	0.0507614	-1.07613	6.08292	34.355	4.59e-09	1.15e-07
Cluster-41393.0	-0.262275	2.72956	0.654728	0.418427	1	1.88848	2.72956	35.6291	2.39e-09	1.72e-07	0.0329961	2.72956	0.0107398	0.917461	0.982954	2.18375	2.72956	45.5416	1.49e-11	5.56e-10
Cluster-41393.1	0.0350041	2.26008	0.0100243	0.920248	1	2.05304	2.26008	36.8257	1.29e-09	9.97e-08	0.110541	2.26008	0.102896	0.748382	0.937923	2.12858	2.26008	38.4809	5.53e-10	1.63e-08
Cluster-41421.0	0.520353	2.91966	2.00711	0.156564	1	0.268419	2.91966	0.492175	0.482959	0.827972	-1.62423	2.91966	18.0165	2.19e-05	0.000389307	-1.87617	2.91966	23.9772	9.75e-07	1.59e-05
Cluster-41439.0	0.0029833	5.06406	0.000228164	0.987948	1	-0.269435	5.06406	1.82401	0.176837	0.53031	-0.54194	5.06406	7.46425	0.00629363	0.0513664	-0.814357	5.06406	16.5626	4.71e-05	0.000523273
Cluster-41488.0	-0.189416	5.25669	0.785063	0.375597	1	0.459603	5.25669	4.48566	0.0341803	0.184856	-1.41501	5.25669	41.7682	1.03e-10	4.22e-09	-0.765995	5.25669	12.5583	0.000394457	0.00337283
Cluster-41499.0	0.235471	1.8988	0.458096	0.498515	1	0.748545	1.8988	3.38631	0.0657399	0.289587	-2.72989	1.8988	48.13	3.99e-12	1.93e-10	-2.21682	1.8988	34.2978	4.73e-09	1.18e-07
Cluster-41504.0	0.253433	3.80211	1.14161	0.285313	1	1.09543	3.80211	18.7	1.53e-05	0.00038585	-2.17161	3.80211	72.6493	1.55e-17	1.32e-15	-1.32962	3.80211	29.6743	5.11e-08	1.05e-06
Cluster-41538.2	-1.35232	0.212217	2.8537	0.0911637	0.945966	1.65899	0.212217	6.06995	0.0137501	0.0958212	1.00129	0.212217	2.01964	0.155276	0.49023	4.01259	0.212217	25.8017	3.78e-07	6.63e-06
Cluster-41538.3	-1.08916	1.78797	1.74887	0.186019	1	1.56174	1.78797	11.7047	0.000623425	0.00857872	4.1083	1.78797	49.7028	1.79e-12	9.04e-11	6.75919	1.78797	104.095	1.93e-24	2.64e-22
Cluster-41567.0	0.940976	0.670998	4.64444	0.0311543	0.565309	-0.125581	0.670998	0.0699717	0.791378	0.952566	-0.755286	0.670998	2.73428	0.0982161	0.373272	-1.82184	0.670998	15.7699	7.15e-05	0.000754465
Cluster-41590.0	0.117691	-0.371701	0.0507894	0.821695	1	-1.24624	-0.371701	1.33551	0.247828	0.627962	-3.8839	-0.371701	31.9694	1.57e-08	4.96e-07	-5.24783	-0.371701	42.2121	8.19e-11	2.76e-09
Cluster-41600.0	0.0580589	7.71795	0.0850622	0.770551	1	1.22112	7.71795	36.486	1.54e-09	1.17e-07	-1.10168	7.71795	29.8429	4.69e-08	1.38e-06	0.0613773	7.71795	0.0950857	0.757809	0.888835
Cluster-41626.0	-0.193281	6.40235	0.884733	0.346909	1	-0.967744	6.40235	21.7606	3.09e-06	9.58e-05	0.140975	6.40235	0.472679	0.491757	0.829383	-0.633489	6.40235	9.3802	0.00219341	0.0146006
Cluster-41626.1	-0.00618523	3.4972	0.000563102	0.981068	1	-0.983283	3.4972	13.5418	0.000233306	0.00382715	-0.151156	3.4972	0.337925	0.561029	0.862907	-1.12825	3.4972	17.6687	2.63e-05	0.000312417
Cluster-41629.0	-0.192645	3.84193	0.727709	0.393627	1	-1.37073	3.84193	35.6236	2.39e-09	1.72e-07	0.475379	3.84193	4.54439	0.0330268	0.180553	-0.702704	3.84193	9.28423	0.00231136	0.0152503
Cluster-41631.0	0.275381	3.88212	1.45492	0.22774	1	-0.345158	3.88212	2.2003	0.137984	0.463282	-0.443855	3.88212	3.73115	0.0534066	0.252136	-1.06439	3.88212	20.8512	4.96e-06	6.94e-05
Cluster-41664.0	0.0460685	2.61561	0.00895367	0.924614	1	-3.47906	2.61561	42.3672	7.56e-11	8.23e-09	1.86172	2.61561	14.2204	0.000162597	0.00232289	-1.66341	2.61561	10.5736	0.00114715	0.00842997
Cluster-41680.1	-0.0935646	3.61011	0.0832901	0.772887	1	2.63547	3.61011	64.3849	1.02e-15	3.4e-13	0.122883	3.61011	0.14668	0.701728	0.923193	2.85192	3.61011	73.1377	1.21e-17	1.01e-15
Cluster-41702.0	-0.960041	2.26191	5.41403	0.0199756	0.440334	1.35892	2.26191	17.3421	3.12e-05	0.000711682	1.81299	2.26191	25.8622	3.67e-07	9.27e-06	4.13195	2.26191	109.732	1.12e-25	1.63e-23
Cluster-41720.0	-0.735963	3.39822	3.64718	0.0561643	0.764398	1.79153	3.39822	22.0398	2.67e-06	8.52e-05	0.188017	3.39822	0.249293	0.617573	0.891338	2.71551	3.39822	46.2664	1.03e-11	3.93e-10
Cluster-41731.0	1.84873	1.40994	9.29093	0.00230292	0.130692	3.16813	1.40994	23.9695	9.79e-07	3.55e-05	-1.16989	1.40994	3.40207	0.0651145	0.28669	0.149508	1.40994	0.0674358	0.795108	0.906364
Cluster-41750.1	-0.0812774	6.08451	0.12908	0.719388	1	-0.419538	6.08451	3.47297	0.062379	0.279631	0.921428	6.08451	16.4855	4.9e-05	0.000805679	0.583167	6.08451	6.62818	0.0100378	0.0510598
Cluster-41776.0	0.735895	6.71835	1.97196	0.16024	1	-0.940379	6.71835	3.19001	0.0740895	0.314173	-0.739003	6.71835	1.98698	0.158657	0.496478	-2.41528	6.71835	19.3273	1.1e-05	0.000141835
Cluster-41803.1	-0.607287	5.90403	9.97199	0.00158939	0.10051	-0.895443	5.90403	22.0026	2.72e-06	8.65e-05	0.966984	5.90403	25.5787	4.25e-07	1.06e-05	0.678828	5.90403	12.4497	0.000418048	0.00354359
Cluster-41815.0	0.00887217	3.09655	0.00127743	0.971489	1	-1.046	3.09655	17.2292	3.31e-05	0.000744398	0.29317	3.09655	1.42689	0.232273	0.607727	-0.761706	3.09655	8.98532	0.00272157	0.0174126
Cluster-41823.1	-0.13802	0.565237	0.072718	0.78742	1	0.353768	0.565237	0.835307	0.360742	0.738194	1.98531	0.565237	20.0608	7.5e-06	0.000147585	2.47709	0.565237	29.6932	5.06e-08	1.04e-06
Cluster-41823.2	-0.405625	3.45039	1.99605	0.15771	1	0.257584	3.45039	1.11106	0.291852	0.674695	2.4991	3.45039	85.9603	1.84e-20	1.92e-18	3.16231	3.45039	126.868	1.99e-29	3.52e-27
Cluster-41824.0	-2.65763	0.867518	2.48309	0.115076	1	0.71455	0.867518	3.31873	0.0684948	0.297415	6.12254	0.867518	81.5851	1.68e-19	1.66e-17	9.49472	0.867518	113.936	1.35e-26	2.01e-24
Cluster-41851.0	0.194838	4.55014	0.494817	0.481786	1	1.58781	4.55014	31.4632	2.03e-08	1.16e-06	-0.75203	4.55014	7.22972	0.00717063	0.0570856	0.640944	4.55014	5.36582	0.0205351	0.0895668
Cluster-41936.0	-0.333828	2.53638	1.20497	0.272331	1	-1.53639	2.53638	24.0727	9.28e-07	3.4e-05	0.276204	2.53638	0.856767	0.354645	0.736269	-0.926355	2.53638	8.58821	0.00338346	0.0208536
Cluster-41946.0	-0.87029	2.82642	6.08252	0.0136526	0.356768	-2.44853	2.82642	45.2918	1.7e-11	2.22e-09	1.07742	2.82642	9.86952	0.00168039	0.0175493	-0.500826	2.82642	1.91335	0.166592	0.384659
Cluster-41951.0	-0.13365	4.53527	0.376117	0.539689	1	-1.27359	4.53527	32.9297	9.56e-09	5.78e-07	0.321746	4.53527	2.20762	0.137331	0.457965	-0.818195	4.53527	13.6048	0.000225607	0.00206538
Cluster-41988.0	0.0852288	1.65751	0.0500728	0.822937	1	2.0225	1.65751	27.5376	1.54e-07	7.04e-06	-0.754611	1.65751	3.76985	0.0521845	0.248016	1.18266	1.65751	10.0206	0.00154799	0.0108761
Cluster-41994.0	-0.638576	2.91451	5.05503	0.0245545	0.4978	0.329509	2.91451	1.55416	0.212523	0.580917	0.768692	2.91451	8.05083	0.00454829	0.0397931	1.73678	2.91451	37.9333	7.32e-10	2.12e-08
Cluster-42025.0	-0.433886	4.74434	2.3993	0.121389	1	-2.08578	4.74434	51.8936	5.86e-13	1.11e-10	1.04609	4.74434	13.981	0.00018467	0.00259495	-0.605803	4.74434	4.58485	0.0322558	0.125386
Cluster-42029.1	0.1715	1.54262	0.222937	0.636811	1	0.380164	1.54262	0.819148	0.365429	0.742527	-2.31005	1.54262	33.1279	8.63e-09	2.84e-07	-2.10139	1.54262	28.2025	1.09e-07	2.1e-06
Cluster-42029.2	0.312531	0.876716	0.520874	0.470469	1	0.498593	0.876716	0.606908	0.435954	0.800752	-3.85946	0.876716	49.6126	1.87e-12	9.39e-11	-3.6734	0.876716	47.9042	4.48e-12	1.81e-10
Cluster-42029.5	0.206637	4.57244	0.727109	0.393822	1	-0.0364099	4.57244	0.0197483	0.888242	0.978795	-2.64906	4.57244	101.994	5.57e-24	8e-22	-2.8921	4.57244	118.615	1.27e-27	2.05e-25
Cluster-42034.0	0.0997008	4.69972	0.274409	0.600389	1	-0.966936	4.69972	25.2963	4.92e-07	1.97e-05	0.358222	4.69972	3.58004	0.0584777	0.267767	-0.708415	4.69972	13.5035	0.000238125	0.00216653
Cluster-42043.1	-0.224806	2.37754	0.490497	0.483706	1	-0.726528	2.37754	5.72881	0.0166888	0.110199	1.30066	2.37754	17.5868	2.74e-05	0.000478025	0.798943	2.37754	6.33769	0.0118199	0.0580996
Cluster-42046.0	0.684796	3.22698	7.37054	0.00663009	0.240878	0.071754	3.22698	0.0781749	0.779786	0.948119	-0.389564	3.22698	2.332	0.126739	0.436171	-1.00261	3.22698	15.4718	8.37e-05	0.000864069
Cluster-42048.0	-0.101963	6.29795	0.207787	0.648508	1	0.613632	6.29795	7.55357	0.00598913	0.0509642	0.38815	6.29795	3.01949	0.0822696	0.334085	1.10375	6.29795	23.9369	9.95e-07	1.61e-05
Cluster-42056.1	-0.857887	1.26789	4.42984	0.0353158	0.614223	1.03927	1.26789	5.64356	0.0175196	0.114069	-2.24407	1.26789	26.8421	2.21e-07	5.83e-06	-0.346909	1.26789	0.688747	0.406591	0.647845
Cluster-42080.2	1.06146	0.00982878	1.9329	0.164442	1	3.90912	0.00982878	19.0638	1.26e-05	0.000326362	-2.62962	0.00982878	8.71264	0.0031601	0.0298776	0.21804	0.00982878	0.0868982	0.768158	0.894816
Cluster-42096.0	0.409823	5.08445	3.51578	0.060787	0.790589	-0.272589	5.08445	1.53474	0.215403	0.585315	-0.305227	5.08445	1.94233	0.163415	0.504444	-0.987639	5.08445	19.9459	7.97e-06	0.000106144
Cluster-42101.2	-1.35447	2.02702	8.7905	0.00302804	0.154651	0.0352959	2.02702	0.00682389	0.934164	0.988711	0.496997	2.02702	1.32764	0.249225	0.630312	1.88676	2.02702	16.95	3.84e-05	0.00043556
Cluster-42110.0	-0.105564	5.68397	0.302549	0.582289	1	0.694284	5.68397	13.2453	0.000273263	0.00437188	0.262753	5.68397	1.8915	0.169033	0.514223	1.0626	5.68397	30.3796	3.55e-08	7.52e-07
Cluster-42115.1	-0.142054	1.13789	0.0751673	0.783957	1	0.352114	1.13789	0.694797	0.404538	0.776118	2.22969	1.13789	22.3308	2.29e-06	4.95e-05	2.72386	1.13789	31.5401	1.95e-08	4.38e-07
Cluster-42115.2	0.592323	0.888166	1.02234	0.311963	1	0.662283	0.888166	2.39516	0.121711	0.430644	2.98622	0.888166	33.0415	9.02e-09	2.95e-07	3.05618	0.888166	37.0456	1.15e-09	3.2e-08
Cluster-42115.3	-0.134635	1.94905	0.10776	0.742709	1	0.750745	1.94905	4.35137	0.0369793	0.195325	1.67724	1.94905	18.7729	1.47e-05	0.000273088	2.56262	1.94905	41.6239	1.11e-10	3.63e-09
Cluster-42115.5	0.136567	2.03216	0.0872062	0.767759	1	0.676237	2.03216	2.60508	0.106522	0.396219	1.92756	2.03216	18.3965	1.79e-05	0.000324319	2.46723	2.03216	29.4184	5.83e-08	1.18e-06
Cluster-42115.7	0.420047	1.13632	0.675308	0.411207	1	0.805212	1.13632	3.59475	0.0579624	0.266169	2.12443	1.13632	19.7705	8.73e-06	0.000169275	2.50959	1.13632	28.3427	1.02e-07	1.98e-06
Cluster-42146.0	1.40538	3.21189	17.7322	2.54e-05	0.00696206	-0.386351	3.21189	1.31512	0.251469	0.632496	-0.218295	3.21189	0.429684	0.512144	0.840302	-2.01003	3.21189	34.5253	4.21e-09	1.06e-07
Cluster-42156.0	0.361283	-0.543383	0.212107	0.645121	1	1.08959	-0.543383	3.41377	0.0646546	0.286269	1.97115	-0.543383	7.91308	0.00490786	0.0423879	2.69946	-0.543383	16.0769	6.08e-05	0.000653822
Cluster-42169.1	-0.11381	2.15395	0.1089	0.7414	1	0.447845	2.15395	1.89775	0.16833	0.517241	0.766087	2.15395	5.22955	0.0222063	0.134987	1.32774	2.15395	15.3591	8.89e-05	0.000909736
Cluster-42185.0	1.84227	0.12202	9.63379	0.0019103	0.115199	2.92734	0.12202	18.6813	1.54e-05	0.000388903	-1.87231	0.12202	7.24054	0.00712754	0.0568448	-0.78724	0.12202	1.95152	0.162423	0.378753
Cluster-42210.0	0.191621	3.88035	0.705711	0.400871	1	-0.228348	3.88035	0.943708	0.331326	0.715395	-0.893502	3.88035	14.8325	0.000117493	0.00174811	-1.31347	3.88035	31.1914	2.34e-08	5.14e-07
Cluster-42222.0	-0.784925	2.86869	4.72403	0.0297439	0.550097	-2.13444	2.86869	31.1703	2.36e-08	1.32e-06	-0.196831	2.86869	0.306331	0.579941	0.872935	-1.54635	2.86869	16.4797	4.92e-05	0.000543708
Cluster-42230.0	-0.800352	2.42863	4.01351	0.0451371	0.694526	0.448093	2.42863	1.78705	0.181286	0.537699	2.15853	2.42863	35.0384	3.23e-09	1.11e-07	3.40697	2.42863	75.4099	3.82e-18	3.35e-16
Cluster-42249.0	-0.487983	2.25304	1.53062	0.216019	1	0	2.25304	0	1	1	-10.8734	2.25304	168.098	1.93e-38	5.75e-36	-10.3855	2.25304	144.746	2.44e-33	5.54e-31
Cluster-42257.0	0.413012	0.473177	0.759606	0.383452	1	-1.32291	0.473177	6.21019	0.0127017	0.0901234	-0.478783	0.473177	0.984796	0.321018	0.70479	-2.21471	0.473177	17.7013	2.58e-05	0.000307802
Cluster-42258.0	-0.206535	5.19451	0.91436	0.33896	1	-1.27444	5.19451	33.7325	6.32e-09	4.05e-07	0.369636	5.19451	2.95585	0.0855675	0.343165	-0.698268	5.19451	10.212	0.00139528	0.00998539
Cluster-42270.0	-0.530405	1.9824	1.76721	0.183728	1	-1.30445	1.9824	11.9861	0.000535983	0.00754753	1.63534	1.9824	18.2943	1.89e-05	0.000340339	0.861296	1.9824	4.72079	0.0298001	0.118195
Cluster-42275.0	0.268643	2.36945	0.291817	0.589058	1	1.96511	2.36945	15.9049	6.66e-05	0.00134215	0.629318	2.36945	1.6357	0.200916	0.564646	2.32579	2.36945	21.3377	3.85e-06	5.53e-05
Cluster-42306.2	0.0481122	7.80698	0.0577078	0.810156	1	0.856317	7.80698	18.0307	2.17e-05	0.00051961	-0.44674	7.80698	4.95382	0.026033	0.151726	0.361465	7.80698	3.25187	0.071342	0.220815
Cluster-42312.1	1.2439	0.0913318	1.90195	0.16786	1	1.87335	0.0913318	9.11565	0.00253431	0.0261994	3.19137	0.0913318	15.9004	6.68e-05	0.00105607	3.82082	0.0913318	28.1411	1.13e-07	2.16e-06
Cluster-42312.11	0.123276	5.53904	0.189114	0.663655	1	2.28581	5.53904	63.9725	1.26e-15	4.04e-13	1.57085	5.53904	30.5072	3.33e-08	1.01e-06	3.73338	5.53904	148.554	3.59e-34	8.59e-32
Cluster-42312.3	-0.570863	1.51605	1.35997	0.243543	1	0.671161	1.51605	2.34676	0.125544	0.439187	1.36522	1.51605	8.77369	0.00305606	0.0290178	2.60725	1.51605	29.0255	7.14e-08	1.43e-06
Cluster-42312.4	0.322389	3.11438	0.74354	0.388529	1	2.38977	3.11438	51.0234	9.13e-13	1.65e-10	1.8635	3.11438	27.2713	1.77e-07	4.75e-06	3.93089	3.11438	114.039	1.28e-26	1.92e-24
Cluster-42334.1	0.100892	5.40828	0.267599	0.604947	1	-1.07958	5.40828	29.79	4.81e-08	2.51e-06	0.276947	5.40828	2.02618	0.154609	0.489092	-0.903527	5.40828	20.8668	4.92e-06	6.89e-05
Cluster-42351.0	-0.0472434	2.68262	0.0252752	0.873683	1	0.100266	2.68262	0.133704	0.714622	0.927216	1.33268	2.68262	21.547	3.45e-06	7.26e-05	1.48019	2.68262	26.0026	3.41e-07	6.02e-06
Cluster-42371.5	0.962131	5.18184	6.96963	0.00829049	0.272498	-0.72543	5.18184	3.9124	0.047931	0.234775	-0.910261	5.18184	6.20695	0.0127249	0.0894992	-2.59782	5.18184	45.63	1.43e-11	5.34e-10
Cluster-42372.0	0.136215	4.91348	0.127396	0.721148	1	1.18443	4.91348	4.53061	0.0332938	0.181192	-7.86264	4.91348	203.208	4.17e-46	1.73e-43	-6.81443	4.91348	175.441	4.8e-40	1.59e-37
Cluster-42400.0	-0.31968	0.733691	0.498081	0.480344	1	0	0.733691	0	1	1	-9.23851	0.733691	96.8244	7.58e-23	9.81e-21	-8.91883	0.733691	84.0935	4.72e-20	5.05e-18
Cluster-42401.0	1.4151	0.330024	3.83554	0.0501768	0.72582	0.848814	0.330024	0.875332	0.349483	0.730546	-3.3739	0.330024	15.5131	8.19e-05	0.0012666	-3.94018	0.330024	22.4007	2.21e-06	3.33e-05
Cluster-42429.0	0.508468	-0.226199	1.02544	0.311233	1	0.112264	-0.226199	0.00550404	0.94086	0.991011	-6.01756	-0.226199	48.9003	2.69e-12	1.32e-10	-6.41376	-0.226199	56.4954	5.63e-14	3.06e-12
Cluster-42434.0	-0.0919593	4.46137	0.166965	0.682823	1	-1.28183	4.46137	31.3024	2.21e-08	1.25e-06	0.38695	4.46137	2.99095	0.083731	0.338209	-0.802918	4.46137	12.305	0.000451755	0.00379315
Cluster-42444.0	0.0135983	5.95265	0.00571717	0.939728	1	-0.253578	5.95265	1.95774	0.161755	0.506471	-0.612643	5.95265	11.4885	0.000700264	0.00831736	-0.879819	5.95265	23.3529	1.35e-06	2.12e-05
Cluster-42460.0	1.09107	0.13263	3.261	0.0709457	0.856444	2.57163	0.13263	9.791	0.00175368	0.0196433	-3.92366	0.13263	24.6056	7.03e-07	1.68e-05	-2.4431	0.13263	14.1668	0.000167293	0.00159247
Cluster-42468.0	0.779715	6.0292	12.5256	0.000401415	0.0447932	1.83632	6.0292	66.7058	3.15e-16	1.13e-13	-0.0549252	6.0292	0.0624897	0.802603	0.95161	1.00168	6.0292	20.7815	5.15e-06	7.18e-05
Cluster-42476.0	-0.207438	4.20422	1.01583	0.31351	1	0.233686	4.20422	1.20145	0.273033	0.65592	-1.48909	4.20422	49.1117	2.42e-12	1.19e-10	-1.04797	4.20422	24.5938	7.08e-07	1.18e-05
Cluster-42489.1	-0.248283	5.51373	0.592227	0.441559	1	-1.48522	5.51373	20.5069	5.94e-06	0.000168945	1.19423	5.51373	13.4676	0.000242716	0.00329553	-0.0427112	5.51373	0.0175129	0.894718	0.956099
Cluster-42508.4	-0.287943	0.864899	0.401734	0.526195	1	0.48652	0.864899	0.614908	0.432946	0.799039	-3.86986	0.864899	48.5515	3.22e-12	1.57e-10	-3.0954	0.864899	33.0928	8.79e-09	2.09e-07
Cluster-42508.5	-0.349738	3.89345	1.7379	0.187405	1	0.244844	3.89345	0.768005	0.380835	0.756712	-2.35937	3.89345	69.6352	7.14e-17	5.8e-15	-1.76479	3.89345	40.2179	2.27e-10	7.11e-09
Cluster-42508.6	-0.164605	0.771369	0.146439	0.701962	1	-1.77284	0.771369	1.26981	0.259803	0.639846	-7.44051	0.771369	94.3166	2.69e-22	3.28e-20	-9.04875	0.771369	93.0624	5.07e-22	6.23e-20
Cluster-42524.0	-0.173442	2.47351	0.215751	0.642297	1	-0.835044	2.47351	5.46338	0.019419	0.123321	1.5544	2.47351	17.9901	2.22e-05	0.000393684	0.892797	2.47351	5.81785	0.0158644	0.0735298
Cluster-42524.1	-0.108512	5.4157	0.136928	0.711354	1	-0.872723	5.4157	8.93872	0.00279189	0.0283436	1.78237	5.4157	35.4887	2.57e-09	8.93e-08	1.01816	5.4157	11.9234	0.000554331	0.00453617
Cluster-42550.0	1.84434	2.87434	8.48908	0.00357284	0.16914	-0.110769	2.87434	0.0292475	0.864209	0.972198	-2.26143	2.87434	11.9099	0.000558375	0.00680953	-4.21654	2.87434	35.5791	2.45e-09	6.43e-08
Cluster-42554.1	-0.0758158	4.05334	0.112195	0.737658	1	-1.38066	4.05334	36.0936	1.88e-09	1.4e-07	0.629933	4.05334	7.88861	0.00497471	0.0427759	-0.67491	4.05334	8.59978	0.00336203	0.0207455
Cluster-42557.0	0.0309521	3.91925	0.0184774	0.891875	1	0.592858	3.91925	6.52405	0.0106425	0.0785137	-0.98194	3.91925	17.9264	2.3e-05	0.000405458	-0.420034	3.91925	3.35744	0.066902	0.210638
Cluster-42588.0	0.311769	4.96173	2.06656	0.150561	1	1.17989	4.96173	29.1023	6.87e-08	3.46e-06	-0.343478	4.96173	2.49101	0.114498	0.408746	0.52464	4.96173	5.90154	0.0151277	0.07077
Cluster-42588.1	0.285558	5.19816	1.55116	0.212964	1	1.21791	5.19816	25.2603	5.01e-07	2e-05	-2.97984	5.19816	140.272	2.32e-32	5.46e-30	-2.04749	5.19816	72.7171	1.5e-17	1.24e-15
Cluster-42588.2	0.350191	3.52117	1.49013	0.222196	1	1.34345	3.52117	10.9195	0.000951571	0.0120457	-5.40036	3.52117	200.408	1.7e-45	6.85e-43	-4.4071	3.52117	159.747	1.29e-36	3.48e-34
Cluster-42642.0	0.19613	-0.183704	0.106139	0.744583	1	2.59862	-0.183704	19.4211	1.05e-05	0.000275133	-0.64357	-0.183704	1.06328	0.302469	0.687589	1.75892	-0.183704	9.70523	0.00183745	0.0125641
Cluster-42646.1	-0.472698	4.32215	4.97226	0.0257569	0.512248	0.276933	4.32215	1.68238	0.194609	0.557303	-0.874075	4.32215	16.8168	4.12e-05	0.00068758	-0.124444	4.32215	0.340872	0.559326	0.765345
Cluster-42673.0	0.136753	-0.261285	0.00760517	0.930506	1	0.650564	-0.261285	1.80641	0.178939	0.533677	5.71318	-0.261285	44.4694	2.58e-11	1.14e-09	6.22699	-0.261285	54.4593	1.59e-13	8.26e-12
Cluster-42679.1	-1.13093	1.40101	5.44827	0.0195878	0.43782	2.23095	1.40101	21.3644	3.8e-06	0.000114481	-1.13942	1.40101	5.65654	0.0173904	0.11262	2.22245	1.40101	20.7975	5.1e-06	7.13e-05
Cluster-42717.0	0.934931	3.31191	2.54526	0.110625	1	1.04121	3.31191	2.83885	0.0920101	0.361694	-3.64568	3.31191	30.7405	2.95e-08	9e-07	-3.5394	3.31191	29.8867	4.58e-08	9.54e-07
Cluster-42720.0	1.42606	3.69481	8.47266	0.00360524	0.170067	2.18859	3.69481	18.3031	1.88e-05	0.000460314	-2.35274	3.69481	20.957	4.7e-06	9.6e-05	-1.59022	3.69481	10.4312	0.00123906	0.00903294
Cluster-42722.0	-2.84101	0.0759823	12.2112	0.000475043	0.0492584	-4.24499	0.0759823	50.08	1.48e-12	2.48e-10	2.85411	0.0759823	29.0516	7.05e-08	2.03e-06	1.45012	0.0759823	2.44239	0.118096	0.309418
Cluster-42773.1	0.0499644	4.37646	0.0494888	0.823955	1	0.271884	4.37646	1.54111	0.214453	0.584227	0.827913	4.37646	13.8035	0.000202953	0.0028161	1.04983	4.37646	22.0191	2.7e-06	4e-05
Cluster-42776.0	-0.915141	2.97629	3.12179	0.077252	0.887012	0.815256	2.97629	2.58455	0.107911	0.39995	0.411258	2.97629	0.655939	0.417997	0.7826	2.14166	2.97629	16.3045	5.39e-05	0.000589724
Cluster-42780.0	0.586909	5.7373	3.26502	0.0707722	0.855516	0.182234	5.7373	0.313687	0.575427	0.874898	-1.01475	5.7373	9.58519	0.00196153	0.0198833	-1.41942	5.7373	18.4462	1.75e-05	0.000216895
Cluster-42796.0	-0.230779	3.61662	0.464139	0.495696	1	-0.335808	3.61662	1.04441	0.306797	0.690677	1.44657	3.61662	18.364	1.82e-05	0.000328723	1.34154	3.61662	15.5957	7.84e-05	0.000816551
Cluster-42813.0	0.147073	-0.314057	0.0440266	0.833804	1	-0.109288	-0.314057	0.0478207	0.8269	0.962133	2.56509	-0.314057	18.6191	1.6e-05	0.000291949	2.30873	-0.314057	14.7984	0.000119635	0.00117895
Cluster-42826.0	0.0871689	4.8794	0.212401	0.644892	1	-0.694949	4.8794	12.7808	0.000350186	0.00534804	-0.711826	4.8794	13.9145	0.000191321	0.00267708	-1.49394	4.8794	58.1052	2.48e-14	1.43e-12
Cluster-42826.2	0.39707	2.88921	1.72936	0.188493	1	-1.30423	2.88921	16.5765	4.67e-05	0.000995932	-0.426614	2.88921	1.96828	0.160631	0.499769	-2.12792	2.88921	43.3085	4.68e-11	1.63e-09
Cluster-42827.0	0.150572	2.49836	0.207711	0.648567	1	1.41856	2.49836	18.2373	1.95e-05	0.000472146	-0.478948	2.49836	2.06567	0.150649	0.482447	0.789042	2.49836	5.8306	0.0157497	0.0731261
Cluster-42830.0	-0.147794	3.64442	0.346328	0.556199	1	-1.33525	3.64442	27.5741	1.51e-07	6.95e-06	0.606119	3.64442	5.96014	0.0146329	0.0992897	-0.581332	3.64442	5.1893	0.0227264	0.0964627
Cluster-42845.0	-0.158404	2.48636	0.245699	0.62012	1	-0.0148919	2.48636	0.00248878	0.960212	0.995095	1.132	2.48636	13.4396	0.000246365	0.00334108	1.27552	2.48636	16.4669	4.95e-05	0.000546928
Cluster-42873.0	-0.287022	0.261775	0.451298	0.501719	1	0.893052	0.261775	0.426308	0.513806	0.845666	-6.94391	0.261775	83.1949	7.43e-20	7.51e-18	-5.76384	0.261775	65.0578	7.27e-16	5.08e-14
Cluster-42873.3	-0.460153	1.77961	1.76088	0.184515	1	0	1.77961	0	1	1	-10.383	1.77961	181.451	2.34e-41	7.76e-39	-9.92289	1.77961	152.782	4.28e-35	1.07e-32
Cluster-42873.4	-0.467935	1.27634	1.45196	0.228214	1	0	1.27634	0	1	1	-9.8677	1.27634	138.485	5.71e-32	1.3e-29	-9.39977	1.27634	115.495	6.13e-27	9.47e-25
Cluster-42873.5	-0.390704	-0.614448	0.478929	0.488908	1	1.86906	-0.614448	1.45488	0.227747	0.602333	-7.80224	-0.614448	50.972	9.37e-13	4.9e-11	-5.54248	-0.614448	34.9665	3.35e-09	8.57e-08
Cluster-42873.6	-0.25602	1.39696	0.388324	0.533182	1	-0.371638	1.39696	1.03517	0.308947	0.692232	1.58126	1.39696	16.8157	4.12e-05	0.00068758	1.46564	1.39696	13.6398	0.000221443	0.00203287
Cluster-42873.8	-0.662014	2.39436	4.13613	0.041977	0.67099	0	2.39436	0	1	1	-11.0878	2.39436	231.993	2.19e-52	1.08e-49	-10.4258	2.39436	188.224	7.76e-43	3.03e-40
Cluster-42903.0	0.307022	0.793693	0.568036	0.451041	1	1.89811	0.793693	8.74721	0.00310076	0.030762	-4.50948	0.793693	63.9801	1.26e-15	9.25e-14	-2.9184	0.793693	37.7058	8.23e-10	2.34e-08
Cluster-42903.2	0.201729	8.29567	0.967995	0.325181	1	0.972351	8.29567	22.1121	2.57e-06	8.27e-05	-0.321262	8.29567	2.45099	0.117451	0.415845	0.449359	8.29567	4.79255	0.0285831	0.114444
Cluster-42907.1	0.0173625	6.35392	0.00544453	0.94118	1	1.82557	6.35392	56.4734	5.7e-14	1.34e-11	-1.20589	6.35392	25.3965	4.67e-07	1.15e-05	0.60231	6.35392	6.52211	0.0106541	0.053468
Cluster-42913.2	-0.0304141	4.01302	0.0156283	0.900513	1	-1.23811	4.01302	24.915	5.99e-07	2.33e-05	0.303965	4.01302	1.58008	0.208749	0.576175	-0.903728	4.01302	13.2424	0.000273683	0.00244948
Cluster-42915.5	-0.350815	1.14389	0.981184	0.321907	1	-0.241669	1.14389	0.320576	0.571261	0.873888	-2.19348	1.14389	32.1957	1.39e-08	4.47e-07	-2.08433	1.14389	26.9827	2.05e-07	3.77e-06
Cluster-42919.0	1.32987	5.88957	12.1349	0.000494877	0.0496664	0.109609	5.88957	0.0845132	0.771272	0.946467	-0.855648	5.88957	5.09576	0.0239844	0.142981	-2.07591	5.88957	28.2207	1.08e-07	2.09e-06
Cluster-42933.0	-0.285382	2.7005	0.748889	0.386828	1	1.76377	2.7005	28.7705	8.15e-08	4.05e-06	-0.405524	2.7005	1.52718	0.216536	0.585875	1.64363	2.7005	24.8784	6.11e-07	1.03e-05
Cluster-42943.0	-0.0987776	8.03247	0.216732	0.641542	1	1.39172	8.03247	41.4889	1.19e-10	1.19e-08	-0.751787	8.03247	12.4088	0.000427312	0.00541955	0.738712	8.03247	12.0071	0.000529974	0.00436571
Cluster-42943.1	-0.11911	3.57155	0.176756	0.674176	1	1.43559	3.57155	24.0612	9.33e-07	3.41e-05	-1.474	3.57155	25.3597	4.76e-07	1.17e-05	0.0806992	3.57155	0.0810269	0.775911	0.897412
Cluster-42943.2	-0.101795	4.08121	0.190061	0.662866	1	1.15136	4.08121	23.4767	1.26e-06	4.42e-05	-0.994923	4.08121	17.5726	2.77e-05	0.000480973	0.258233	4.08121	1.22529	0.268325	0.511681
Cluster-42943.3	-0.122731	8.16934	0.32729	0.567259	1	1.3793	8.16934	39.8666	2.72e-10	2.54e-08	-0.915698	8.16934	17.9118	2.31e-05	0.000408038	0.58633	8.16934	7.42633	0.00642763	0.0356436
Cluster-42949.0	-0.433329	2.89878	2.8141	0.093439	0.957316	-1.31272	2.89878	24.1727	8.81e-07	3.25e-05	-0.0738691	2.89878	0.0844268	0.771386	0.944613	-0.953262	2.89878	12.5045	0.000405972	0.00345238
Cluster-42982.0	0.41714	5.80441	2.23236	0.135147	1	1.62944	5.80441	32.4432	1.23e-08	7.28e-07	-0.918822	5.80441	10.6196	0.00111892	0.0123818	0.293475	5.80441	1.11017	0.292045	0.537227
Cluster-42996.0	0.191221	-0.309332	0.153085	0.695604	1	0	-0.309332	0	1	1	-7.87302	-0.309332	60.0605	9.2e-15	6.11e-13	-8.06425	-0.309332	61.0187	5.65e-15	3.55e-13
Cluster-42998.0	0.663223	5.09114	3.18633	0.0742564	0.872611	2.25339	5.09114	34.1802	5.02e-09	3.32e-07	-0.153081	5.09114	0.170396	0.67976	0.915135	1.43709	5.09114	14.6679	0.000128209	0.00125644
Cluster-43006.0	0.0238896	4.95957	0.00667295	0.934895	1	1.85662	4.95957	37.9557	7.24e-10	5.98e-08	-0.846024	4.95957	8.20133	0.00418597	0.0372807	0.986708	4.95957	11.2578	0.000792903	0.00613755
Cluster-43012.0	0.556808	3.69106	2.89054	0.0891013	0.941965	0.109744	3.69106	0.107751	0.74272	0.936661	-1.16966	3.69106	12.2258	0.000471323	0.00590722	-1.61673	3.69106	23.0034	1.62e-06	2.52e-05
Cluster-43013.0	-0.0986691	3.00518	0.112145	0.737715	1	0.0815502	3.00518	0.0853268	0.770204	0.946173	1.13769	3.00518	15.6076	7.79e-05	0.00121193	1.31791	3.00518	20.4585	6.09e-06	8.33e-05
Cluster-43027.0	-0.0570814	4.73425	0.0898251	0.7644	1	0.867069	4.73425	20.9843	4.63e-06	0.000135726	-0.0880392	4.73425	0.215452	0.642527	0.901226	0.836111	4.73425	19.372	1.08e-05	0.000138954
Cluster-43051.0	1.06786	1.57671	7.60368	0.00582491	0.22323	-0.095212	1.57671	0.0544221	0.81554	0.959982	-0.654264	1.57671	2.69298	0.100791	0.378776	-1.81733	1.57671	20.4787	6.03e-06	8.27e-05
Cluster-43053.0	0.219037	1.97559	0.335402	0.562495	1	2.54318	1.97559	43.3662	4.54e-11	5.31e-09	-0.684447	1.97559	3.128	0.0769582	0.319877	1.6397	1.97559	19.5085	1e-05	0.000130258
Cluster-43069.0	-0.138836	5.44305	0.427844	0.513049	1	-0.977981	5.44305	20.9228	4.78e-06	0.000139095	0.445315	5.44305	4.43023	0.0353079	0.188825	-0.393831	5.44305	3.40809	0.0648774	0.206102
Cluster-43072.0	0.735524	2.06723	1.26555	0.260604	1	0.274497	2.06723	0.161215	0.68804	0.917751	-2.51037	2.06723	12.8579	0.000336055	0.00438376	-2.9714	2.06723	17.5822	2.75e-05	0.000325212
Cluster-43075.0	-0.432631	0.0332967	0.866674	0.351878	1	-2.86741	0.0332967	28.6958	8.47e-08	4.18e-06	0.453314	0.0332967	1.07098	0.300725	0.685517	-1.98147	0.0332967	12.3346	0.000444642	0.00374526
Cluster-43100.0	-0.0804897	4.46075	0.170173	0.679958	1	-1.03213	4.46075	26.5565	2.56e-07	1.1e-05	-0.223942	4.46075	1.3225	0.250144	0.631375	-1.17558	4.46075	34.1551	5.09e-09	1.26e-07
Cluster-43111.0	1.59788	3.05836	9.28447	0.00231105	0.130692	0.355133	3.05836	0.459047	0.498069	0.836404	-1.1615	3.05836	4.8761	0.027231	0.156571	-2.40424	3.05836	19.7611	8.78e-06	0.000115831
Cluster-43111.2	1.54677	3.7016	8.66251	0.00324823	0.163075	0.862961	3.7016	2.6212	0.105445	0.393705	-2.37519	3.7016	18.7516	1.49e-05	0.000275766	-3.059	3.7016	30.0433	4.23e-08	8.82e-07
Cluster-43112.0	2.06214	2.14185	6.47102	0.0109648	0.323199	2.04158	2.14185	2.3273	0.127122	0.441725	-7.3822	2.14185	38.2237	6.31e-10	2.34e-08	-7.40276	2.14185	46.408	9.6e-12	3.68e-10
Cluster-43112.1	2.0575	3.59453	9.18725	0.00243706	0.135405	-0.158782	3.59453	0.0513231	0.820777	0.96128	-3.33267	3.59453	20.903	4.83e-06	9.83e-05	-5.54896	3.59453	47.7086	4.95e-12	1.98e-10
Cluster-43114.0	-1.0112	3.21494	10.2465	0.00136942	0.0943346	0.779233	3.21494	5.90655	0.0150847	0.102251	-1.78772	3.21494	30.5623	3.23e-08	9.78e-07	0.00271264	3.21494	7.34e-05	0.993163	0.997408
Cluster-43114.3	0.0478926	2.06729	0.0305904	0.861157	1	-0.332591	2.06729	1.23473	0.266489	0.64783	-1.12195	2.06729	15.6196	7.74e-05	0.00120498	-1.50243	2.06729	26.3411	2.86e-07	5.11e-06
Cluster-43122.0	0.873719	-0.435731	3.30901	0.0689008	0.840932	-0.965701	-0.435731	2.53825	0.111118	0.40755	-0.817953	-0.435731	2.4741	0.115735	0.411748	-2.65737	-0.435731	22.5195	2.08e-06	3.16e-05
Cluster-43162.0	0.614806	2.24886	2.94152	0.0863297	0.928563	-0.602824	2.24886	2.67207	0.102123	0.385423	-0.247186	2.24886	0.469487	0.493223	0.83011	-1.46482	2.24886	15.6908	7.46e-05	0.000781417
Cluster-43162.1	1.57603	0.940504	8.54798	0.00345905	0.166122	-0.883349	0.940504	2.44039	0.118247	0.423691	-0.13633	0.940504	0.0629784	0.801849	0.951421	-2.59571	0.940504	20.7602	5.21e-06	7.23e-05
Cluster-43170.0	0.210915	5.31389	0.989563	0.319849	1	-0.780445	5.31389	13.2614	0.000270924	0.00434493	-0.0189754	5.31389	0.00802458	0.928621	0.986247	-1.01034	5.31389	22.0484	2.66e-06	3.94e-05
Cluster-43176.1	1.32448	4.4814	7.32172	0.00681263	0.245495	0.0301752	4.4814	0.00387235	0.950381	0.993171	-0.851741	4.4814	3.0611	0.0801873	0.328644	-2.14605	4.4814	18.223	1.96e-05	0.000241036
Cluster-43184.2	0.168503	4.04964	0.534623	0.46467	1	0.718785	4.04964	9.22447	0.00238802	0.0250577	-1.25983	4.04964	28.2688	1.06e-07	2.94e-06	-0.709551	4.04964	9.28384	0.00231184	0.0152503
Cluster-43186.0	0.169496	5.19223	0.841017	0.359106	1	0.12192	5.19223	0.426415	0.513753	0.845666	-0.687661	5.19223	13.6064	0.00022541	0.00309564	-0.735237	5.19223	15.5237	8.15e-05	0.000843305
Cluster-43199.0	0.981789	2.76482	6.01708	0.014168	0.363287	0.922015	2.76482	7.25817	0.00705792	0.0577661	3.03992	2.76482	60.0964	9.03e-15	6.01e-13	2.98015	2.76482	62.087	3.29e-15	2.13e-13
Cluster-43222.0	0.535978	2.534	1.75248	0.185565	1	2.0211	2.534	23.7298	1.11e-06	3.95e-05	-0.557268	2.534	1.84492	0.174375	0.522876	0.927859	2.534	5.37209	0.0204615	0.0893041
Cluster-43222.1	0.557086	4.15275	2.19802	0.138188	1	1.97927	4.15275	26.0538	3.32e-07	1.41e-05	-0.740638	4.15275	3.82188	0.0505875	0.242685	0.681547	4.15275	3.31297	0.0687352	0.214938
Cluster-43287.0	0.0331609	3.08816	0.0167355	0.897068	1	1.54658	3.08816	33.8339	6e-09	3.88e-07	-1.29161	3.08816	23.6093	1.18e-06	2.7e-05	0.221817	3.08816	0.754659	0.385005	0.628949
Cluster-43289.1	-0.0885649	3.2207	0.118801	0.730338	1	-1.39808	3.2207	28.3699	1e-07	4.83e-06	0.457583	3.2207	3.2541	0.0712451	0.30425	-0.85193	3.2207	10.4071	0.00125534	0.00913152
Cluster-43319.2	-0.323059	0.566218	0.363737	0.546438	1	2.00376	0.566218	15.9455	6.52e-05	0.00131663	-0.0739455	0.566218	0.0202802	0.886757	0.974844	2.25288	0.566218	18.9303	1.36e-05	0.000171712
Cluster-43321.0	-0.0837004	3.56482	0.13516	0.713141	1	-0.198514	3.56482	0.721119	0.395777	0.769477	-0.794562	3.56482	11.9083	0.000558842	0.00681126	-0.909376	3.56482	15.1848	9.75e-05	0.000985909
Cluster-43323.0	0.0647617	6.93662	0.0901696	0.763962	1	1.10395	6.93662	25.6486	4.1e-07	1.67e-05	-0.393241	6.93662	3.31256	0.0687525	0.297319	0.645944	6.93662	8.92043	0.00281998	0.0179386
Cluster-43323.1	0.149603	5.08942	0.530551	0.466375	1	1.16641	5.08942	31.2539	2.26e-08	1.28e-06	-0.842858	5.08942	16.4306	5.05e-05	0.000826299	0.173947	5.08942	0.720045	0.396129	0.639072
Cluster-43335.0	0.0163362	3.62543	0.00483636	0.944557	1	0.0742019	3.62543	0.108986	0.741301	0.936117	0.96392	3.62543	17.4811	2.9e-05	0.000502384	1.02179	3.62543	19.3846	1.07e-05	0.000138106
Cluster-43340.0	0.0590547	7.769	0.066248	0.79688	1	-0.81746	7.769	12.5103	0.000404707	0.00599789	-0.0373727	7.769	0.0265445	0.870578	0.970438	-0.913887	7.769	15.58	7.91e-05	0.000822049
Cluster-43341.0	0.0713066	2.64252	0.0733311	0.786547	1	0.713274	2.64252	4.9384	0.0262663	0.152978	-3.11124	2.64252	103.633	2.43e-24	3.53e-22	-2.46927	2.64252	71.1078	3.38e-17	2.67e-15
Cluster-43343.0	-0.373156	1.39053	0.455178	0.499886	1	-0.234802	1.39053	0.231892	0.630125	0.896	2.28067	1.39053	18.6935	1.54e-05	0.000282908	2.41903	1.39053	19.921	8.07e-06	0.000107175
Cluster-43363.0	-0.520102	5.7497	2.165	0.141185	1	1.21415	5.7497	11.5908	0.000662786	0.00902484	-0.308469	5.7497	0.766067	0.381437	0.755778	1.42579	5.7497	15.786	7.09e-05	0.000748362
Cluster-43365.1	0.601776	1.74377	2.1038	0.146934	1	1.07994	1.74377	4.9494	0.0260998	0.152277	-3.00758	1.74377	39.8977	2.68e-10	1.04e-08	-2.52942	1.74377	31.4362	2.06e-08	4.59e-07
Cluster-43365.10	0.438809	4.61802	1.6271	0.202104	1	0.812616	4.61802	5.3983	0.0201564	0.126641	-1.67057	4.61802	22.1635	2.5e-06	5.36e-05	-1.29676	4.61802	13.733	0.000210718	0.0019506
Cluster-43365.11	0.421187	5.45436	1.79015	0.180908	1	0.867774	5.45436	7.39981	0.00652308	0.0543583	-1.65703	5.45436	26.1707	3.13e-07	8.02e-06	-1.21045	5.45436	14.3732	0.000149923	0.00144787
Cluster-43365.4	0	-0.562228	0	1	1	0.951144	-0.562228	3.18215	0.0744466	0.315134	7.06043	-0.562228	38.8589	4.56e-10	1.72e-08	8.01158	-0.562228	52.7213	3.84e-13	1.9e-11
Cluster-43365.7	0.399208	5.23285	1.64213	0.200034	1	0.840697	5.23285	6.95798	0.00834463	0.0655089	-2.41295	5.23285	53.4336	2.67e-13	1.49e-11	-1.97146	5.23285	37.0886	1.13e-09	3.14e-08
Cluster-43365.8	0.520249	4.71799	2.39847	0.121454	1	0.877119	4.71799	6.59091	0.0102501	0.0763166	-1.69371	4.71799	23.8795	1.03e-06	2.37e-05	-1.33684	4.71799	15.3057	9.14e-05	0.000931862
Cluster-43372.0	-0.568283	0.317147	0.820806	0.364945	1	0.366592	0.317147	0.473649	0.491313	0.833199	1.47102	0.317147	6.61957	0.0100864	0.0746168	2.4059	0.317147	16.0208	6.27e-05	0.000670378
Cluster-43372.1	-0.0375252	1.03424	0.00732762	0.931783	1	0.275011	1.03424	0.551208	0.457825	0.813577	1.57366	1.03424	15.1843	9.75e-05	0.00148492	1.8862	1.03424	21.1379	4.27e-06	6.09e-05
Cluster-43403.1	0.175057	4.18396	0.6874	0.40705	1	1.26562	4.18396	34.1306	5.15e-09	3.39e-07	-1.0777	4.18396	24.802	6.35e-07	1.53e-05	0.0128642	4.18396	0.003729	0.951307	0.979309
Cluster-43407.0	-0.236451	0.283954	0.112816	0.736961	1	-6.6732	0.283954	65.5593	5.64e-16	1.94e-13	3.65846	0.283954	34.1742	5.04e-09	1.7e-07	-2.77828	0.283954	8.14219	0.00432469	0.0257062
Cluster-43426.0	0.701626	-0.336615	1.94035	0.16363	1	0.369597	-0.336615	0.163928	0.685565	0.917134	-3.78294	-0.336615	29.8909	4.57e-08	1.35e-06	-4.11497	-0.336615	38.3057	6.05e-10	1.77e-08
Cluster-43430.0	1.38203	3.97387	4.90492	0.0267804	0.524555	-0.750565	3.97387	1.44233	0.229763	0.604362	-1.41075	3.97387	5.05607	0.0245398	0.145572	-3.54335	3.97387	27.1524	1.88e-07	3.48e-06
Cluster-43435.0	-0.193268	6.22635	0.778466	0.377611	1	0.979438	6.22635	19.7003	9.06e-06	0.000242769	-0.526206	6.22635	5.74543	0.0165316	0.108273	0.646499	6.22635	8.6687	0.00323723	0.0201298
Cluster-43441.0	1.34519	4.19384	19.667	9.22e-06	0.00360007	1.24189	4.19384	17.2863	3.21e-05	0.000727904	0.727933	4.19384	5.84928	0.0155834	0.103674	0.624632	4.19384	4.48149	0.0342638	0.130951
Cluster-43456.0	-0.39958	2.93187	2.04163	0.153046	1	-1.27618	2.93187	19.8734	8.27e-06	0.000224694	0.0611584	2.93187	0.0493106	0.824267	0.957282	-0.815445	2.93187	7.98981	0.00470414	0.0276216
Cluster-43463.0	-0.0440942	2.46316	0.016854	0.896706	1	1.13727	2.46316	10.3228	0.00131399	0.0155512	-1.53135	2.46316	18.7136	1.52e-05	0.000280144	-0.349981	2.46316	1.0457	0.3065	0.553216
Cluster-43463.1	-0.048011	3.25008	0.0176833	0.89421	1	0.892198	3.25008	5.76401	0.0163577	0.108491	-1.6874	3.25008	20.2656	6.74e-06	0.000133988	-0.747194	3.25008	4.18182	0.0408597	0.148692
Cluster-43464.0	-0.654212	2.27513	3.73974	0.0531327	0.745823	0	2.27513	0	1	1	-10.9644	2.27513	214.139	1.72e-48	7.6e-46	-10.3102	2.27513	174.059	9.61e-40	3.11e-37
Cluster-43467.0	0.88563	2.94317	8.83349	0.00295752	0.151633	-0.622656	2.94317	4.2214	0.0399172	0.206629	0.0650351	2.94317	0.0475013	0.82747	0.958811	-1.44325	2.94317	22.4856	2.12e-06	3.21e-05
Cluster-43470.0	0.036071	3.81866	0.0282086	0.866619	1	0.085706	3.81866	0.146543	0.701862	0.922546	-1.29186	3.81866	34.055	5.36e-09	1.8e-07	-1.24223	3.81866	31.323	2.18e-08	4.84e-07
Cluster-43479.0	-0.286946	5.46258	1.41187	0.234746	1	-1.06819	5.46258	19.3821	1.07e-05	0.000280254	0.818585	5.46258	11.5109	0.000691903	0.00822541	0.0373428	5.46258	0.0238783	0.877195	0.946937
Cluster-43484.1	-0.66115	1.63566	0.777373	0.377946	1	-0.185699	1.63566	0.328722	0.566413	0.87149	5.12569	1.63566	122.892	1.47e-28	2.7e-26	5.60115	1.63566	120.636	4.59e-28	7.67e-26
Cluster-43492.0	0.905508	1.02759	2.26413	0.1324	1	2.14181	1.02759	19.8527	8.36e-06	0.000226295	2.17131	1.02759	14.9933	0.000107896	0.00161984	3.40762	1.02759	41.56	1.14e-10	3.73e-09
Cluster-43502.0	0.124895	2.57799	0.19272	0.660662	1	-1.1704	2.57799	16.6565	4.48e-05	0.000960196	0.602696	2.57799	4.62082	0.0315861	0.174545	-0.692601	2.57799	5.7033	0.0169331	0.0774291
Cluster-43502.1	0.142641	6.14218	0.528215	0.467358	1	-1.2882	6.14218	41.6919	1.07e-10	1.1e-08	0.513042	6.14218	6.83686	0.00892954	0.0679126	-0.917797	6.14218	21.3644	3.8e-06	5.47e-05
Cluster-43505.2	-0.0177051	5.74049	0.0106241	0.917905	1	-0.750405	5.74049	18.9354	1.35e-05	0.000345297	0.333132	5.74049	3.78764	0.0516324	0.246186	-0.399568	5.74049	5.35847	0.0206219	0.0897768
Cluster-43506.0	-0.586063	7.37515	7.20205	0.00728203	0.253136	-1.20763	7.37515	29.9671	4.39e-08	2.32e-06	0.329725	7.37515	2.29847	0.129501	0.441588	-0.29184	7.37515	1.78942	0.180996	0.405368
Cluster-43514.1	0.59321	4.44386	6.78349	0.0092005	0.288485	0.795115	4.44386	12.7364	0.00035861	0.00545161	0.830475	4.44386	13.3969	0.000252039	0.00340471	1.03238	4.44386	21.0531	4.47e-06	6.33e-05
Cluster-43515.0	1.34621	3.49054	14.8205	0.000118242	0.0198038	-0.0856128	3.49054	0.0606798	0.805425	0.955586	-7.92e-05	3.49054	5.19e-08	0.999818	1	-1.4319	3.49054	16.6667	4.46e-05	0.000497605
Cluster-43517.0	-0.0743386	5.9937	0.158037	0.690971	1	-1.63926	5.9937	72.573	1.61e-17	7.63e-15	0.380439	5.9937	4.15637	0.0414782	0.212168	-1.18448	5.9937	38.458	5.59e-10	1.65e-08
Cluster-43578.0	-1.69201	4.53286	10.6026	0.0011293	0.0823952	-1.48255	4.53286	9.26037	0.00234165	0.024698	3.87626	4.53286	51.8593	5.96e-13	3.2e-11	4.08572	4.53286	53.9898	2.02e-13	1.03e-11
Cluster-43605.1	0	-0.420355	0	1	1	-0.169226	-0.420355	0.0666732	0.796244	0.953533	7.81893	-0.420355	40.0277	2.5e-10	9.81e-09	7.6497	-0.420355	35.7227	2.28e-09	6.05e-08
Cluster-43627.0	0.210259	3.60593	0.625499	0.429011	1	1.31482	3.60593	24.8494	6.2e-07	2.4e-05	0.0846372	3.60593	0.102073	0.749356	0.938419	1.1892	3.60593	20.2991	6.62e-06	8.99e-05
Cluster-43642.1	0.00577403	2.19824	0.000229722	0.987907	1	2.48184	2.19824	37.5444	8.94e-10	7.06e-08	-1.56579	2.19824	15.2358	9.49e-05	0.00144999	0.910277	2.19824	5.76493	0.0163492	0.0752515
Cluster-43648.1	0.173985	3.26219	0.431025	0.511486	1	-0.808066	3.26219	10.1693	0.001428	0.0166483	1.60585	3.26219	37.7895	7.88e-10	2.88e-08	0.623799	3.26219	5.71891	0.0167831	0.0769289
Cluster-43657.0	-0.600653	2.93334	3.06445	0.0800224	0.8989	1.01212	2.93334	10.0099	0.00155701	0.0179241	1.03167	2.93334	9.82709	0.0017196	0.0178604	2.64444	2.93334	58.2614	2.3e-14	1.32e-12
Cluster-43673.2	0.348933	3.72171	1.73858	0.187318	1	-0.823276	3.72171	9.34	0.00224205	0.0238278	-0.0176825	3.72171	0.00446911	0.9467	0.990458	-1.18989	3.72171	19.3206	1.11e-05	0.00014219
Cluster-43704.0	0.191155	6.50149	0.663987	0.415156	1	1.14397	6.50149	23.1996	1.46e-06	5.06e-05	-0.644313	6.50149	7.46829	0.00627953	0.0513017	0.308499	6.50149	1.73074	0.188316	0.415252
Cluster-43707.0	-0.172883	3.1889	0.121498	0.727416	1	1.24106	3.1889	6.33677	0.011826	0.085046	0.769487	3.1889	2.42982	0.119046	0.419537	2.18343	3.1889	18.306	1.88e-05	0.000232159
Cluster-43719.1	0.691648	-0.153175	1.12048	0.289816	1	0.841866	-0.153175	3.09134	0.07871	0.326979	2.20198	-0.153175	14.2838	0.000157215	0.00225693	2.3522	-0.153175	18.6856	1.54e-05	0.000193376
Cluster-43730.0	0.918028	0.538328	3.00275	0.0831232	0.914492	-1.22773	0.538328	4.61643	0.0316671	0.174521	-0.175956	0.538328	0.107668	0.742815	0.936485	-2.32171	0.538328	16.5134	4.83e-05	0.000535223
Cluster-43736.0	3.29188	2.49701	16.0324	6.23e-05	0.0133363	-1.52577	2.49701	2.53023	0.111684	0.408947	-2.83467	2.49701	11.132	0.000848521	0.00981063	-7.65232	2.49701	52.9211	3.47e-13	1.72e-11
Cluster-43739.1	-0.186462	3.96634	0.738599	0.39011	1	-1.32645	3.96634	35.7454	2.25e-09	1.63e-07	0.262767	3.96634	1.49741	0.22107	0.59239	-0.877215	3.96634	15.526	8.14e-05	0.000842917
Cluster-43751.0	1.15741	3.24136	17.3323	3.14e-05	0.00817085	1.18249	3.24136	17.7719	2.49e-05	0.000587381	-0.38731	3.24136	1.8889	0.169326	0.514552	-0.362235	3.24136	1.77338	0.182964	0.408161
Cluster-43754.0	0.600064	3.9016	6.30864	0.0120151	0.337993	0.977764	3.9016	17.166	3.43e-05	0.000764412	0.285046	3.9016	1.42942	0.23186	0.607158	0.662746	3.9016	7.94866	0.00481229	0.0281446
Cluster-43765.1	0.338235	5.84186	1.96432	0.161052	1	1.51609	5.84186	37.5869	8.74e-10	6.93e-08	-1.26037	5.84186	26.2626	2.98e-07	7.69e-06	-0.0825155	5.84186	0.117299	0.731982	0.875492
Cluster-43776.1	-0.347788	3.92717	1.44866	0.228743	1	0.555384	3.92717	3.84053	0.0500277	0.241219	0.400844	3.92717	1.97389	0.160036	0.498765	1.30402	3.92717	20.1827	7.04e-06	9.48e-05
Cluster-43781.2	-0.123562	4.35032	0.403037	0.525525	1	0.218564	4.35032	1.32047	0.250508	0.631392	0.417644	4.35032	4.72633	0.0297042	0.166466	0.75977	4.35032	15.3895	8.75e-05	0.000896956
Cluster-43798.0	-0.27772	5.23316	1.02119	0.312238	1	-1.50842	5.23316	29.1664	6.64e-08	3.36e-06	0.992591	5.23316	12.9844	0.0003141	0.00413168	-0.238108	5.23316	0.746862	0.387472	0.63124
Cluster-43813.0	0.0633764	7.75118	0.0959541	0.75674	1	1.00798	7.75118	23.7813	1.08e-06	3.86e-05	-0.757872	7.75118	13.55	0.000232291	0.00317671	0.186728	7.75118	0.832883	0.36144	0.60658
Cluster-43820.0	-0.182135	1.64004	0.258821	0.610932	1	0.770042	1.64004	5.83772	0.0156862	0.105387	0.913356	1.64004	7.32556	0.00679808	0.0547267	1.86553	1.64004	29.6234	5.25e-08	1.07e-06
Cluster-43838.3	0.894353	1.77894	5.18968	0.0227214	0.476271	1.57241	1.77894	17.3957	3.04e-05	0.000694791	0.57384	1.77894	2.13712	0.143771	0.470869	1.2519	1.77894	11.189	0.000822843	0.00634392
Cluster-43845.0	1.5332	4.6429	8.88997	0.00286741	0.148157	-0.0130117	4.6429	0.000654408	0.979591	0.998901	-1.48027	4.6429	8.22345	0.00413525	0.0369778	-3.02648	4.6429	30.9017	2.71e-08	5.87e-07
Cluster-43859.0	-1.67601	0.228899	10.226	0.00138472	0.0945381	-2.77641	0.228899	29.4389	5.77e-08	2.96e-06	0.917012	0.228899	4.20662	0.0402665	0.207785	-0.183385	0.228899	0.0964403	0.756144	0.887899
Cluster-43863.0	0.162713	4.24484	0.365708	0.545353	1	-1.41825	4.24484	27.0309	2e-07	8.9e-06	0.952654	4.24484	12.5412	0.000398083	0.00510492	-0.628307	4.24484	5.36467	0.0205487	0.0896114
Cluster-43889.0	-0.136894	1.21716	0.0981982	0.754003	1	1.90207	1.21716	18.9742	1.33e-05	0.000339012	-0.659601	1.21716	2.2343	0.134978	0.452334	1.37936	1.21716	10.3192	0.0013165	0.00950099
Cluster-43889.1	0.43521	2.74222	1.68904	0.193727	1	3.44192	2.74222	97.5227	5.32e-23	8.32e-20	-0.597008	2.74222	2.99182	0.0836862	0.33808	2.4097	2.74222	53.2678	2.91e-13	1.46e-11
Cluster-43901.0	-0.0636531	5.03238	0.0729119	0.787143	1	-1.02489	5.03238	18.6143	1.6e-05	0.000400169	0.526116	5.03238	5.00813	0.0252285	0.148431	-0.435123	5.03238	3.37124	0.0663437	0.209333
Cluster-43924.0	-0.167578	5.5214	0.747504	0.387268	1	-1.27074	5.5214	41.6729	1.08e-10	1.11e-08	0.422528	5.5214	4.78968	0.0286307	0.162161	-0.680631	5.5214	12.0643	0.000513963	0.00425228
Cluster-43948.0	0.132976	-0.471303	0.0751191	0.784024	1	-2.62907	-0.471303	5.56114	0.0183634	0.118201	-3.1369	-0.471303	26.3599	2.83e-07	7.35e-06	-5.89894	-0.471303	48.8052	2.83e-12	1.17e-10
Cluster-43962.0	0.0477155	4.53112	0.0255625	0.872973	1	1.60993	4.53112	28.3753	9.99e-08	4.83e-06	0.0201113	4.53112	0.00455738	0.946177	0.990366	1.58233	4.53112	27.3635	1.69e-07	3.13e-06
Cluster-43962.1	0.159474	2.15547	0.182731	0.669036	1	1.52564	2.15547	17.1668	3.42e-05	0.000764412	-0.0106256	2.15547	0.000815783	0.977214	0.995388	1.35554	2.15547	13.5724	0.000229536	0.00209629
Cluster-43971.0	0.363293	0.400087	0.720019	0.396138	1	-1.40446	0.400087	7.37454	0.00661538	0.0549207	-0.88769	0.400087	3.94989	0.0468744	0.230388	-2.65544	0.400087	28.131	1.13e-07	2.17e-06
Cluster-43974.2	1.68339	0.160988	4.63744	0.0312817	0.566105	-0.0888613	0.160988	0.0225666	0.88059	0.977121	3.77567	0.160988	26.1093	3.23e-07	8.26e-06	2.00342	0.160988	9.37711	0.00219712	0.0146207
Cluster-43977.0	1.56435	1.78912	12.4208	0.000424577	0.0460476	0.85215	1.78912	4.43125	0.0352867	0.189055	1.84443	1.78912	17.5082	2.86e-05	0.000496243	1.13223	1.78912	7.57401	0.00592158	0.0333543
Cluster-44010.0	-0.221793	5.03561	0.829556	0.362401	1	1.65739	5.03561	44.018	3.25e-11	3.96e-09	-1.12095	5.03561	20.5462	5.82e-06	0.000117201	0.758232	5.03561	9.64799	0.00189559	0.0129217
Cluster-44011.0	1.00002	7.34382	8.37537	0.00380341	0.173261	-0.354609	7.34382	1.06721	0.301578	0.685258	-0.781102	7.34382	5.13984	0.0233828	0.140393	-2.13573	7.34382	35.8037	2.18e-09	5.82e-08
Cluster-44077.0	1.06185	3.35781	3.93528	0.0472831	0.708103	2.16986	3.35781	14.4179	0.000146403	0.00258866	-3.27021	3.35781	30.6596	3.08e-08	9.35e-07	-2.16221	3.35781	15.2207	9.57e-05	0.000969201
Cluster-44079.2	0.114237	6.13159	0.236	0.62711	1	-1.23732	6.13159	26.7698	2.29e-07	9.95e-06	0.228792	6.13159	0.948018	0.330224	0.713074	-1.12276	6.13159	22.1028	2.58e-06	3.84e-05
Cluster-44079.5	0.0344908	8.14912	0.0202198	0.886925	1	-1.25846	8.14912	26.0667	3.3e-07	1.4e-05	0.0252489	8.14912	0.0108396	0.917079	0.982948	-1.2677	8.14912	26.431	2.73e-07	4.89e-06
Cluster-44094.2	0.218473	1.2155	0.297956	0.585167	1	0.0600463	1.2155	0.0156379	0.900483	0.981961	-2.41768	1.2155	29.367	5.99e-08	1.74e-06	-2.5761	1.2155	32.7433	1.05e-08	2.46e-07
Cluster-44094.6	0.00125168	2.79785	1.55e-05	0.996855	1	1.35433	2.79785	17.7915	2.46e-05	0.000582443	-0.555174	2.79785	2.99027	0.0837664	0.338301	0.797902	2.79785	6.35065	0.0117338	0.0577301
Cluster-44113.0	3.07914	2.89329	20.2631	6.75e-06	0.00299501	-0.00624639	2.89329	9.3e-05	0.992306	1	-0.408651	2.89329	0.400589	0.526785	0.84694	-3.49403	2.89329	25.0644	5.54e-07	9.41e-06
Cluster-44120.1	0.296108	2.89314	0.725704	0.394279	1	0.823884	2.89314	6.23823	0.0125021	0.0889211	1.31296	2.89314	14.6426	0.000129942	0.00191302	1.84074	2.89314	28.6261	8.78e-08	1.72e-06
Cluster-44123.3	-0.124686	5.25785	0.373007	0.54137	1	0.902097	5.25785	19.1319	1.22e-05	0.00031546	-0.846147	5.25785	16.8531	4.04e-05	0.000676729	0.180636	5.25785	0.782971	0.376234	0.620892
Cluster-44128.0	-0.0782644	5.61945	0.191567	0.661615	1	-0.95581	5.61945	28.0795	1.16e-07	5.53e-06	0.321137	5.61945	3.2499	0.071428	0.304794	-0.556409	5.61945	9.52629	0.00202549	0.0136669
Cluster-44137.0	0.311474	2.20402	0.737158	0.390573	1	-2.31217	2.20402	37.8934	7.47e-10	6.11e-08	1.45738	2.20402	16.4588	4.97e-05	0.000815595	-1.16627	2.20402	9.6383	0.00190562	0.0129834
Cluster-44189.0	0.118545	3.89056	0.267144	0.605254	1	-0.84555	3.89056	12.8048	0.000345723	0.00529816	-0.387958	3.89056	2.8402	0.0919328	0.357868	-1.35205	3.89056	32.4184	1.24e-08	2.88e-07
Cluster-44189.1	0.204044	3.33075	0.59104	0.442017	1	-0.592023	3.33075	4.71337	0.0299289	0.167725	-0.453441	3.33075	2.8817	0.0895915	0.352473	-1.24951	3.33075	20.8692	4.92e-06	6.89e-05
Cluster-44189.2	0.0710719	6.19702	0.121723	0.727173	1	-0.814356	6.19702	15.6046	7.81e-05	0.00153912	-0.361389	6.19702	3.13695	0.0765367	0.318862	-1.24682	6.19702	36.0416	1.93e-09	5.18e-08
Cluster-44193.0	0.370168	3.26509	1.81142	0.178337	1	-0.946996	3.26509	11.3741	0.000744765	0.00989963	0.112581	3.26509	0.16825	0.681672	0.915957	-1.20458	3.26509	18.2296	1.96e-05	0.000240424
Cluster-44195.0	0.788955	4.4888	7.0791	0.00779883	0.262511	-0.850916	4.4888	8.38671	0.00377974	0.0360569	1.53026	4.4888	26.1223	3.2e-07	8.21e-06	-0.109611	4.4888	0.13957	0.708709	0.862519
Cluster-44195.2	0.75833	5.15814	8.17088	0.00425683	0.184143	-0.768595	5.15814	8.28479	0.00399785	0.0375176	0.00798623	5.15814	0.00091276	0.975898	0.995388	-1.51894	5.15814	31.5204	1.97e-08	4.42e-07
Cluster-44199.0	-0.297079	3.17816	1.29017	0.256016	1	-1.38286	3.17816	27.7398	1.39e-07	6.45e-06	0.740628	3.17816	8.35029	0.00385626	0.0349896	-0.345152	3.17816	1.68848	0.193802	0.422612
Cluster-44207.1	-0.0386607	4.69124	0.0301649	0.862117	1	-0.767812	4.69124	11.5351	0.00068294	0.00924912	-0.313269	4.69124	1.97915	0.15948	0.498115	-1.04242	4.69124	21.0762	4.41e-06	6.26e-05
Cluster-44235.0	0.888306	3.50768	3.32056	0.0684186	0.837812	-1.02983	3.50768	4.33555	0.0373243	0.196522	-0.35805	3.50768	0.542759	0.461292	0.812076	-2.27618	3.50768	19.9437	7.98e-06	0.000106144
Cluster-44235.1	1.24786	1.13518	5.29255	0.0214168	0.459441	-1.21423	1.13518	4.38561	0.0362434	0.192665	-0.403796	1.13518	0.544376	0.460625	0.811441	-2.86588	1.13518	23.652	1.15e-06	1.84e-05
Cluster-44238.0	-0.288727	6.39918	1.32253	0.250139	1	-1.33633	6.39918	27.3711	1.68e-07	7.6e-06	0.219659	6.39918	0.768502	0.380681	0.755778	-0.827944	6.39918	10.6852	0.00107995	0.00800707
Cluster-44276.1	0.973361	-0.579124	0.42679	0.513568	1	-0.0344332	-0.579124	0.00213783	0.963122	0.995442	5.67942	-0.579124	25.8125	3.76e-07	9.49e-06	4.67163	-0.579124	20.1995	6.98e-06	9.42e-05
Cluster-44276.2	-0.108122	4.84668	0.322343	0.570203	1	0.417293	4.84668	4.67796	0.0305521	0.170391	-0.942153	4.84668	23.8317	1.05e-06	2.42e-05	-0.416739	4.84668	4.72454	0.0297351	0.117955
Cluster-44280.4	0.188103	4.08646	0.485734	0.485837	1	1.10668	4.08646	16.6426	4.51e-05	0.000966502	-0.289954	4.08646	1.14901	0.283756	0.66809	0.628619	4.08646	5.46349	0.0194178	0.0860071
Cluster-44287.0	0.952195	2.74717	2.87206	0.0901296	0.942031	-1.57849	2.74717	6.88728	0.00868112	0.0673935	-1.66276	2.74717	8.27566	0.00401802	0.0361985	-4.19345	2.74717	41.9549	9.34e-11	3.1e-09
Cluster-44287.1	1.15056	3.53161	4.13558	0.0419906	0.67099	-1.47094	3.53161	6.10057	0.0135138	0.0947181	-2.0634	3.53161	12.4002	0.000429279	0.00543931	-4.6849	3.53161	50.2589	1.35e-12	5.97e-11
Cluster-44287.2	0.875839	5.19448	3.41304	0.0646833	0.812844	-0.844219	5.19448	3.07987	0.0792669	0.328317	-2.14205	5.19448	18.9237	1.36e-05	0.000253919	-3.86211	5.19448	53.0446	3.26e-13	1.62e-11
Cluster-44288.0	-0.211338	4.59889	0.20229	0.652879	1	-0.150796	4.59889	0.503654	0.477899	0.824723	6.93279	4.59889	481.488	1.01e-106	3.37e-103	6.99333	4.59889	460.298	4.14e-102	1.1e-98
Cluster-44288.1	-0.143855	1.5636	0.112091	0.737776	1	-0.114089	1.5636	0.122796	0.726022	0.930677	2.71262	1.5636	52.1532	5.13e-13	2.78e-11	2.74239	1.5636	50.2406	1.36e-12	6.01e-11
Cluster-44289.0	0.797825	-0.30694	1.50875	0.21933	1	-0.396982	-0.30694	0.261556	0.609053	0.889078	-1.74649	-0.30694	6.0718	0.0137357	0.0949488	-2.94129	-0.30694	15.9522	6.5e-05	0.000692592
Cluster-44290.0	0.836314	1.96094	7.41941	0.0064524	0.238004	-0.701954	1.96094	4.91419	0.026637	0.154233	0.145648	1.96094	0.222506	0.637137	0.898797	-1.39262	1.96094	19.4433	1.04e-05	0.000134059
Cluster-44307.0	-0.107213	0.921097	0.0146011	0.903822	1	1.56303	0.921097	3.92317	0.047625	0.233837	2.45432	0.921097	8.25303	0.0040684	0.0365565	4.12457	0.921097	20.6628	5.48e-06	7.56e-05
Cluster-44310.0	1.44904	1.33506	8.4247	0.00370158	0.171996	-0.281908	1.33506	0.278103	0.597948	0.883908	-1.07121	1.33506	4.31004	0.037888	0.198899	-2.80215	1.33506	27.4185	1.64e-07	3.05e-06
Cluster-44310.1	1.37054	6.16238	11.1435	0.000843253	0.0684866	0.162535	6.16238	0.161361	0.687906	0.917751	-0.866912	6.16238	4.5364	0.0331812	0.180984	-2.07492	6.16238	24.4421	7.66e-07	1.27e-05
Cluster-44330.0	-0.0156889	3.68782	0.00413415	0.948733	1	1.30939	3.68782	28.016	1.2e-07	5.68e-06	-0.754861	3.68782	9.34111	0.0022407	0.0222295	0.570221	3.68782	5.50746	0.0189356	0.084554
Cluster-44330.1	0.0658179	3.95121	0.0788157	0.778909	1	1.29624	3.95121	29.9409	4.45e-08	2.34e-06	-0.587811	3.95121	6.18332	0.012896	0.0903914	0.642611	3.95121	7.58449	0.00588726	0.033168
Cluster-44339.0	1.92824	4.80546	19.9998	7.74e-06	0.00316444	-0.307215	4.80546	0.535901	0.464136	0.817809	-0.0927732	4.80546	0.0491168	0.824607	0.957373	-2.32823	4.80546	28.2914	1.04e-07	2.02e-06
Cluster-44341.0	5.23311	1.98633	46.9313	7.35e-12	9.12e-08	-0.348375	1.98633	0.170038	0.680078	0.915022	-1.06414	1.98633	1.91188	0.166755	0.51017	-6.64562	1.98633	62.6418	2.48e-15	1.62e-13
Cluster-44353.2	-0.432951	4.05977	2.36896	0.12377	1	0.505691	4.05977	3.33664	0.0677528	0.295077	0.254129	4.05977	0.835875	0.360579	0.741739	1.19277	4.05977	17.8272	2.42e-05	0.000290297
Cluster-44354.14	-0.0373845	3.13749	0.0215465	0.8833	1	-0.122823	3.13749	0.20731	0.648884	0.903686	-1.4086	3.13749	28.4896	9.42e-08	2.65e-06	-1.49404	3.13749	31.2626	2.25e-08	4.97e-07
Cluster-44354.8	-0.232985	3.17776	0.621301	0.430564	1	-0.0855138	3.17776	0.0937238	0.759495	0.942687	1.32746	3.17776	21.1389	4.27e-06	8.81e-05	1.47493	3.17776	25.2478	5.04e-07	8.61e-06
Cluster-44361.0	0.176737	4.35709	0.675695	0.411073	1	0.702144	4.35709	11.0678	0.000878384	0.0113024	0.444523	4.35709	4.33945	0.0372389	0.196151	0.96993	4.35709	20.6145	5.62e-06	7.73e-05
Cluster-44370.0	0.177306	4.63983	0.646919	0.421217	1	1.38465	4.63983	38.6399	5.1e-10	4.38e-08	-0.394497	4.63983	3.17624	0.0747164	0.313528	0.812849	4.63983	13.6708	0.000217817	0.00200582
Cluster-44372.1	0.294766	2.22466	0.787785	0.374771	1	-1.51194	2.22466	19.4621	1.03e-05	0.000270902	0.542178	2.22466	2.71316	0.0995234	0.376463	-1.26453	2.22466	13.4578	0.000243996	0.00221388
Cluster-44382.0	-0.456547	1.99858	1.73387	0.187918	1	0	1.99858	0	1	1	-10.6031	1.99858	190.388	2.62e-43	9.52e-41	-10.1465	1.99858	161.842	4.48e-37	1.27e-34
Cluster-44397.0	0.146059	6.42096	0.519903	0.470883	1	0.883668	6.42096	18.8238	1.43e-05	0.000364003	-0.228549	6.42096	1.27175	0.259439	0.641979	0.50906	6.42096	6.31022	0.0120044	0.0587998
Cluster-44409.0	-0.00227333	4.40693	6.89e-05	0.993379	1	1.68231	4.40693	36.4928	1.53e-09	1.17e-07	-0.373424	4.40693	1.8513	0.173632	0.52149	1.31116	4.40693	22.6197	1.97e-06	3.02e-05
Cluster-44410.0	-0.244957	4.81178	1.59836	0.206136	1	-1.29866	4.81178	42.9039	5.75e-11	6.53e-09	0.0755505	4.81178	0.154053	0.694692	0.920916	-0.97815	4.81178	24.3235	8.14e-07	1.34e-05
Cluster-44428.0	0.144511	5.05965	0.539416	0.462675	1	0.83098	5.05965	18.1027	2.09e-05	0.000502598	0.236912	5.05965	1.46171	0.226659	0.600608	0.923381	5.05965	22.1033	2.58e-06	3.84e-05
Cluster-44451.0	-0.0547443	6.99997	0.0507487	0.821766	1	1.56135	6.99997	39.3987	3.46e-10	3.1e-08	-1.05428	6.99997	18.3782	1.81e-05	0.00032655	0.561818	6.99997	5.31884	0.021096	0.0913323
Cluster-44462.0	0.214669	4.65932	1.12639	0.288547	1	0.49692	4.65932	5.85452	0.0155371	0.104543	-0.889128	4.65932	18.7476	1.49e-05	0.000276156	-0.606877	4.65932	8.87616	0.00288918	0.0182954
Cluster-44466.0	-0.442346	1.70087	1.38713	0.23889	1	1.57805	1.70087	19.9375	8e-06	0.000217952	0.0417105	1.70087	0.0132457	0.908374	0.980158	2.0621	1.70087	31.4019	2.1e-08	4.67e-07
Cluster-44470.0	-0.0741477	4.20244	0.132192	0.71617	1	-0.946912	4.20244	21.2075	4.12e-06	0.000122828	0.317217	4.20244	2.4629	0.116564	0.414019	-0.555547	4.20244	7.22468	0.00719079	0.0389741
Cluster-44505.0	-0.0806222	4.82771	0.17717	0.673816	1	-1.61117	4.82771	66.7343	3.11e-16	1.13e-13	0.440817	4.82771	5.36535	0.0205407	0.127547	-1.08973	4.82771	30.6939	3.02e-08	6.47e-07
Cluster-44517.0	0.259234	1.31697	0.598995	0.438962	1	-0.138599	1.31697	0.134408	0.713904	0.927185	-1.35213	1.31697	14.4596	0.000143196	0.00208384	-1.74996	1.31697	23.3888	1.32e-06	2.08e-05
Cluster-44552.1	0.0270084	4.49516	0.0194658	0.889039	1	0.900795	4.49516	21.8445	2.96e-06	9.25e-05	-0.166819	4.49516	0.745298	0.387969	0.760363	0.706967	4.49516	13.4671	0.000242787	0.00220594
Cluster-44556.0	1.60407	2.68844	5.88476	0.0152724	0.381059	-1.11519	2.68844	2.80025	0.0942499	0.367291	-0.493642	2.68844	0.573694	0.448795	0.803228	-3.2129	2.68844	20.6261	5.58e-06	7.69e-05
Cluster-44573.0	-0.125357	3.86334	0.312459	0.576175	1	0.229238	3.86334	0.973436	0.323825	0.707666	-1.39329	3.86334	36.328	1.67e-09	5.93e-08	-1.03869	3.86334	20.3652	6.4e-06	8.71e-05
Cluster-44586.0	-0.296838	4.14492	1.7452	0.186481	1	-0.992686	4.14492	18.414	1.78e-05	0.000437915	-0.557831	4.14492	6.15255	0.0131223	0.0916866	-1.25368	4.14492	29.0839	6.93e-08	1.39e-06
Cluster-44586.1	-0.135532	4.46896	0.3478	0.555361	1	-0.945565	4.46896	16.2313	5.61e-05	0.00115502	-0.357652	4.46896	2.42281	0.11958	0.420639	-1.16769	4.46896	24.5264	7.33e-07	1.22e-05
Cluster-44586.10	-0.114033	4.44796	0.258908	0.610872	1	-0.937737	4.44796	16.7953	4.16e-05	0.000904871	-0.309876	4.44796	1.91442	0.166473	0.509713	-1.13358	4.44796	24.332	8.11e-07	1.33e-05
Cluster-44586.11	-0.360925	4.3634	2.45673	0.117022	1	-1.00185	4.3634	17.9383	2.28e-05	0.000544004	-0.653951	4.3634	8.03176	0.00459641	0.040118	-1.29488	4.3634	29.6523	5.17e-08	1.06e-06
Cluster-44586.12	-0.209273	4.91727	1.03587	0.308783	1	-0.690375	4.91727	10.9074	0.000957828	0.0121076	-0.568607	4.91727	7.60564	0.00581861	0.0484451	-1.04971	4.91727	24.9851	5.78e-07	9.78e-06
Cluster-44586.13	-0.141978	8.14043	0.45159	0.501581	1	-0.870241	8.14043	16.6774	4.43e-05	0.000951979	-0.482135	8.14043	5.18594	0.0227704	0.137721	-1.2104	8.14043	31.8389	1.68e-08	3.8e-07
Cluster-44586.14	-0.227168	4.04722	1.06908	0.301153	1	-1.2069	4.04722	28.15	1.12e-07	5.36e-06	-0.353116	4.04722	2.5945	0.107235	0.392875	-1.33285	4.04722	34.0185	5.46e-09	1.35e-07
Cluster-44586.15	-0.169959	6.47874	0.772931	0.379312	1	-0.921537	6.47874	22.1355	2.54e-06	8.19e-05	-0.465871	6.47874	5.78812	0.0161348	0.106568	-1.21745	6.47874	38.1974	6.39e-10	1.87e-08
Cluster-44586.2	0.171541	2.62998	0.0980919	0.754132	1	0.119233	2.62998	0.113924	0.73572	0.934374	5.01409	2.62998	117.372	2.38e-27	4.05e-25	4.96178	2.62998	114.755	8.91e-27	1.35e-24
Cluster-44586.4	-0.094607	5.76631	0.0959382	0.75676	1	-1.16006	5.76631	13.9589	0.000186853	0.00317088	-0.357641	5.76631	1.36837	0.242092	0.62098	-1.42309	5.76631	20.7485	5.24e-06	7.27e-05
Cluster-44586.5	-0.248465	4.56035	1.16151	0.281153	1	-0.950327	4.56035	16.2085	5.67e-05	0.00116814	-0.598563	4.56035	6.7057	0.00961053	0.0719381	-1.30042	4.56035	29.994	4.33e-08	9.03e-07
Cluster-44586.6	-0.0892544	4.21965	0.156715	0.692199	1	-0.98951	4.21965	18.2869	1.9e-05	0.00046295	-0.361551	4.21965	2.57117	0.108827	0.396249	-1.26181	4.21965	29.4279	5.8e-08	1.18e-06
Cluster-44586.7	-0.122873	8.28669	0.331931	0.564524	1	-0.919829	8.28669	18.2584	1.93e-05	0.000467382	-0.431509	8.28669	4.08011	0.0433907	0.219332	-1.22847	8.28669	32.1641	1.42e-08	3.24e-07
Cluster-44586.8	-0.0904513	4.58665	0.176485	0.674411	1	-1.03053	4.58665	21.8258	2.99e-06	9.33e-05	-0.32257	4.58665	2.24592	0.133967	0.450482	-1.26265	4.58665	32.4413	1.23e-08	2.85e-07
Cluster-44586.9	-0.129229	3.09864	0.227031	0.633734	1	-0.826923	3.09864	8.75412	0.00308903	0.0306686	-0.441913	3.09864	2.65056	0.103513	0.384544	-1.13961	3.09864	16.486	4.9e-05	0.000542492
Cluster-44589.1	1.20924	4.25096	17.1749	3.41e-05	0.00862267	0.0585383	4.25096	0.0407177	0.840084	0.966637	-0.0818373	4.25096	0.0796295	0.7778	0.945783	-1.23254	4.25096	17.8149	2.43e-05	0.000292046
Cluster-44594.0	1.16416	2.09724	4.6326	0.03137	0.566105	0.457881	2.09724	0.389979	0.53231	0.853384	-4.78099	2.09724	49.5731	1.91e-12	9.56e-11	-5.48728	2.09724	64.5013	9.65e-16	6.64e-14
Cluster-44633.1	0.439921	5.36322	5.06446	0.0244214	0.496618	-0.104756	5.36322	0.284975	0.593459	0.882622	-0.248571	5.36322	1.61297	0.204075	0.569158	-0.793248	5.36322	16.2445	5.57e-05	0.000605204
Cluster-44642.1	-0.222282	6.81533	0.630698	0.427099	1	1.31642	6.81533	21.4243	3.68e-06	0.000111464	-0.849413	6.81533	9.08148	0.00258211	0.0251746	0.689284	6.81533	6.02001	0.0141446	0.0671122
Cluster-44642.2	-0.201753	7.4424	0.550414	0.458149	1	1.20802	7.4424	19.1984	1.18e-05	0.000306446	-0.859724	7.4424	9.85223	0.00169626	0.0176595	0.550051	7.4424	4.07205	0.0435984	0.155359
Cluster-44664.0	0.231076	1.18808	0.29559	0.58666	1	2.3428	1.18808	26.8629	2.18e-07	9.54e-06	-1.49395	1.18808	10.8312	0.00099803	0.0112886	0.61778	1.18808	2.1855	0.139315	0.343735
Cluster-44671.0	0.036199	6.51047	0.0370383	0.847387	1	-0.950466	6.51047	25.2362	5.07e-07	2.02e-05	0.75708	6.51047	16.1366	5.89e-05	0.000947456	-0.229585	6.51047	1.48581	0.222868	0.459402
Cluster-44676.1	0.453805	2.12665	0.441055	0.506614	1	-0.39647	2.12665	0.635245	0.425438	0.79312	5.27584	2.12665	67.9034	1.72e-16	1.34e-14	4.42557	2.12665	51.5623	6.94e-13	3.27e-11
Cluster-44683.0	0.186985	4.98889	0.391655	0.531431	1	1.6437	4.98889	28.6562	8.64e-08	4.26e-06	-1.16118	4.98889	14.591	0.000133548	0.00196063	0.295531	4.98889	0.980382	0.322105	0.568299
Cluster-44687.0	0.103032	4.44683	0.230855	0.63089	1	-1.0737	4.44683	24.8593	6.17e-07	2.39e-05	0.744272	4.44683	12.1734	0.000484761	0.00603576	-0.432464	4.44683	4.01711	0.0450408	0.158921
Cluster-44694.0	1.14768	3.84005	5.06474	0.0244174	0.496618	2.45591	3.84005	22.0603	2.64e-06	8.45e-05	0.904224	3.84005	3.16923	0.075038	0.314538	2.21245	3.84005	18.2244	1.96e-05	0.000240975
Cluster-44700.1	0.990517	4.40139	7.63742	0.00571695	0.220684	0.173846	4.40139	0.233186	0.629171	0.895761	-1.09249	4.40139	9.11641	0.00253327	0.0247712	-1.90916	4.40139	26.8608	2.19e-07	3.99e-06
Cluster-44700.2	1.92875	0.524035	5.30841	0.0212227	0.456753	-0.561751	0.524035	0.33934	0.560211	0.868057	-2.29204	0.524035	6.51095	0.0107212	0.0781682	-4.78254	0.524035	23.55	1.22e-06	1.94e-05
Cluster-44703.1	-0.391066	1.55888	0.384936	0.534973	1	-0.283727	1.55888	0.567693	0.451177	0.810088	4.36966	1.55888	81.383	1.86e-19	1.82e-17	4.47699	1.55888	76.3741	2.35e-18	2.1e-16
Cluster-44703.2	0.175744	-0.548735	0.121688	0.727211	1	1.87067	-0.548735	1.4636	0.226358	0.601273	-7.6056	-0.548735	53.5405	2.53e-13	1.42e-11	-5.91068	-0.548735	46.9007	7.47e-12	2.91e-10
Cluster-44703.3	2.00517	0.880489	1.48922	0.222338	1	-0.608712	0.880489	1.7796	0.182198	0.539385	9.45691	0.880489	97.7505	4.75e-23	6.25e-21	6.84303	0.880489	69.2396	8.72e-17	6.54e-15
Cluster-44703.4	2.01175	1.07371	1.47778	0.224123	1	-0.419552	1.07371	0.531791	0.465855	0.819186	9.58058	1.07371	72.989	1.3e-17	1.12e-15	7.14928	1.07371	55.6762	8.54e-14	4.55e-12
Cluster-44703.5	-1.86854	-0.521971	1.21905	0.269547	1	-0.746816	-0.521971	1.02057	0.312383	0.695878	6.07404	-0.521971	30.1669	3.96e-08	1.19e-06	7.19577	-0.521971	27.0217	2.01e-07	3.7e-06
Cluster-44717.1	0.243096	5.12957	0.907877	0.340678	1	-0.0905988	5.12957	0.129424	0.71903	0.928425	1.14387	5.12957	19.9214	8.07e-06	0.000157346	0.810175	5.12957	10.0974	0.00148478	0.0105154
Cluster-44718.0	-0.377213	-0.421299	0.159351	0.689755	1	0.0314189	-0.421299	0.00444059	0.94687	0.992369	3.57546	-0.421299	31.1645	2.37e-08	7.34e-07	3.98409	-0.421299	33.3544	7.68e-09	1.85e-07
Cluster-44751.0	0.785179	6.17575	4.95444	0.0260237	0.515774	0.684883	6.17575	3.74769	0.0528805	0.249627	-1.5479	6.17575	18.5291	1.67e-05	0.000305419	-1.6482	6.17575	20.9565	4.7e-06	6.62e-05
Cluster-44759.0	1.05907	3.04846	7.26267	0.00704027	0.249504	-1.48203	3.04846	13.6038	0.00022573	0.00372357	0.56442	3.04846	2.08626	0.148629	0.478925	-1.97669	3.04846	23.6563	1.15e-06	1.84e-05
Cluster-44761.0	0.0200688	3.92621	0.00860679	0.926084	1	-1.2698	3.92621	33.5377	6.99e-09	4.39e-07	0.573142	3.92621	7.1609	0.00745096	0.0589287	-0.716724	3.92621	10.5889	0.0011377	0.00837444
Cluster-44762.0	0.197518	3.12172	0.400803	0.526675	1	0.797892	3.12172	8.18143	0.00423214	0.0392038	2.04279	3.12172	45.754	1.34e-11	6.12e-10	2.64316	3.12172	75.1709	4.32e-18	3.76e-16
Cluster-44763.1	0.331573	4.33098	2.39003	0.122111	1	-1.56805	4.33098	50.281	1.33e-12	2.3e-10	0.519501	4.33098	5.90866	0.0150666	0.101173	-1.38012	4.33098	38.9079	4.44e-10	1.33e-08
Cluster-44769.0	-0.0827825	3.49378	0.10836	0.742019	1	-1.23709	3.49378	21.9671	2.77e-06	8.75e-05	-0.506021	3.49378	4.02071	0.0449447	0.223772	-1.66033	3.49378	39.1154	3.99e-10	1.21e-08
Cluster-44781.0	1.05986	0.700856	2.79193	0.0947403	0.962898	0.459456	0.700856	0.430294	0.511845	0.844584	-2.15137	0.700856	9.79541	0.00174948	0.018107	-2.75177	0.700856	16.1316	5.91e-05	0.000637664
Cluster-44809.0	0.353036	3.08436	1.39393	0.237743	1	-0.699556	3.08436	5.23399	0.0221496	0.135792	-0.17522	3.08436	0.341757	0.558817	0.86205	-1.22781	3.08436	15.996	6.35e-05	0.000678404
Cluster-44812.1	-1.11856	2.14783	3.93175	0.0473825	0.708103	3.07621	2.14783	25.1973	5.18e-07	2.05e-05	-2.98828	2.14783	23.9171	1.01e-06	2.33e-05	1.20649	2.14783	4.56024	0.0327225	0.126628
Cluster-44816.1	0.12546	-0.357475	0.0654809	0.798034	1	0.150328	-0.357475	0.0135588	0.907302	0.983111	-5.30514	-0.357475	47.3856	5.83e-12	2.79e-10	-5.28027	-0.357475	46.3721	9.78e-12	3.74e-10
Cluster-44826.0	0.483703	4.42149	3.76425	0.0523595	0.741435	1.63131	4.42149	41.6872	1.07e-10	1.1e-08	-0.22043	4.42149	0.776465	0.378224	0.754218	0.927172	4.42149	13.9918	0.000183607	0.0017261
Cluster-44837.0	-0.0658906	-0.378629	0.0188019	0.890936	1	0.642163	-0.378629	0.295435	0.586758	0.880353	-5.35338	-0.378629	49.9778	1.55e-12	8.02e-11	-4.64532	-0.378629	41.1311	1.42e-10	4.59e-09
Cluster-44860.0	0.248522	9.51873	0.382224	0.536415	1	1.95191	9.51873	21.9944	2.73e-06	8.67e-05	-1.62216	9.51873	15.5068	8.22e-05	0.00127011	0.0812259	9.51873	0.0408767	0.839776	0.929486
Cluster-44860.1	0.208209	7.88186	0.251728	0.615861	1	1.74516	7.88186	16.7042	4.37e-05	0.000942456	-1.54876	7.88186	13.3073	0.000264371	0.00354604	-0.0118145	7.88186	0.000811282	0.977277	0.990815
Cluster-44871.0	-0.316703	4.65667	2.57003	0.108906	1	-1.34916	4.65667	45.0302	1.94e-11	2.48e-09	0.339593	4.65667	3.01621	0.0824361	0.334608	-0.692868	4.65667	11.8742	0.000569183	0.0046355
Cluster-44895.0	1.56994	3.76352	13.0009	0.000311337	0.0372455	0.242505	3.76352	0.315571	0.574281	0.87425	-0.724647	3.76352	2.81427	0.0934294	0.361179	-2.05208	3.76352	21.4617	3.61e-06	5.21e-05
Cluster-44901.0	-0.625521	0.481703	1.54421	0.213993	1	0.642277	0.481703	2.25724	0.132991	0.45369	0.882614	0.481703	3.76041	0.0524796	0.24884	2.15041	0.481703	20.2125	6.93e-06	9.37e-05
Cluster-44901.1	-0.248814	4.51304	0.866798	0.351843	1	0.432923	4.51304	2.74613	0.0974901	0.374532	0.94662	4.51304	12.7216	0.00036146	0.00468161	1.62836	4.51304	36.316	1.68e-09	4.56e-08
Cluster-44933.0	0.0215957	5.69498	0.0102387	0.919402	1	1.1148	5.69498	26.5929	2.51e-07	1.08e-05	-0.79143	5.69498	13.5164	0.000236485	0.00322246	0.301773	5.69498	2.00086	0.15721	0.371583
Cluster-44941.0	0.30991	0.395006	0.359332	0.548877	1	2.09615	0.395006	22.161	2.51e-06	8.11e-05	0.559916	0.395006	1.27229	0.259338	0.641831	2.34615	0.395006	25.5926	4.22e-07	7.32e-06
Cluster-44946.1	1.07726	2.4307	8.94047	0.0027892	0.146633	-0.0367945	2.4307	0.00999934	0.920347	0.985481	-0.476459	2.4307	1.70838	0.191195	0.550734	-1.59051	2.4307	18.7365	1.5e-05	0.000188813
Cluster-44950.0	0.0790811	5.21478	0.104437	0.746569	1	-1.04382	5.21478	17.8555	2.38e-05	0.000565646	0.553905	5.21478	5.13111	0.0235007	0.140856	-0.568998	5.21478	5.34128	0.0208262	0.0903902
Cluster-44960.0	0.0434357	6.13403	0.0452198	0.8316	1	1.0473	6.13403	25.7338	3.92e-07	1.61e-05	-0.671406	6.13403	10.6752	0.00108582	0.0120911	0.332461	6.13403	2.65016	0.103539	0.283585
Cluster-44963.0	-0.0530484	5.6813	0.0789681	0.778701	1	-0.600948	5.6813	9.97953	0.0015829	0.0181357	-0.199592	5.6813	1.11967	0.289989	0.674064	-0.747492	5.6813	15.3536	8.91e-05	0.000911325
Cluster-45008.4	-0.234224	4.10875	1.13919	0.285823	1	0.14294	4.10875	0.449329	0.502654	0.838766	0.583379	4.10875	7.30434	0.00687881	0.0551709	0.960543	4.10875	19.2912	1.12e-05	0.000144121
Cluster-45008.5	-0.00603007	6.65177	0.000980732	0.975017	1	0.587631	6.65177	9.35646	0.00222201	0.0236914	0.425002	6.65177	4.88156	0.0271451	0.156325	1.01866	6.65177	27.6145	1.48e-07	2.79e-06
Cluster-45008.7	-0.25685	4.66748	1.38837	0.23868	1	0.0836186	4.66748	0.15254	0.69612	0.920291	0.52406	4.66748	5.90106	0.0151317	0.101456	0.864529	4.66748	15.7252	7.32e-05	0.000768533
Cluster-45045.1	-0.523685	3.05786	1.23017	0.267375	1	2.842	3.05786	30.7557	2.93e-08	1.61e-06	-2.84816	3.05786	30.8852	2.74e-08	8.39e-07	0.51753	3.05786	1.20102	0.273117	0.516627
Cluster-45052.1	-0.030332	5.52888	0.0300085	0.862471	1	0.260603	5.52888	2.16321	0.141349	0.469949	-0.97352	5.52888	30.0892	4.13e-08	1.23e-06	-0.682585	5.52888	14.903	0.000113184	0.00112037
Cluster-45075.0	0.0679132	0.0326162	0.0119563	0.912929	1	-1.5856	0.0326162	8.4342	0.00368228	0.0352411	2.34966	0.0326162	16.6998	4.38e-05	0.000726803	0.696151	0.0326162	1.35583	0.244262	0.484945
Cluster-45078.1	-0.148672	4.39644	0.434877	0.509605	1	0.142209	4.39644	0.382937	0.536035	0.855718	-1.15339	4.39644	25.2163	5.12e-07	1.25e-05	-0.862506	4.39644	14.1548	0.000168371	0.00160043
Cluster-45095.0	0.164304	2.38084	0.19144	0.661721	1	0.576301	2.38084	2.63545	0.104503	0.391825	1.15732	2.38084	9.85865	0.00169035	0.0176255	1.56931	2.38084	18.0017	2.21e-05	0.000266868
Cluster-45102.3	0.310102	8.55938	2.20882	0.137223	1	0.873213	8.55938	17.3026	3.19e-05	0.000722294	-0.112221	8.55938	0.289699	0.590413	0.878	0.450891	8.55938	4.66433	0.0307954	0.121022
Cluster-45102.4	0.33373	10.9954	2.17143	0.140595	1	0.961097	10.9954	17.7278	2.55e-05	0.000598918	-0.109709	10.9954	0.23512	0.627753	0.895519	0.517657	10.9954	5.20912	0.0224687	0.0957354
Cluster-45105.0	-0.202495	6.23079	1.08279	0.298073	1	-1.57655	6.23079	62.5727	2.57e-15	7.75e-13	0.49185	6.23079	6.40993	0.0113484	0.0818996	-0.882209	6.23079	20.0396	7.59e-06	0.000101589
Cluster-45128.1	-0.177769	2.33714	0.353036	0.552399	1	-1.40711	2.33714	20.3884	6.32e-06	0.00017746	0.0499346	2.33714	0.02856	0.865799	0.969287	-1.17941	2.33714	14.0816	0.000175046	0.00165617
Cluster-45140.0	-0.637268	2.72011	3.72535	0.0535925	0.749504	0.65992	2.72011	4.42959	0.035321	0.189162	0.493466	2.72011	2.39939	0.121383	0.424264	1.79065	2.72011	29.4206	5.83e-08	1.18e-06
Cluster-45140.1	-1.0568	4.01958	12.4199	0.000424793	0.0460476	0.556027	4.01958	3.73318	0.0533418	0.25109	0.62252	4.01958	4.59475	0.0320701	0.176303	2.23534	4.01958	53.4768	2.62e-13	1.32e-11
Cluster-45165.0	0.372218	3.69484	2.71815	0.0992126	0.983226	-0.143387	3.69484	0.430295	0.511844	0.844584	0.95399	3.69484	18.2269	1.96e-05	0.000351881	0.438385	3.69484	3.88832	0.048623	0.167596
Cluster-45180.0	0.456078	4.93036	3.79587	0.0513793	0.734876	-0.401229	4.93036	2.90607	0.0882469	0.351743	-0.12243	4.93036	0.273579	0.600941	0.884822	-0.979737	4.93036	17.1478	3.46e-05	0.000398436
Cluster-45180.1	1.14154	1.84528	4.34657	0.0370836	0.632075	-0.106187	1.84528	0.0342798	0.853113	0.969727	-1.5661	1.84528	7.6185	0.00577726	0.0481886	-2.81383	1.84528	22.9756	1.64e-06	2.55e-05
Cluster-45181.1	0.072029	8.18674	0.134959	0.713345	1	0.909071	8.18674	21.1619	4.22e-06	0.000125388	-0.483308	8.18674	6.04569	0.0139403	0.0960631	0.353734	8.18674	3.24961	0.0714405	0.221004
Cluster-45197.0	-0.44494	3.23998	1.07912	0.298895	1	1.7291	3.23998	13.2531	0.000272132	0.00435641	-4.37642	3.23998	74.8654	5.04e-18	4.46e-16	-2.20238	3.23998	23.5929	1.19e-06	1.9e-05
Cluster-45211.0	-0.085991	5.11079	0.218103	0.640489	1	-1.40785	5.11079	56.3831	5.96e-14	1.39e-11	0.569105	5.11079	9.66145	0.00188175	0.0192361	-0.752754	5.11079	16.2149	5.65e-05	0.000613481
Cluster-45213.0	-0.219403	4.80359	1.04738	0.306112	1	0.35027	4.80359	2.62366	0.105281	0.393313	-0.886349	4.80359	16.7714	4.22e-05	0.000702938	-0.316676	4.80359	2.15961	0.141681	0.347151
Cluster-45239.0	0.132399	5.7301	0.133644	0.714684	1	1.20279	5.7301	10.6631	0.00109294	0.0134693	-1.56763	5.7301	17.8101	2.44e-05	0.000429015	-0.497242	5.7301	1.87439	0.170974	0.390902
Cluster-45248.0	0.608197	2.6209	3.70659	0.0541981	0.752427	0.365129	2.6209	1.01466	0.31379	0.697025	-2.57934	2.6209	53.8749	2.14e-13	1.21e-11	-2.82241	2.6209	65.3188	6.37e-16	4.49e-14
Cluster-45262.0	-0.174859	2.02395	0.0977343	0.754566	1	1.24579	2.02395	4.46904	0.0345143	0.186043	-2.59144	2.02395	18.4334	1.76e-05	0.00031852	-1.17079	2.02395	4.18613	0.040756	0.148461
Cluster-45262.3	-0.283595	3.10574	0.29415	0.587573	1	2.02743	3.10574	13.6748	0.000217357	0.00361463	-2.28123	3.10574	17.0637	3.61e-05	0.000611448	0.0297897	3.10574	0.00324328	0.954585	0.980692
Cluster-45262.5	-0.289117	2.99609	0.320702	0.571186	1	1.94254	2.99609	13.2165	0.000277489	0.0044235	-2.23877	2.99609	17.2764	3.23e-05	0.000553734	-0.00711127	2.99609	0.000193914	0.98889	0.99536
Cluster-45269.0	2.21798	2.1558	10.0336	0.0015371	0.0990831	0.640375	2.1558	0.796646	0.372098	0.748827	-2.20111	2.1558	9.25136	0.00235321	0.0232415	-3.77872	2.1558	25.0547	5.57e-07	9.45e-06
Cluster-45274.1	-0.550264	-0.108688	0.448321	0.503133	1	1.4858	-0.108688	8.96235	0.002756	0.0280759	2.31693	-0.108688	13.8152	0.000201697	0.00280015	4.35299	-0.108688	44.6503	2.36e-11	8.59e-10
Cluster-45300.0	-0.20991	-0.561056	0.177906	0.673179	1	0	-0.561056	0	1	1	-7.79352	-0.561056	58.5834	1.95e-14	1.25e-12	-7.58361	-0.561056	50.707	1.07e-12	4.92e-11
Cluster-45312.0	-0.0946845	1.03097	0.0442113	0.833461	1	1.27869	1.03097	9.47198	0.00208634	0.022524	0.450502	1.03097	1.07822	0.299096	0.68386	1.82387	1.03097	17.6725	2.62e-05	0.000311931
Cluster-45312.1	0.310226	4.671	2.1547	0.142134	1	0.929392	4.671	20.0455	7.56e-06	0.000207046	0.657731	4.671	9.79159	0.00175311	0.0181305	1.2769	4.671	36.8051	1.31e-09	3.59e-08
Cluster-45320.1	0.432024	6.19296	1.82425	0.176808	1	-1.17714	6.19296	13.1764	0.000283497	0.00449499	0.0165	6.19296	0.00267011	0.958789	0.992544	-1.59267	6.19296	23.6349	1.16e-06	1.86e-05
Cluster-45360.1	0.376162	4.23259	2.36927	0.123745	1	0.985272	4.23259	14.4846	0.00014131	0.00251366	-2.34332	4.23259	79.6091	4.56e-19	4.31e-17	-1.73421	4.23259	46.6892	8.32e-12	3.22e-10
Cluster-45373.0	0.298817	3.99362	0.538524	0.463045	1	-1.26611	3.99362	9.24209	0.00236515	0.0248761	-0.178021	3.99362	0.191151	0.66196	0.908481	-1.74294	3.99362	17.1217	3.51e-05	0.000402906
Cluster-45373.2	0.313388	2.58854	0.456309	0.499354	1	-1.48902	2.58854	9.20729	0.00241053	0.0252242	-0.876113	2.58854	3.48078	0.0620854	0.277771	-2.67852	2.58854	28.2769	1.05e-07	2.03e-06
Cluster-45382.0	0.0509489	2.8873	0.0254763	0.873186	1	-1.3617	2.8873	16.9665	3.8e-05	0.000839211	0.0449185	2.8873	0.0199614	0.887645	0.975132	-1.36773	2.8873	16.9907	3.76e-05	0.000427604
Cluster-45387.0	0.118084	5.59773	0.355785	0.550856	1	0.0879107	5.59773	0.209907	0.64684	0.903032	1.80856	5.59773	81.786	1.52e-19	1.5e-17	1.77838	5.59773	79.0299	6.12e-19	5.91e-17
Cluster-45395.0	-0.124463	4.479	0.362128	0.547327	1	-1.20528	4.479	32.5371	1.17e-08	6.96e-07	0.111145	4.479	0.29228	0.588763	0.876946	-0.969671	4.479	20.9787	4.64e-06	6.55e-05
Cluster-45398.0	0.10699	5.37794	0.250188	0.616943	1	1.07072	5.37794	24.4767	7.52e-07	2.83e-05	-0.70269	5.37794	10.6256	0.00111531	0.0123522	0.261043	5.37794	1.49302	0.221749	0.458126
Cluster-45421.1	-0.169973	4.28694	0.64434	0.422144	1	1.25358	4.28694	33.5641	6.9e-09	4.34e-07	-1.14649	4.28694	28.1278	1.14e-07	3.15e-06	0.277063	4.28694	1.71398	0.19047	0.418057
Cluster-45421.2	-0.104863	4.87476	0.28565	0.593022	1	0.970713	4.87476	23.9789	9.74e-07	3.53e-05	-0.770809	4.87476	15.1579	9.89e-05	0.00150148	0.304767	4.87476	2.41703	0.120023	0.312643
Cluster-45421.3	-0.216405	4.79546	0.967487	0.325308	1	1.46216	4.79546	42.1386	8.5e-11	9.11e-09	-1.23307	4.79546	30.1766	3.94e-08	1.18e-06	0.445495	4.79546	4.10136	0.0428487	0.15334
Cluster-45422.0	0.107049	4.57079	0.212125	0.645107	1	0.968421	4.57079	16.8925	3.96e-05	0.000865606	-0.843295	4.57079	12.8359	0.000340024	0.00443316	0.0180778	4.57079	0.00606037	0.937949	0.973733
Cluster-45441.1	0.0841707	0.216674	0.0352103	0.851156	1	0.21396	0.216674	0.151019	0.697564	0.921274	-2.11377	0.216674	17.6369	2.67e-05	0.000466194	-1.98398	0.216674	15.7041	7.41e-05	0.000776518
Cluster-45452.0	-0.337492	-0.41092	0.370635	0.542658	1	2.10011	-0.41092	2.92228	0.0873645	0.349333	-6.17686	-0.41092	46.7845	7.92e-12	3.72e-10	-3.73926	-0.41092	25.382	4.7e-07	8.08e-06
Cluster-45452.2	-0.212984	0.884245	0.294719	0.587212	1	0.68845	0.884245	0.918224	0.337942	0.720645	-4.93342	0.884245	81.1409	2.1e-19	2.04e-17	-4.03199	0.884245	60.1637	8.73e-15	5.35e-13
Cluster-45460.0	0.0819295	3.53227	0.0798634	0.777483	1	0.9761	3.53227	11.6951	0.000626634	0.00861658	0.310732	3.53227	1.16772	0.279871	0.664356	1.2049	3.53227	17.3877	3.05e-05	0.000355501
Cluster-45462.0	-0.136537	1.46755	0.164914	0.684672	1	0.176032	1.46755	0.199395	0.65521	0.905928	-2.206	1.46755	35.6119	2.41e-09	8.39e-08	-1.89344	1.46755	26.2727	2.96e-07	5.28e-06
Cluster-45463.0	-0.840723	1.97093	4.87777	0.0272047	0.530472	0.464275	1.97093	1.69103	0.193465	0.556002	0.328696	1.97093	0.822957	0.364317	0.743898	1.63369	1.97093	18.597	1.61e-05	0.000201903
Cluster-45466.0	-1.12477	1.87435	8.45644	0.00363753	0.170983	-0.0651505	1.87435	0.0359252	0.84967	0.968571	1.06289	1.87435	8.98088	0.00272819	0.0263378	2.1225	1.87435	30.7809	2.89e-08	6.21e-07
Cluster-45475.1	-0.165166	0.174005	0.141029	0.707261	1	0.508932	0.174005	0.929029	0.335115	0.71858	-2.14389	0.174005	19.2345	1.16e-05	0.000218373	-1.4698	0.174005	9.31518	0.00227264	0.0150253
Cluster-45483.0	-0.477737	1.91486	0.862907	0.352926	1	2.05648	1.91486	16.4667	4.95e-05	0.00104443	0.0299224	1.91486	0.0035504	0.952486	0.991072	2.56414	1.91486	23.9641	9.82e-07	1.6e-05
Cluster-45484.1	0.806968	5.18376	7.39584	0.00653747	0.239319	0.208128	5.18376	0.490993	0.483485	0.828112	-0.721654	5.18376	5.87815	0.0153299	0.10247	-1.32049	5.18376	19.3352	1.1e-05	0.000141314
Cluster-45485.0	-0.0753167	3.74835	0.0759108	0.782917	1	-1.29578	3.74835	21.1948	4.15e-06	0.00012339	-0.0489679	3.74835	0.0323169	0.857334	0.966852	-1.26943	3.74835	20.231	6.86e-06	9.29e-05
Cluster-45485.1	-0.057073	5.4501	0.0468069	0.828716	1	-1.436	5.4501	28.225	1.08e-07	5.2e-06	0.02121	5.4501	0.00648146	0.935834	0.988079	-1.35772	5.4501	25.2662	4.99e-07	8.53e-06
Cluster-45490.1	0.35244	3.5403	2.361	0.124402	1	-0.680154	3.5403	8.55133	0.0034527	0.033466	0.0900035	3.5403	0.154681	0.694102	0.920796	-0.942591	3.5403	16.2882	5.44e-05	0.000592991
Cluster-45536.0	-0.104307	4.9615	0.291135	0.589494	1	0.794965	4.9615	16.5931	4.63e-05	0.00098885	-0.78148	4.9615	16.044	6.19e-05	0.000988595	0.117792	4.9615	0.37117	0.542367	0.752727
Cluster-45537.0	1.7011	5.73186	7.23013	0.00716901	0.251845	-0.0892788	5.73186	0.020684	0.885643	0.978335	-2.43557	5.73186	14.0063	0.000182196	0.00256712	-4.22594	5.73186	36.0639	1.91e-09	5.13e-08
Cluster-45545.0	-0.540819	2.49352	3.60433	0.0576292	0.77223	0.273083	2.49352	1.03863	0.30814	0.69159	0.442817	2.49352	2.63291	0.10467	0.387095	1.25672	2.49352	19.8966	8.17e-06	0.000108278
Cluster-45556.0	1.69227	6.07919	6.14379	0.0131874	0.351744	1.73514	6.07919	6.34422	0.0117764	0.0847584	-3.8439	6.07919	26.4422	2.72e-07	7.06e-06	-3.80103	6.07919	26.1052	3.23e-07	5.72e-06
Cluster-45582.0	-0.637424	3.64104	3.3209	0.0684043	0.837812	-1.73677	3.64104	24.2208	8.59e-07	3.17e-05	1.20003	3.64104	11.9802	0.000537701	0.00662043	0.100682	3.64104	0.082497	0.773942	0.896552
Cluster-45587.0	-0.105603	5.03075	0.21296	0.644457	1	0.830055	5.03075	12.7686	0.000352487	0.00538008	-1.25095	5.03075	28.718	8.37e-08	2.39e-06	-0.315292	5.03075	1.88583	0.169673	0.3889
Cluster-45610.0	2.24159	0.51096	8.58598	0.00338761	0.165993	-1.54263	0.51096	3.73687	0.0532242	0.250725	0.26034	0.51096	0.119055	0.730062	0.932476	-3.52388	0.51096	18.2926	1.89e-05	0.000233467
Cluster-45621.0	1.26897	1.36086	2.39342	0.121846	1	-1.45959	1.36086	1.43665	0.230683	0.605862	-4.83873	1.36086	22.9762	1.64e-06	3.65e-05	-7.56728	1.36086	41.2231	1.36e-10	4.4e-09
Cluster-45646.0	0.250006	0.939612	0.172891	0.677556	1	2.25401	0.939612	20.8491	4.97e-06	0.000144233	1.62017	0.939612	8.55592	0.003444	0.0320483	3.62418	0.939612	43.7489	3.73e-11	1.33e-09
Cluster-45650.0	0.528137	-0.116778	0.249019	0.617767	1	0.0261653	-0.116778	0.00339763	0.953518	0.993933	4.884	-0.116778	49.7727	1.73e-12	8.77e-11	4.38202	-0.116778	42.8868	5.8e-11	1.99e-09
Cluster-45679.0	-0.200407	4.46424	1.03232	0.309614	1	-1.41731	4.46424	49.5888	1.9e-12	3.11e-10	0.425376	4.46424	4.74716	0.0293467	0.164864	-0.791524	4.46424	15.4317	8.55e-05	0.000880207
Cluster-45686.0	0.300631	3.45988	0.72187	0.395531	1	0.386835	3.45988	1.13213	0.287322	0.669947	-1.60933	3.45988	19.2922	1.12e-05	0.000212166	-1.52313	3.45988	17.4692	2.92e-05	0.000342539
Cluster-45702.0	0.141164	4.73929	0.582945	0.44516	1	0.363057	4.73929	3.67335	0.0552891	0.25788	-1.16405	4.73929	37.8228	7.75e-10	2.85e-08	-0.942158	4.73929	25.1086	5.42e-07	9.21e-06
Cluster-45702.1	0.258006	0.386176	0.340912	0.559303	1	0.266402	0.386176	0.192853	0.660552	0.908206	-2.94701	0.386176	31.0289	2.54e-08	7.82e-07	-2.93861	0.386176	31.6491	1.85e-08	4.16e-07
Cluster-45707.1	0.190722	7.93666	0.794884	0.372627	1	1.00898	7.93666	21.8516	2.95e-06	9.23e-05	-0.258258	7.93666	1.45611	0.22755	0.601876	0.560001	7.93666	6.82499	0.00898908	0.0467369
Cluster-45709.0	-0.280213	1.5273	0.568729	0.450764	1	-1.5484	1.5273	16.7525	4.26e-05	0.000921009	0.540185	1.5273	2.24671	0.133899	0.450459	-0.728001	1.5273	3.54244	0.0598172	0.194804
Cluster-45723.10	0.120487	1.78024	0.107339	0.743194	1	-0.190378	1.78024	0.334108	0.56325	0.869344	1.65755	1.78024	22.3061	2.32e-06	5e-05	1.34669	1.78024	14.5815	0.000134225	0.00130988
Cluster-45730.0	0.352338	3.47295	1.54602	0.213723	1	1.22995	3.47295	18.2252	1.96e-05	0.000474727	-0.717165	3.47295	6.22008	0.0126309	0.0889557	0.160447	3.47295	0.324704	0.568795	0.772767
Cluster-4574.2	2.42873	2.9655	22.5478	2.05e-06	0.00139584	0.307001	2.9655	0.346502	0.5561	0.865958	-1.81137	2.9655	12.1698	0.000485693	0.00604453	-3.9331	2.9655	50.778	1.03e-12	4.76e-11
Cluster-4574.4	1.80722	2.59127	13.4817	0.000240906	0.0311572	0.633547	2.59127	1.40213	0.236367	0.613452	-2.71029	2.59127	25.7764	3.83e-07	9.63e-06	-3.88396	2.59127	50.6756	1.09e-12	4.96e-11
Cluster-45768.0	0.442578	2.11188	1.67863	0.195106	1	0.236679	2.11188	0.562822	0.453125	0.810563	1.33966	2.11188	16.1844	5.75e-05	0.000926089	1.13376	2.11188	11.8962	0.000562486	0.00459081
Cluster-45768.4	0.638405	2.2362	3.80075	0.0512296	0.734641	0.0498094	2.2362	0.0267847	0.869998	0.974027	1.43687	2.2362	19.9752	7.85e-06	0.000153542	0.848272	2.2362	7.28804	0.00694151	0.0378859
Cluster-45771.1	-0.181245	1.47714	0.153165	0.695529	1	-0.14044	1.47714	0.14099	0.707299	0.924341	2.54757	1.47714	36.7251	1.36e-09	4.87e-08	2.58837	1.47714	35.9542	2.02e-09	5.41e-08
Cluster-45783.0	-0.033973	6.9827	0.0331949	0.85543	1	0.547244	6.9827	8.62279	0.00331984	0.0325344	0.199827	6.9827	1.15142	0.283253	0.66761	0.781044	6.9827	17.4058	3.02e-05	0.000352291
Cluster-45796.1	3.49774	0.992966	19.7449	8.85e-06	0.00356116	-0.287736	0.992966	0.148233	0.700229	0.922137	0.485434	0.992966	0.415265	0.519309	0.844064	-3.30004	0.992966	18.008	2.2e-05	0.000266283
Cluster-45805.0	-0.234574	4.04306	1.10716	0.2927	1	-1.46626	4.04306	41.5696	1.14e-10	1.15e-08	0.486415	4.04306	4.87433	0.0272591	0.15663	-0.745266	4.04306	10.7044	0.00106883	0.00793568
Cluster-45816.0	-0.0503066	6.18151	0.0559539	0.813009	1	0.8978	6.18151	17.5448	2.81e-05	0.000648603	-0.622832	6.18151	8.4967	0.00355791	0.0328198	0.325275	6.18151	2.33808	0.126245	0.323283
Cluster-45822.0	-0.258612	6.86362	2.06731	0.150486	1	0.699145	6.86362	15.2275	9.53e-05	0.00182621	0.525887	6.86362	8.5914	0.00337755	0.0315905	1.48364	6.86362	65.9379	4.65e-16	3.33e-14
Cluster-45830.0	-0.305954	2.47815	1.12347	0.289172	1	0.598993	2.47815	4.74404	0.0294	0.165741	0.276846	2.47815	0.975985	0.323192	0.706564	1.18179	2.47815	17.2224	3.32e-05	0.000385274
Cluster-45853.0	0.0150725	6.47135	0.00515905	0.94274	1	0.941657	6.47135	19.8682	8.3e-06	0.000224849	-0.293336	6.47135	1.95093	0.162487	0.503245	0.633249	6.47135	9.06616	0.00260384	0.0167928
Cluster-45860.0	2.53098	5.28275	23.2788	1.4e-06	0.00115388	0.160898	5.28275	0.102353	0.749025	0.939128	-1.61757	5.28275	9.98485	0.00157834	0.0166471	-3.98765	5.28275	50.6039	1.13e-12	5.09e-11
Cluster-45863.0	0.0536235	4.40012	0.0442763	0.83334	1	0.182749	4.40012	0.540504	0.462224	0.816478	1.07919	4.40012	18.0766	2.12e-05	0.00037848	1.20832	4.40012	22.4736	2.13e-06	3.22e-05
Cluster-45875.0	0.135456	4.40505	0.298468	0.584844	1	1.03929	4.40505	17.5165	2.85e-05	0.000657209	-0.132823	4.40505	0.287281	0.591969	0.878542	0.771011	4.40505	9.70934	0.00183334	0.0125392
Cluster-45883.0	-0.290973	2.62065	0.680788	0.409315	1	0.52516	2.62065	2.47996	0.115305	0.417148	0.984888	2.62065	8.23586	0.00410707	0.0367383	1.80102	2.62065	26.287	2.94e-07	5.25e-06
Cluster-45886.0	-0.329493	4.03166	0.999052	0.31754	1	1.46031	4.03166	18.7866	1.46e-05	0.000370113	-1.2405	4.03166	13.6676	0.000218182	0.00300232	0.549307	4.03166	2.77166	0.0959464	0.269959
Cluster-45891.0	0.89094	1.53954	3.45902	0.0629075	0.801779	3.30428	1.53954	42.9322	5.67e-11	6.46e-09	-0.822604	1.53954	2.68817	0.101096	0.379385	1.59074	1.53954	11.7887	0.000595928	0.00481785
Cluster-45898.0	-0.45589	4.29736	2.424	0.11949	1	0.70721	4.29736	5.63654	0.0175898	0.114414	-1.73248	4.29736	32.8935	9.73e-09	3.18e-07	-0.569375	4.29736	3.72448	0.0536204	0.179668
Cluster-45900.3	-1.15235	1.79854	2.07027	0.150195	1	-1.57821	1.79854	13.3394	0.000259882	0.00419571	5.55467	1.79854	97.6391	5.02e-23	6.57e-21	5.12881	1.79854	65.3788	6.18e-16	4.37e-14
Cluster-4594.10	-0.347719	0.154027	0.548153	0.459073	1	-0.659283	0.154027	0.597839	0.439404	0.802868	-4.076	0.154027	45.3461	1.65e-11	7.43e-10	-4.38756	0.154027	43.4655	4.32e-11	1.51e-09
Cluster-4594.12	0.11198	1.30372	0.06974	0.791716	1	-0.356251	1.30372	0.334295	0.563141	0.869226	-3.83889	1.30372	55.0706	1.16e-13	6.79e-12	-4.30712	1.30372	63.1365	1.93e-15	1.28e-13
Cluster-4594.2	0.0570172	0.931034	0.0136469	0.907003	1	0.45614	0.931034	0.491824	0.483115	0.828099	-3.77206	0.931034	40.5244	1.94e-10	7.72e-09	-3.37294	0.931034	34.1119	5.2e-09	1.29e-07
Cluster-4594.6	-0.256695	-0.532832	0.271827	0.602109	1	0	-0.532832	0	1	1	-7.84101	-0.532832	60.2444	8.38e-15	5.62e-13	-7.58431	-0.532832	51.2151	8.28e-13	3.86e-11
Cluster-45961.0	-0.245335	1.82723	0.427983	0.51298	1	1.44576	1.82723	16.8389	4.07e-05	0.000887255	0.313874	1.82723	0.748171	0.387056	0.759976	2.00497	1.82723	29.8597	4.64e-08	9.66e-07
Cluster-45962.2	0.478349	7.23653	3.97521	0.0461748	0.702542	-0.400369	7.23653	2.78235	0.095308	0.369463	-0.0869496	7.23653	0.131833	0.716539	0.927578	-0.965667	7.23653	15.959	6.47e-05	0.000690956
Cluster-45962.3	0.457179	6.50541	3.9375	0.0472209	0.708103	-0.466965	6.50541	4.09256	0.0430723	0.218294	-0.0179685	6.50541	0.00610275	0.937733	0.988109	-0.942112	6.50541	16.462	4.96e-05	0.000547887
Cluster-45980.0	0.099859	7.46554	0.227922	0.633069	1	-0.852482	7.46554	16.4435	5.01e-05	0.00105477	0.975518	7.46554	21.433	3.66e-06	7.66e-05	0.023177	7.46554	0.0122852	0.911744	0.96329
Cluster-45980.3	0.164712	4.38743	0.490396	0.483751	1	-1.03362	4.38743	19.4662	1.02e-05	0.000270594	1.11523	4.38743	22.5604	2.04e-06	4.46e-05	-0.083105	4.38743	0.125091	0.723578	0.870848
Cluster-46010.1	0.779348	1.17098	2.88262	0.0895403	0.942031	2.55114	1.17098	33.1032	8.74e-09	5.34e-07	0.131018	1.17098	0.0791147	0.778501	0.945897	1.9028	1.17098	19.49	1.01e-05	0.000131393
Cluster-46010.2	1.14673	4.79737	8.56399	0.00342876	0.166122	2.38143	4.79737	34.8179	3.62e-09	2.48e-07	0.425468	4.79737	1.1975	0.273822	0.657628	1.66016	4.79737	17.8073	2.44e-05	0.00029296
Cluster-46013.0	-0.611748	3.49221	5.28645	0.021492	0.460553	0.0846241	3.49221	0.11366	0.736015	0.934552	0.985172	3.49221	14.6972	0.000126234	0.00186459	1.68154	3.49221	40.0188	2.52e-10	7.8e-09
Cluster-46014.0	-0.772674	0.386025	1.64999	0.19896	1	3.12228	0.386025	25.3242	4.85e-07	1.94e-05	-1.52586	0.386025	6.04445	0.0139501	0.0960916	2.3691	0.386025	15.759	7.19e-05	0.000757054
Cluster-46014.2	-1.1864	3.46505	9.37779	0.0021963	0.126528	1.83015	3.46505	22.9464	1.67e-06	5.68e-05	-0.167436	3.46505	0.199153	0.655406	0.906731	2.84911	3.46505	50.2464	1.36e-12	6e-11
Cluster-46014.6	-1.58789	0.231588	7.54556	0.00601581	0.22759	1.15854	0.231588	5.84427	0.0156278	0.105084	0.216457	0.231588	0.187568	0.664949	0.909484	2.96288	0.231588	28.2246	1.08e-07	2.09e-06
Cluster-46019.0	0.828736	3.4528	4.63222	0.0313769	0.566105	-0.445809	3.4528	1.23637	0.266171	0.647401	-1.70221	3.4528	18.2188	1.97e-05	0.000353144	-2.97675	3.4528	50.7008	1.08e-12	4.93e-11
Cluster-46037.0	0.307221	2.36648	0.960783	0.32699	1	1.80393	2.36648	33.4151	7.44e-09	4.65e-07	-0.297851	2.36648	0.886873	0.346326	0.727784	1.19885	2.36648	15.3371	8.99e-05	0.000917908
Cluster-46062.1	0.0313403	4.36305	0.0242453	0.876262	1	-1.57816	4.36305	58.1592	2.42e-14	6.06e-12	0.535639	4.36305	7.18538	0.00734998	0.0582689	-1.07386	4.36305	26.9418	2.1e-07	3.85e-06
Cluster-46070.0	1.37424	2.1477	7.25671	0.00706367	0.249504	-0.0775042	2.1477	0.0210774	0.884568	0.978234	-1.53819	2.1477	8.51742	0.00351763	0.0325396	-2.98993	2.1477	29.7403	4.94e-08	1.02e-06
Cluster-46085.0	-0.245306	2.80967	0.615097	0.432875	1	1.7398	2.80967	27.7981	1.35e-07	6.3e-06	-1.89685	2.80967	32.9705	9.36e-09	3.06e-07	0.0882557	2.80967	0.0792783	0.778278	0.898219
Cluster-46090.1	0.180121	5.02624	0.207308	0.648885	1	2.37727	5.02624	32.3513	1.29e-08	7.58e-07	-2.13323	5.02624	26.482	2.66e-07	6.93e-06	0.0639189	5.02624	0.0261384	0.871563	0.943927
Cluster-46096.1	-0.449981	4.1655	3.53434	0.0601103	0.786409	1.12302	4.1655	21.8114	3.01e-06	9.37e-05	-0.724347	4.1655	9.12205	0.00252547	0.0247222	0.848659	4.1655	12.5488	0.000396464	0.00338724
Cluster-46109.2	0.0769526	7.21814	0.124934	0.723743	1	1.11616	7.21814	25.6901	4.01e-07	1.63e-05	-0.488273	7.21814	5.0024	0.0253122	0.148825	0.550939	7.21814	6.37758	0.0115571	0.0570507
Cluster-46109.4	0.104587	9.45422	0.209058	0.647506	1	0.960532	9.45422	17.3243	3.15e-05	0.000716083	-0.42839	9.45422	3.49491	0.0615579	0.276258	0.427554	9.45422	3.48283	0.0620087	0.199712
Cluster-46109.5	0.122432	9.37247	0.273969	0.600681	1	1.0137	9.37247	18.4161	1.78e-05	0.000437834	-0.474348	9.37247	4.09458	0.0430209	0.217961	0.416919	9.37247	3.16789	0.0750996	0.2288
Cluster-46122.0	-0.0659235	-0.630974	0.015374	0.901322	1	-1.14808	-0.630974	0.753485	0.385375	0.760273	-4.57512	-0.630974	35.9249	2.05e-09	7.23e-08	-5.65727	-0.630974	39.6578	3.03e-10	9.3e-09
Cluster-46129.0	0.0938401	4.29519	0.172973	0.677483	1	0.215801	4.29519	0.965672	0.325762	0.709728	0.867748	4.29519	15.0459	0.000104929	0.00157709	0.989709	4.29519	19.4543	1.03e-05	0.000133485
Cluster-46141.1	-0.151306	7.72386	0.687985	0.406851	1	-0.755213	7.72386	16.9532	3.83e-05	0.000843775	0.14109	7.72386	0.599341	0.43883	0.797157	-0.462818	7.72386	6.39897	0.0114187	0.0565884
Cluster-46152.0	-0.960894	0.334849	3.86171	0.0493999	0.720068	1.34776	0.334849	9.85169	0.00169676	0.0191674	-0.111804	0.334849	0.0620901	0.803222	0.95161	2.19685	0.334849	21.9533	2.79e-06	4.13e-05
Cluster-46165.0	1.49552	1.44069	10.6815	0.00108211	0.0805004	2.75308	1.44069	46.748	8.07e-12	1.16e-09	1.19263	1.44069	6.80168	0.00910722	0.0689283	2.45018	1.44069	37.5205	9.05e-10	2.55e-08
Cluster-46181.4	-0.0799407	0.0208568	0.0295283	0.863565	1	-0.825232	0.0208568	1.99079	0.158258	0.501171	-1.69923	0.0208568	11.4228	0.000725496	0.00857868	-2.44453	0.0208568	19.864	8.32e-06	0.000109979
Cluster-46181.5	0.190528	1.31512	0.340521	0.559529	1	-0.297706	1.31512	0.561419	0.453689	0.811331	-1.90463	1.31512	28.2836	1.05e-07	2.92e-06	-2.39286	1.31512	41.5686	1.14e-10	3.72e-09
Cluster-46208.2	-0.143844	5.65103	0.638417	0.424285	1	0.629374	5.65103	12.3638	0.000437734	0.00641575	0.0813379	5.65103	0.20609	0.64985	0.904662	0.854555	5.65103	22.4574	2.15e-06	3.25e-05
Cluster-46208.4	-0.088356	2.75407	0.0955309	0.75726	1	1.19677	2.75407	18.5583	1.65e-05	0.00041054	0.0483228	2.75407	0.0294004	0.863858	0.969106	1.33345	2.75407	22.3302	2.3e-06	3.45e-05
Cluster-46226.0	0.0924002	7.582	0.184357	0.667655	1	-1.12944	7.582	26.7752	2.29e-07	9.93e-06	-0.16645	7.582	0.598137	0.43929	0.797223	-1.38829	7.582	39.9714	2.58e-10	7.98e-09
Cluster-46232.0	-0.112078	5.3482	0.320164	0.571509	1	0.846103	5.3482	18.1485	2.04e-05	0.00049243	-0.360185	5.3482	3.30353	0.0691312	0.298221	0.597997	5.3482	9.11211	0.00253923	0.0164601
Cluster-46233.0	1.07977	5.06729	2.10455	0.146861	1	-0.0236217	5.06729	0.00101097	0.974635	0.998298	-3.01099	5.06729	14.2931	0.000156438	0.00225054	-4.11439	5.06729	24.1581	8.87e-07	1.45e-05
Cluster-46253.1	-0.124975	6.54804	0.427463	0.513237	1	-0.908728	6.54804	22.2704	2.37e-06	7.78e-05	0.348439	6.54804	3.3322	0.067936	0.295072	-0.435315	6.54804	5.14619	0.0232974	0.098274
Cluster-46265.2	-0.13852	3.80158	0.374954	0.540316	1	-1.19237	3.80158	26.8533	2.2e-07	9.57e-06	0.273674	3.80158	1.49369	0.221645	0.593392	-0.780178	3.80158	11.3896	0.000738546	0.00578423
Cluster-46275.0	6.07605	2.36435	33.0486	8.99e-09	1.99e-05	1.84493	2.36435	4.3937	0.036072	0.191945	1.38367	2.36435	2.25956	0.132791	0.448619	-2.84745	2.36435	10.1773	0.00142178	0.0101532
Cluster-46305.0	0.503261	3.57025	1.40285	0.236248	1	1.2843	3.57025	9.439	0.00212419	0.0228768	1.41873	3.57025	11.0623	0.000881014	0.0101539	2.19977	3.57025	25.8347	3.72e-07	6.52e-06
Cluster-46318.0	0.0335909	4.5158	0.014792	0.903198	1	2.51529	4.5158	73.4053	1.06e-17	5.19e-15	-1.76819	4.5158	37.7224	8.16e-10	2.98e-08	0.713504	4.5158	6.66184	0.00984992	0.0502679
Cluster-46319.0	0.255047	-0.209727	0.0852405	0.770317	1	3.96417	-0.209727	12.801	0.000346441	0.00530543	-4.55797	-0.209727	16.7174	4.34e-05	0.000720516	-0.848844	-0.209727	0.919289	0.337662	0.582918
Cluster-46332.0	1.7128	1.64336	17.9247	2.3e-05	0.00664898	0.943701	1.64336	6.85928	0.00881822	0.0682185	1.77585	1.64336	19.6058	9.52e-06	0.000182639	1.00675	1.64336	7.63185	0.00573465	0.0324458
Cluster-46347.0	-0.159435	0.598855	0.119083	0.730031	1	0	0.598855	0	1	1	-9.03975	0.598855	89.6544	2.84e-21	3.23e-19	-8.88032	0.598855	81.4921	1.76e-19	1.77e-17
Cluster-46373.0	-0.78105	2.32462	1.72981	0.188435	1	2.18359	2.32462	12.1012	0.000503886	0.00718701	-2.79327	2.32462	19.1105	1.23e-05	0.000232366	0.171372	2.32462	0.0836282	0.772439	0.895996
Cluster-46373.1	-0.838688	4.20375	2.2776	0.131254	1	1.93373	4.20375	11.3521	0.000753607	0.00999715	-2.47465	4.20375	17.9321	2.29e-05	0.000404522	0.297774	4.20375	0.290008	0.590215	0.787804
Cluster-46390.0	0.287332	4.54751	1.64796	0.199237	1	0.969465	4.54751	18.4652	1.73e-05	0.000429272	-0.499555	4.54751	4.91875	0.0265667	0.154187	0.182578	4.54751	0.671341	0.412585	0.652771
Cluster-46393.0	0.252977	0.689231	0.274273	0.60048	1	2.37921	0.689231	25.7689	3.85e-07	1.59e-05	-0.269161	0.689231	0.301059	0.583219	0.874598	1.85707	0.689231	16.4216	5.07e-05	0.000558055
Cluster-46412.0	0.995061	4.47025	7.07211	0.00782928	0.262956	0.913081	4.47025	5.69685	0.0169954	0.111897	-2.26576	4.47025	33.2504	8.1e-09	2.68e-07	-2.34774	4.47025	36.0692	1.9e-09	5.12e-08
Cluster-46417.7	0.364974	1.97733	0.773001	0.37929	1	-0.106583	1.97733	0.0767705	0.781723	0.948944	1.77452	1.97733	18.9362	1.35e-05	0.000252434	1.30296	1.97733	10.4455	0.0012295	0.00896817
Cluster-46420.0	1.71613	0.320006	6.34157	0.0117941	0.335809	0.0952619	0.320006	0.0166804	0.897237	0.981473	-1.31057	0.320006	3.34301	0.0674912	0.293649	-2.93143	0.320006	16.2535	5.54e-05	0.000602567
Cluster-46421.3	-0.241227	6.05883	1.19104	0.275119	1	-0.94202	6.05883	17.9248	2.3e-05	0.000547385	0.423255	6.05883	3.6824	0.0549897	0.257284	-0.277538	6.05883	1.56902	0.210349	0.444919
Cluster-46422.1	0.101021	1.2584	0.0925085	0.761012	1	0.790878	1.2584	2.13958	0.143541	0.473725	-4.1903	1.2584	90.0936	2.27e-21	2.61e-19	-3.50045	1.2584	71.174	3.27e-17	2.59e-15
Cluster-46422.2	-0.009844	2.07975	0.00120254	0.972337	1	0.579475	2.07975	2.78872	0.0949299	0.369021	-2.80348	2.07975	74.2453	6.9e-18	6.05e-16	-2.21416	2.07975	49.2771	2.22e-12	9.5e-11
Cluster-46422.4	-0.462351	1.53965	0.312894	0.57591	1	0.331729	1.53965	0.98444	0.321105	0.705194	5.21118	1.53965	110.206	8.83e-26	1.41e-23	6.00526	1.53965	127.274	1.62e-29	2.9e-27
Cluster-46422.5	-0.354729	1.1857	0.410169	0.521884	1	0.178611	1.1857	0.196322	0.657706	0.907504	2.94426	1.1857	38.7072	4.92e-10	1.85e-08	3.4776	1.1857	49.2096	2.3e-12	9.79e-11
Cluster-46440.0	0.244283	1.86163	0.35075	0.553689	1	1.96909	1.86163	23.7394	1.1e-06	3.93e-05	0.120679	1.86163	0.0865617	0.768595	0.94394	1.84548	1.86163	20.7755	5.16e-06	7.18e-05
Cluster-46441.0	0.180078	2.28574	0.332455	0.564217	1	-0.373539	2.28574	1.25844	0.261946	0.642767	-1.08657	2.28574	11.4124	0.000729543	0.0086112	-1.64018	2.28574	24.6932	6.72e-07	1.12e-05
Cluster-46455.1	3.86976	3.37187	34.6739	3.9e-09	1.47e-05	-0.170735	3.37187	0.0823692	0.774112	0.947335	0.599727	3.37187	1.00142	0.316968	0.701385	-3.44077	3.37187	28.6136	8.84e-08	1.73e-06
Cluster-46491.0	-0.025911	2.2639	0.00751888	0.930901	1	0	2.2639	0	1	1	-10.6767	2.2639	233.989	8.04e-53	4.19e-50	-10.6508	2.2639	223.028	1.98e-50	9.72e-48
Cluster-46492.0	0.00624657	6.75831	0.000500089	0.982159	1	1.54863	6.75831	29.3772	5.96e-08	3.04e-06	-0.853538	6.75831	9.18725	0.00243707	0.0239629	0.688842	6.75831	6.0348	0.0140265	0.0666887
Cluster-46546.0	0.135411	7.99285	0.366607	0.54486	1	1.05121	7.99285	21.6506	3.27e-06	0.000100782	-0.358512	7.99285	2.56322	0.109376	0.397534	0.557291	7.99285	6.18057	0.0129161	0.0623455
Cluster-46547.0	0.889501	2.95728	7.55241	0.00599297	0.22759	1.1896	2.95728	14.5426	0.000137025	0.00245058	0.949989	2.95728	8.70853	0.00316724	0.0299237	1.25009	2.95728	15.8314	6.92e-05	0.00073353
Cluster-46558.0	0.308914	0.38056	0.555665	0.456012	1	-0.154844	0.38056	0.0882925	0.766359	0.945111	-1.91572	0.38056	17.0945	3.56e-05	0.000603524	-2.37947	0.38056	25.2174	5.12e-07	8.73e-06
Cluster-46567.0	0.51111	3.16599	3.36768	0.0664873	0.826285	1.81085	3.16599	40.1342	2.37e-10	2.27e-08	-0.785965	3.16599	7.59856	0.00584149	0.0485451	0.513773	3.16599	3.50662	0.0611242	0.197871
Cluster-46571.1	0.845618	2.18724	4.21864	0.0399822	0.658473	-0.481652	2.18724	1.27586	0.25867	0.639107	-0.617528	2.18724	2.19184	0.138744	0.460594	-1.9448	2.18724	20.4752	6.04e-06	8.27e-05
Cluster-46571.2	0.926818	3.47373	7.77075	0.00530991	0.210755	-0.540182	3.47373	2.54819	0.11042	0.405776	-0.449868	3.47373	1.81904	0.177427	0.527812	-1.91687	3.47373	31.0271	2.54e-08	5.56e-07
Cluster-46595.0	0.862093	3.07893	7.56759	0.00594273	0.226113	0.0434428	3.07893	0.0182739	0.892469	0.980199	-0.784406	3.07893	6.05927	0.0138335	0.0954168	-1.60306	3.07893	24.8577	6.17e-07	1.04e-05
Cluster-46599.0	-0.382918	2.70222	1.18569	0.276201	1	0.741041	2.70222	4.87523	0.0272449	0.15666	0.694054	2.70222	4.11169	0.0425877	0.216219	1.81801	2.70222	26.7146	2.36e-07	4.29e-06
Cluster-46604.0	-0.3919	4.78368	1.98391	0.158979	1	1.35142	4.78368	22.8248	1.77e-06	6e-05	-1.15288	4.78368	16.7281	4.31e-05	0.000717365	0.590437	4.78368	4.49403	0.0340135	0.130201
Cluster-46613.0	-0.139891	7.34193	0.471321	0.49238	1	0.934817	7.34193	20.7203	5.31e-06	0.000152763	-0.543661	7.34193	7.07826	0.00780248	0.060994	0.531047	7.34193	6.76461	0.00929833	0.0480083
Cluster-4662.0	-0.958881	-0.169427	2.16787	0.140921	1	3.57112	-0.169427	28.7118	8.4e-08	4.15e-06	-1.8778	-0.169427	7.58197	0.00589549	0.0488526	2.6522	-0.169427	17.5409	2.81e-05	0.000331318
Cluster-46625.2	0.324647	1.17015	0.805707	0.369393	1	-0.23271	1.17015	0.331463	0.564799	0.870445	-1.24258	1.17015	10.6403	0.00110647	0.0122747	-1.79994	1.17015	21.2754	3.98e-06	5.7e-05
Cluster-46626.0	-0.0577175	5.21056	0.0850193	0.770607	1	-1.69328	5.21056	68.7142	1.14e-16	4.26e-14	0.426876	5.21056	4.68635	0.0304031	0.169454	-1.20869	5.21056	35.4214	2.66e-09	6.93e-08
Cluster-46638.3	-0.153796	5.59178	0.609234	0.435076	1	0.553997	5.59178	7.99569	0.00468889	0.042414	0.134354	5.59178	0.469196	0.493357	0.830112	0.842147	5.59178	18.1846	2e-05	0.000245519
Cluster-46640.0	-0.156681	6.65561	0.527562	0.467634	1	1.00794	6.65561	21.5858	3.38e-06	0.000104003	0.00345877	6.65561	0.000258019	0.987184	0.997447	1.16808	6.65561	28.7207	8.36e-08	1.64e-06
Cluster-46652.0	-0.299513	6.82973	2.88824	0.0892282	0.941965	-0.191344	6.82973	1.17045	0.279309	0.662312	-0.825685	6.82973	21.6808	3.22e-06	6.8e-05	-0.717516	6.82973	16.3343	5.31e-05	0.000581248
Cluster-46658.1	-0.131008	6.25973	0.502678	0.478326	1	-1.09212	6.25973	34.2279	4.9e-09	3.25e-07	0.490307	6.25973	7.06375	0.0078659	0.0613878	-0.470805	6.25973	6.42562	0.0112486	0.0559438
Cluster-46663.0	0.669118	1.11182	3.08293	0.079118	0.894584	-0.887246	1.11182	4.52167	0.0334681	0.181934	-0.449515	1.11182	1.32507	0.249684	0.630767	-2.00588	1.11182	23.7902	1.07e-06	1.73e-05
Cluster-46673.0	0.0147394	0.974136	0.00122794	0.972046	1	1.17719	0.974136	5.37933	0.0203768	0.127633	-2.95715	0.974136	36.7663	1.33e-09	4.77e-08	-1.7947	0.974136	15.614	7.77e-05	0.000809668
Cluster-46673.1	0.00714804	5.39152	0.000708724	0.978761	1	1.07966	5.39152	15.0978	0.000102081	0.00193371	-2.8788	5.39152	97.9584	4.27e-23	5.73e-21	-1.80629	5.39152	42.1031	8.66e-11	2.9e-09
Cluster-46675.0	0.11476	-0.0216379	0.0458982	0.830361	1	0	-0.0216379	0	1	1	-8.22522	-0.0216379	59.6538	1.13e-14	7.44e-13	-8.33998	-0.0216379	59.0113	1.57e-14	9.17e-13
Cluster-46682.0	-0.135805	5.04918	0.390146	0.532223	1	0.622231	5.04918	7.99481	0.00469117	0.0424202	-1.1203	5.04918	25.7171	3.95e-07	9.89e-06	-0.362269	5.04918	2.7514	0.0971694	0.27239
Cluster-46682.2	-0.167471	5.20562	0.514111	0.473365	1	0.526535	5.20562	5.34814	0.0207443	0.129467	1.3457	5.20562	33.245	8.12e-09	2.68e-07	2.03971	5.20562	73.1501	1.2e-17	1.01e-15
Cluster-46683.1	-0.0492387	6.20375	0.070394	0.790764	1	0.712394	6.20375	14.4566	0.000143424	0.00254445	-1.0421	6.20375	30.705	3e-08	9.16e-07	-0.280468	6.20375	2.27415	0.131547	0.332093
Cluster-46683.2	-0.0510556	8.51127	0.0690996	0.792652	1	0.676553	8.51127	12.0124	0.000528471	0.00746153	-0.831035	8.51127	18.0483	2.15e-05	0.000383631	-0.103426	8.51127	0.28344	0.594455	0.790207
Cluster-46694.2	-0.0976949	2.34533	0.100943	0.750701	1	-1.45453	2.34533	21.9172	2.85e-06	8.93e-05	0.726723	2.34533	5.83382	0.0157209	0.104458	-0.630111	2.34533	3.99216	0.0457125	0.160544
Cluster-46695.0	-0.203267	4.68013	1.24044	0.265387	1	-1.29684	4.68013	47.8117	4.69e-12	7.12e-10	0.00910885	4.68013	0.00252471	0.959926	0.992591	-1.08446	4.68013	33.2692	8.02e-09	1.93e-07
Cluster-46696.0	0.135957	5.71341	0.321938	0.570445	1	0.333891	5.71341	1.90488	0.167534	0.516226	-1.2872	5.71341	27.7571	1.38e-07	3.76e-06	-1.08926	5.71341	20.071	7.46e-06	0.000100038
Cluster-46700.1	0.252776	8.06232	1.17343	0.278698	1	-0.679081	8.06232	8.38865	0.0037757	0.0360392	-0.156435	8.06232	0.449714	0.502471	0.834926	-1.08829	8.06232	21.253	4.02e-06	5.76e-05
Cluster-46704.0	-0.546994	1.82525	2.01901	0.155341	1	0.772955	1.82525	4.99721	0.0253882	0.149351	0.939074	1.82525	6.76206	0.00931164	0.0702204	2.25902	1.82525	35.926	2.05e-09	5.48e-08
Cluster-46704.1	-0.863876	3.4007	6.36175	0.0116607	0.33353	1.22519	3.4007	12.3188	0.000448428	0.00653283	-1.8166	3.4007	26.5755	2.53e-07	6.62e-06	0.27247	3.4007	0.634462	0.425723	0.663791
Cluster-46709.0	0.932225	-0.531082	0.431471	0.511268	1	-1.08159	-0.531082	3.88435	0.0487381	0.237415	6.17186	-0.531082	48.2856	3.68e-12	1.79e-10	4.15804	-0.531082	23.3339	1.36e-06	2.14e-05
Cluster-46714.1	0.374282	3.57156	1.62453	0.202461	1	-0.374761	3.57156	1.56214	0.211351	0.579324	-0.63746	3.57156	4.62424	0.0315232	0.174349	-1.3865	3.57156	21.1158	4.32e-06	6.15e-05
Cluster-46715.0	-0.0467111	4.00652	0.0335995	0.854561	1	2.29003	4.00652	72.0303	2.12e-17	9.87e-15	-1.77941	4.00652	44.356	2.74e-11	1.2e-09	0.557332	4.00652	4.79881	0.0284794	0.114115
Cluster-46726.0	-0.137627	5.41653	0.499068	0.47991	1	0.797033	5.41653	16.5678	4.69e-05	0.000997442	-0.574667	5.41653	8.63711	0.00329384	0.0309109	0.359993	5.41653	3.41647	0.064549	0.205558
Cluster-46729.0	1.24312	5.83638	3.43701	0.0637512	0.806624	0.381326	5.83638	0.325046	0.568591	0.872986	-3.75139	5.83638	25.7377	3.91e-07	9.8e-06	-4.61318	5.83638	35.9516	2.02e-09	5.41e-08
Cluster-46730.0	0.125543	0.489235	0.0856805	0.769742	1	0	0.489235	0	1	1	-8.77791	0.489235	91.1055	1.36e-21	1.58e-19	-8.90345	0.489235	90.3826	1.96e-21	2.3e-19
Cluster-46753.0	-0.156265	5.13417	0.444029	0.505184	1	-1.27338	5.13417	28.5669	9.05e-08	4.44e-06	0.411103	5.13417	3.09402	0.0785802	0.32404	-0.70601	5.13417	8.86969	0.00289945	0.018332
Cluster-46760.0	0.124338	-0.411178	0.0565487	0.812036	1	1.94336	-0.411178	3.60267	0.0576869	0.265566	-5.15647	-0.411178	41.1206	1.43e-10	5.75e-09	-3.33745	-0.411178	25.4659	4.5e-07	7.78e-06
Cluster-46783.2	0.200571	4.71511	0.592245	0.441552	1	0.100487	4.71511	0.1447	0.703653	0.922572	-1.10935	4.71511	17.5128	2.85e-05	0.000495702	-1.20943	4.71511	20.7221	5.31e-06	7.36e-05
Cluster-46788.0	1.07627	4.21441	14.0584	0.000177216	0.0245131	-0.0769714	4.21441	0.0703198	0.790872	0.952388	-0.804526	4.21441	7.74674	0.00538097	0.0455701	-1.95777	4.21441	43.8185	3.6e-11	1.29e-09
Cluster-46789.0	-0.0488838	5.15332	0.0645537	0.799438	1	0.182358	5.15332	0.924344	0.336337	0.719095	0.523974	5.15332	7.51108	0.00613205	0.0503727	0.755215	5.15332	15.4439	8.5e-05	0.000875221
Cluster-46800.0	0.00584124	5.904	0.000964955	0.975219	1	-0.313098	5.904	2.73941	0.0979007	0.375512	-0.447546	5.904	5.63697	0.0175856	0.113607	-0.766485	5.904	16.2962	5.42e-05	0.000591568
Cluster-46824.0	-0.245625	4.5922	1.56316	0.211203	1	-0.0283449	4.5922	0.0118815	0.913201	0.984437	-4.62245	4.5922	365.149	2.13e-81	2.98e-78	-4.40517	4.5922	329.456	1.26e-73	1.29e-70
Cluster-46826.0	-0.3984	5.33032	4.61139	0.0317603	0.571083	-0.867142	5.33032	21.9387	2.82e-06	8.84e-05	0.537334	5.33032	8.54571	0.00346337	0.0321722	0.0685917	5.33032	0.13615	0.712139	0.863975
Cluster-46828.1	-0.355026	6.7837	3.67266	0.0553117	0.759337	0.496339	6.7837	7.21168	0.00724307	0.0588441	-0.0339701	6.7837	0.0338611	0.854003	0.966368	0.817395	6.7837	19.3172	1.11e-05	0.000142376
Cluster-46870.0	2.4441	1.24808	14.8154	0.000118563	0.0198038	1.10713	1.24808	2.77692	0.0956317	0.370231	-1.50678	1.24808	5.19868	0.0226041	0.136949	-2.84376	1.24808	19.215	1.17e-05	0.00014934
Cluster-46873.0	0.641418	4.5945	6.29984	0.0120749	0.337993	-0.0131008	4.5945	0.00259783	0.95935	0.994812	-0.42976	4.5945	2.80885	0.0937456	0.362012	-1.08428	4.5945	17.6321	2.68e-05	0.000317487
Cluster-46877.1	0.35738	1.16955	0.612938	0.433684	1	2.32898	1.16955	25.8724	3.65e-07	1.52e-05	-0.468099	1.16955	1.00804	0.315372	0.699544	1.5035	1.16955	11.569	0.000670615	0.00531965
Cluster-46907.0	0.0865638	4.2271	0.162742	0.686645	1	0.437576	4.2271	3.98748	0.0458397	0.227638	-1.02826	4.2271	22.0847	2.61e-06	5.56e-05	-0.677248	4.2271	9.73411	0.00180879	0.0124097
Cluster-46914.0	-0.119854	8.47808	0.240339	0.623961	1	-1.15323	8.47808	21.6537	3.27e-06	0.000100734	-0.353737	8.47808	2.0892	0.148344	0.478296	-1.38711	8.47808	30.9825	2.6e-08	5.68e-07
Cluster-46916.0	0.237723	0.766002	0.243722	0.621531	1	2.38207	0.766002	20.3594	6.42e-06	0.000179786	-1.93381	0.766002	13.3494	0.000258499	0.00347942	0.210534	0.766002	0.195206	0.658619	0.831982
Cluster-46916.2	0.409141	6.97466	2.97234	0.0846992	0.921147	1.04415	6.97466	19.0633	1.26e-05	0.000326362	-0.0936705	6.97466	0.156168	0.69271	0.920494	0.541343	6.97466	5.20549	0.0225157	0.0958442
Cluster-46933.0	-0.295371	5.73345	2.53172	0.111578	1	-1.49796	5.73345	62.7622	2.33e-15	7.12e-13	0.62663	5.73345	11.4925	0.000698772	0.00830335	-0.575961	5.73345	9.44969	0.00211185	0.0141668
Cluster-46947.0	-0.26106	5.63356	1.90763	0.167226	1	-0.912048	5.63356	22.9814	1.64e-06	5.58e-05	0.238108	5.63356	1.60363	0.20539	0.570823	-0.41288	5.63356	4.71598	0.0298835	0.118401
Cluster-46958.0	0.310942	2.72442	1.11223	0.291598	1	1.3653	2.72442	21.0987	4.36e-06	0.000129156	-0.511631	2.72442	2.93545	0.0866543	0.345499	0.542728	2.72442	3.4825	0.0620209	0.199727
Cluster-46963.10	2.05149	0.699922	14.4361	0.000144996	0.0224398	0.394656	0.699922	0.484629	0.486333	0.830234	-0.648814	0.699922	1.33181	0.248484	0.629097	-2.30565	0.699922	17.7296	2.55e-05	0.000303676
Cluster-46963.12	2.08148	0.755896	10.4289	0.00124057	0.0873927	0.790341	0.755896	1.35727	0.244011	0.62299	-1.29895	0.755896	3.72472	0.0536126	0.252768	-2.59008	0.755896	15.3451	8.96e-05	0.000915081
Cluster-46963.16	1.16447	3.17919	8.94462	0.00278289	0.146633	0.300811	3.17919	0.562587	0.45322	0.810655	-1.56474	3.17919	15.171	9.82e-05	0.0014932	-2.42839	3.17919	35.3308	2.78e-09	7.24e-08
Cluster-46963.5	1.17142	1.31152	6.35925	0.0116771	0.33353	0.368298	1.31152	0.524359	0.468988	0.820294	-1.59201	1.31152	10.2949	0.00133397	0.0144154	-2.39513	1.31152	23.6256	1.17e-06	1.87e-05
Cluster-46967.0	0.14872	4.2389	0.431144	0.511428	1	1.30083	4.2389	31.7475	1.76e-08	1.01e-06	-0.885978	4.2389	14.8106	0.000118864	0.00176455	0.266136	4.2389	1.39097	0.238242	0.477561
Cluster-46968.1	0.105103	7.50952	0.294168	0.587562	1	0.796484	7.50952	16.6938	4.39e-05	0.000946885	-0.446061	7.50952	5.27442	0.021641	0.132222	0.24532	7.50952	1.60269	0.205522	0.438555
Cluster-46971.0	0.315155	1.85856	0.848678	0.356927	1	-0.390175	1.85856	0.93369	0.333906	0.718147	-2.14886	1.85856	33.1066	8.72e-09	2.86e-07	-2.85419	1.85856	53.8899	2.12e-13	1.08e-11
Cluster-46995.0	0.00412872	2.34094	0.000184069	0.989175	1	0.489785	2.34094	1.90838	0.167143	0.515349	-2.7604	2.34094	65.0944	7.14e-16	5.36e-14	-2.27474	2.34094	46.5283	9.03e-12	3.48e-10
Cluster-47012.2	0.23821	4.78168	1.17686	0.277997	1	0.399919	4.78168	3.43646	0.0637722	0.284001	0.763928	4.78168	12.1971	0.000478634	0.0059791	0.925636	4.78168	17.9023	2.33e-05	0.000279961
Cluster-47021.0	-0.163013	7.06017	0.580513	0.446111	1	-1.24245	7.06017	32.5783	1.14e-08	6.83e-07	-0.208007	7.06017	0.945763	0.3308	0.713718	-1.28745	7.06017	34.88	3.51e-09	8.95e-08
Cluster-47024.5	-0.185521	4.12561	0.662863	0.415551	1	1.01251	4.12561	19.4251	1.05e-05	0.000274831	-0.723305	4.12561	9.93352	0.00162296	0.0170196	0.474722	4.12561	4.3521	0.0369634	0.138439
Cluster-47024.9	-0.0894211	7.70951	0.181906	0.66974	1	0.98694	7.70951	21.7705	3.07e-06	9.54e-05	-0.486633	7.70951	5.36255	0.0205736	0.127722	0.589728	7.70951	7.86759	0.00503288	0.0291841
Cluster-47061.0	0.0127145	5.99411	0.00382711	0.950671	1	-1.38574	5.99411	43.5901	4.05e-11	4.82e-09	0.289385	5.99411	1.98819	0.158531	0.496375	-1.10907	5.99411	28.1382	1.13e-07	2.17e-06
Cluster-47061.1	0.00127384	4.17927	3.59e-05	0.995219	1	-1.40022	4.17927	41.0141	1.51e-10	1.48e-08	0.246545	4.17927	1.3627	0.243071	0.621967	-1.15495	4.17927	27.7805	1.36e-07	2.58e-06
Cluster-47069.0	0.0613457	4.06097	0.0764339	0.78219	1	-1.02058	4.06097	20.6172	5.61e-06	0.00016018	0.294017	4.06097	1.77813	0.182379	0.536035	-0.787907	4.06097	12.1983	0.000478328	0.00398977
Cluster-47081.0	1.76823	2.01893	7.93361	0.00485249	0.200112	-0.655199	2.01893	0.980621	0.322046	0.705975	-1.71585	2.01893	7.08965	0.00775304	0.0606853	-4.13928	2.01893	34.3992	4.49e-09	1.12e-07
Cluster-47085.0	-0.58549	1.26845	2.20399	0.137654	1	1.92568	1.26845	26.8929	2.15e-07	9.42e-06	-0.380251	1.26845	0.989451	0.319877	0.703718	2.13092	1.26845	30.9698	2.62e-08	5.71e-07
Cluster-47096.1	0.0343249	8.22632	0.0318249	0.858412	1	-0.691053	8.22632	12.7633	0.000353484	0.00538601	-0.0522297	8.22632	0.0737175	0.785999	0.948031	-0.777608	8.22632	16.1143	5.96e-05	0.00064248
Cluster-47096.2	0.122097	6.10565	0.360498	0.54823	1	-1.0575	6.10565	26.3771	2.81e-07	1.2e-05	0.247189	6.10565	1.48096	0.223624	0.596525	-0.932406	6.10565	20.5348	5.86e-06	8.05e-05
Cluster-47101.1	0.383507	4.87173	1.44072	0.230023	1	1.54222	4.87173	22.2082	2.45e-06	7.95e-05	-1.06605	4.87173	10.8099	0.0010096	0.0113952	0.0926577	4.87173	0.084568	0.7712	0.895367
Cluster-47136.0	-0.373387	3.34873	1.41514	0.234205	1	0.972651	3.34873	9.89307	0.00165902	0.0188131	0.0686928	3.34873	0.04911	0.824619	0.957373	1.41473	3.34873	20.1518	7.15e-06	9.63e-05
Cluster-47136.1	-0.238519	3.28343	0.768795	0.38059	1	0.897382	3.28343	11.2323	0.000803869	0.0105324	-0.0463997	3.28343	0.0296964	0.863181	0.968845	1.0895	3.28343	16.1568	5.83e-05	0.000630523
Cluster-47156.2	0.0893687	8.69241	0.161982	0.687338	1	0.958125	8.69241	18.2889	1.9e-05	0.000462905	-0.597642	8.69241	7.19096	0.00732718	0.0581575	0.271114	8.69241	1.48927	0.22233	0.458755
Cluster-47161.0	0.468261	2.11534	1.54211	0.214304	1	0.95213	2.11534	7.20366	0.00727552	0.0589815	1.05315	2.11534	8.07208	0.00449525	0.0394139	1.53702	2.11534	17.6528	2.65e-05	0.000314472
Cluster-47186.0	0.042467	4.82515	0.0518019	0.819957	1	-0.845047	4.82515	20.0857	7.4e-06	0.000203788	0.155591	4.82515	0.701569	0.402257	0.772019	-0.731922	4.82515	14.9751	0.000108941	0.00108484
Cluster-47221.0	0.489993	1.63571	1.53091	0.215975	1	2.76156	1.63571	46.2018	1.07e-11	1.48e-09	-0.720248	1.63571	3.05327	0.0805749	0.329673	1.55132	1.63571	16.4508	4.99e-05	0.000550682
Cluster-47236.0	1.6904	5.60934	20.2508	6.79e-06	0.00299501	0.0144874	5.60934	0.00155796	0.968515	0.996738	-0.200662	5.60934	0.298987	0.584518	0.875325	-1.87658	5.60934	24.6521	6.87e-07	1.14e-05
Cluster-47236.1	1.59468	5.08252	13.6068	0.00022537	0.0294846	0.0528341	5.08252	0.0153944	0.901256	0.982133	-1.07528	5.08252	6.28494	0.0121768	0.0861917	-2.61712	5.08252	33.9961	5.52e-09	1.37e-07
Cluster-47239.0	0.148559	6.17969	0.480075	0.488388	1	1.43341	6.17969	43.4038	4.45e-11	5.26e-09	-0.170734	6.17969	0.634005	0.42589	0.788633	1.11412	6.17969	26.6019	2.5e-07	4.53e-06
Cluster-47240.0	-0.22888	3.20763	0.659153	0.416859	1	0.725328	3.20763	6.97051	0.0082864	0.0651288	0.24049	3.20763	0.750471	0.386327	0.759668	1.1947	3.20763	18.1178	2.08e-05	0.000253555
Cluster-47257.0	-1.06405	2.36252	4.49219	0.03405	0.597686	-0.826491	2.36252	7.39495	0.00654072	0.0544712	4.3552	2.36252	133.103	8.58e-31	1.85e-28	4.59275	2.36252	118.015	1.72e-27	2.75e-25
Cluster-47264.1	-0.242986	7.23151	1.62196	0.202818	1	-0.855634	7.23151	19.8023	8.59e-06	0.000231077	-0.101434	7.23151	0.283434	0.594459	0.880417	-0.714082	7.23151	13.8251	0.000200642	0.00186578
Cluster-47265.1	1.27515	2.25169	7.46711	0.00628363	0.233606	-0.536687	2.25169	1.26085	0.26149	0.64225	-0.578774	2.25169	1.52272	0.217208	0.586838	-2.39061	2.25169	23.9345	9.97e-07	1.61e-05
Cluster-47270.0	-1.40694	4.5829	21.2815	3.97e-06	0.00224076	-0.346453	4.5829	1.37026	0.241766	0.620192	0.294599	4.5829	0.992349	0.319169	0.703148	1.35509	4.5829	19.7694	8.74e-06	0.000115382
Cluster-47280.0	-0.720286	2.86368	6.67892	0.00975596	0.298157	-1.93341	2.86368	43.9296	3.4e-11	4.11e-09	0.107974	2.86368	0.158099	0.690913	0.919914	-1.10515	2.86368	14.1233	0.000171213	0.0016257
Cluster-47283.2	0.16374	2.02521	0.208865	0.647658	1	0.582441	2.02521	3.40923	0.0648328	0.286781	1.63085	2.02521	22.8455	1.76e-06	3.89e-05	2.04955	2.02521	36.0761	1.9e-09	5.11e-08
Cluster-47283.3	0.479615	2.76658	2.87814	0.0897898	0.942031	0.208583	2.76658	0.60902	0.435157	0.800058	1.12119	2.76658	16.2315	5.61e-05	0.000905514	0.850157	2.76658	9.59873	0.00194712	0.0132177
Cluster-47283.5	0.353124	1.41746	0.587878	0.443241	1	0.61363	1.41746	2.9939	0.0835788	0.340257	2.6012	1.41746	39.1498	3.93e-10	1.5e-08	2.86171	1.41746	48.9983	2.56e-12	1.08e-10
Cluster-47288.0	0.638484	-0.0653126	0.488557	0.484572	1	-0.540433	-0.0653126	1.07984	0.298733	0.682298	4.48291	-0.0653126	40.3201	2.16e-10	8.55e-09	3.304	-0.0653126	23.4119	1.31e-06	2.06e-05
Cluster-47298.0	0.701363	7.80988	2.19316	0.138625	1	2.58892	7.80988	26.9497	2.09e-07	9.2e-06	1.45089	7.80988	9.11667	0.00253291	0.0247712	3.33845	7.80988	42.0095	9.08e-11	3.03e-09
Cluster-47299.1	-0.176092	6.00457	0.761486	0.382864	1	-0.826578	6.00457	16.6275	4.55e-05	0.000973455	0.380419	6.00457	3.57241	0.0587469	0.26863	-0.270066	6.00457	1.78186	0.18192	0.406653
Cluster-47319.0	-0.352385	1.22769	0.667041	0.414085	1	-1.85503	1.22769	21.9505	2.8e-06	8.8e-05	2.05664	1.22769	26.3054	2.91e-07	7.54e-06	0.553993	1.22769	1.68014	0.194906	0.424393
Cluster-47333.0	-0.53262	2.97749	1.9565	0.161888	1	3.246	2.97749	68.8909	1.04e-16	3.95e-14	-0.483345	2.97749	1.64308	0.199903	0.563469	3.29528	2.97749	69.8519	6.39e-17	4.86e-15
Cluster-47337.0	0.245346	2.60116	0.378787	0.538253	1	0.776895	2.60116	6.00091	0.0142985	0.0988255	3.07059	2.60116	69.3068	8.43e-17	6.78e-15	3.60214	2.60116	94.1605	2.91e-22	3.63e-20
Cluster-47339.0	1.14891	4.88711	11.5266	0.000686087	0.0607459	0.859261	4.88711	6.3844	0.0115128	0.0835908	-1.24299	4.88711	13.2195	0.000277051	0.00370303	-1.53264	4.88711	20.0776	7.44e-06	9.98e-05
Cluster-47344.0	0.00898106	7.15036	0.00161265	0.967967	1	-0.358282	7.15036	2.55047	0.110261	0.405304	-0.51717	7.15036	5.3166	0.0211232	0.130221	-0.884433	7.15036	15.3592	8.89e-05	0.000909736
Cluster-47344.1	-0.0533665	6.26557	0.0681505	0.794049	1	-0.276886	6.26557	1.81654	0.177726	0.532015	-0.611101	6.26557	8.85974	0.0029153	0.0279108	-0.834621	6.26557	16.3457	5.28e-05	0.000577982
Cluster-47347.0	0.618387	4.71723	4.66548	0.0307748	0.561206	-0.0637762	4.71723	0.0485797	0.825553	0.961889	-0.979429	4.71723	11.4275	0.000723658	0.00856077	-1.66159	4.71723	31.9102	1.61e-08	3.67e-07
Cluster-47347.1	0.763674	1.11649	3.24837	0.0714945	0.858774	0.921261	1.11649	1.86624	0.171906	0.522679	-4.38869	1.11649	60.1512	8.78e-15	5.86e-13	-4.2311	1.11649	64.1164	1.17e-15	7.95e-14
Cluster-47347.2	0.560451	2.2206	2.69625	0.100585	0.98511	0.0963872	2.2206	0.0623594	0.802805	0.955494	-2.16606	2.2206	33.9836	5.56e-09	1.87e-07	-2.63013	2.2206	49.2137	2.3e-12	9.79e-11
Cluster-47380.0	-0.228736	2.90641	0.620691	0.430791	1	-3.01221	2.90641	92.403	7.07e-22	9.88e-19	1.27053	2.90641	19.8588	8.34e-06	0.000162225	-1.51295	2.90641	23.5504	1.22e-06	1.94e-05
Cluster-47393.0	-0.129866	3.35302	0.254255	0.614095	1	-0.0548376	3.35302	0.0504469	0.822287	0.961489	1.13141	3.35302	20.2526	6.79e-06	0.000134799	1.20644	3.35302	22.4471	2.16e-06	3.26e-05
Cluster-47399.1	-0.325547	6.08098	3.45723	0.0629758	0.801779	-1.53736	6.08098	73.8302	8.51e-18	4.27e-15	0.458506	6.08098	6.92007	0.00852336	0.065404	-0.753304	6.08098	18.0773	2.12e-05	0.00025829
Cluster-47411.0	-0.289003	2.59195	0.320874	0.571083	1	0.302328	2.59195	0.310966	0.577088	0.875839	-3.16278	2.59195	31.5373	1.96e-08	6.13e-07	-2.57145	2.59195	21.8583	2.94e-06	4.32e-05
Cluster-47421.0	-0.19873	3.45367	0.64836	0.420699	1	-1.09087	3.45367	19.4717	1.02e-05	0.000270086	0.568897	3.45367	5.47545	0.0192854	0.121485	-0.323247	3.45367	1.67776	0.195222	0.424766
Cluster-47421.1	-0.0754832	6.07126	0.157432	0.691531	1	-1.01451	6.07126	27.871	1.3e-07	6.1e-06	0.314089	6.07126	2.73765	0.0980087	0.372958	-0.624938	6.07126	10.6336	0.00111054	0.00819498
Cluster-47446.0	0.110715	3.97218	0.237324	0.626146	1	-0.304793	3.97218	1.67771	0.195229	0.557977	-1.03939	3.97218	20.0954	7.37e-06	0.000145206	-1.4549	3.97218	38.0582	6.87e-10	1.99e-08
Cluster-47455.1	-0.1159	5.34967	0.371557	0.542157	1	-0.79901	5.34967	17.6239	2.69e-05	0.000624364	0.532288	5.34967	7.91058	0.00491465	0.0424328	-0.150821	5.34967	0.625797	0.428901	0.665737
Cluster-47455.2	-0.193555	5.3319	0.962362	0.326592	1	-0.811117	5.3319	16.86	4.02e-05	0.000878165	0.498132	5.3319	6.44029	0.011156	0.0807748	-0.11943	5.3319	0.364476	0.546031	0.755789
Cluster-47469.0	0.809298	4.83739	8.32282	0.00391502	0.175634	0.204318	4.83739	0.528492	0.467241	0.819809	-0.554308	4.83739	3.88872	0.0486116	0.235976	-1.15929	4.83739	16.7993	4.15e-05	0.000468759
Cluster-47471.0	1.00244	1.34167	4.72482	0.0297304	0.550097	3.54207	1.34167	69.3464	8.26e-17	3.18e-14	0.272473	1.34167	0.331977	0.564497	0.865214	2.81209	1.34167	47.0538	6.91e-12	2.72e-10
Cluster-47486.1	0.381778	3.06193	1.96317	0.161175	1	1.23617	3.06193	19.9597	7.91e-06	0.000215654	-0.664696	3.06193	5.74689	0.0165179	0.108261	0.189699	3.06193	0.494606	0.48188	0.707037
Cluster-47488.0	-0.903437	2.60328	5.67872	0.0171719	0.409014	-1.76202	2.60328	21.773	3.07e-06	9.54e-05	1.05184	2.60328	8.18048	0.00423434	0.0376303	0.193251	2.60328	0.255998	0.612883	0.803477
Cluster-47500.1	0.00401745	0.926074	0.000118566	0.991312	1	0.504533	0.926074	1.44259	0.229721	0.604362	-1.78952	0.926074	19.9789	7.83e-06	0.00015336	-1.289	0.926074	10.7844	0.00102357	0.007651
[truncated: 1,712 more rows]
