# Supplementary material for: Comparative Transcriptome Analysis between Gynoecious and Monoecious Plants Identifies Regulatory Networks Controlling Sex Determination in Jatropha curcas
Source: Front Plant Sci. 2017 Jan 17;7:1953. doi: 10.3389/fpls.2016.01953 (PMC5239818; doi:10.3389/fpls.2016.01953)
Supplement: Supplementary file 3 [file Table_3.xls]

## Sheet: Sheet1
Supplementary Table S3 Gene Ontology (GO) enrichment of 171 coexpression genes in the pairwise gII vs. gI and gI vs. mI.
GO.ID	GO.term	Gene.number	Percentage (%)	PValue	Category
GO:0003700	Transcription factor activity	12	10.7143	0.0780561	MF
GO:0046906	Tetrapyrrole binding	11	9.82143	3.2e-06	MF
GO:0019825	Oxygen binding	7	6.25	0.00021	MF
GO:0016491	Oxidoreductase activity	18	16.0714	0.000537	MF
GO:0043167	Ion binding	26	23.2143	0.0244604	MF
GO:0019748	Secondary metabolic process	8	7.14286	0.00516649	BP
GO:0009628	Response to abiotic stimulus	17	15.1786	0.00283816	BP
GO:0022414	Reproductive process	11	9.82143	0.0470248	BP
GO:0003006	Reproductive developmental process	11	9.82143	0.0291178	BP
GO:0051239	Regulation of multicellular organismal process	6	5.35714	0.0112832	BP
GO:0019222	Regulation of metabolic process	17	15.1786	0.0948398	BP
GO:0050793	Regulation of developmental process	6	5.35714	0.0271808	BP
GO:0050794	Regulation of cellular process	24	21.4286	0.064453	BP
GO:0050789	Regulation of biological process	26	23.2143	0.0546798	BP
GO:0009791	Post-embryonic development	11	9.82143	0.0482463	BP
GO:0055114	Oxidation reduction	16	14.2857	0.000965	BP
GO:0009892	Negative regulation of metabolic process	4	3.57143	0.0758769	BP
GO:0048523	Negative regulation of cellular process	5	4.46429	0.0373663	BP
GO:0048519	Negative regulation of biological process	6	5.35714	0.0561319	BP
GO:0007275	Multicellular organismal development	17	15.1786	0.0292598	BP
GO:0010073	Meristem maintenance	3	2.67857	0.0608163	BP
GO:0048856	Anatomical structure development	18	16.0714	0.00226862	BP
GO:0031967	Organelle envelope	12	10.7143	0.0204766	CC
GO:0016020	Membrane	42	37.5	0.0550842	CC
GO:0048046	Apoplast	8	7.14286	0.00452211	CC
gII vs. gI indicates the stage II vs. I in gynoecious inflorescence, and gI vs mI. indicates the gynoecious vs. monoecious inflorescences at stage I.
