# Supplementary material for: Comparative Transcriptome Analysis between Gynoecious and Monoecious Plants Identifies Regulatory Networks Controlling Sex Determination in Jatropha curcas
Source: Front Plant Sci. 2017 Jan 17;7:1953. doi: 10.3389/fpls.2016.01953 (PMC5239818; doi:10.3389/fpls.2016.01953)
Supplement: Supplementary file 4 [file Table_4.xlsx]

## Sheet: flower_gene_ts_cts
Supplementary Table S4 Expression patterns of all homologous genes involved in floral development in Jatropha inflorescences
	mII vs. mI					gII vs. gI					gI vs. mI					gII vs. mII					Homologs		Blastx_results
Contig_ID	logFC	logCPM	LR	PValue	FDR	logFC	logCPM	LR	PValue	FDR	logFC	logCPM	LR	PValue	FDR	logFC	logCPM	LR	PValue	FDR	Gene_symbol	Gene_ID	Pident	Length	Evalue	Bitscore
Cluster-43363.0	-0.520102	5.7497	2.165	0.141185	1	1.21415	5.7497	11.5908	0.000662786	0.00902484	-0.308469	5.7497	0.766067	0.381437	0.755778	1.42579	5.7497	15.786	7.09e-05	0.000748362	ABA2 (ARABIDOPSIS THALIANA ABA DEFICIENT 2)	AT1G52340	61	259	1e-88	280
Cluster-53029.3532	0.270184	7.4454	1.19557	0.274209	1	0.439653	7.4454	3.15894	0.0755121	0.318073	-0.156722	7.4454	0.40253	0.525785	0.846343	0.012747	7.4454	0.00266628	0.958819	0.982613	AFO (ABNORMAL FLORAL ORGANS)	AT2G45190	68.35	218	3e-90	276
Cluster-2330.1	1.37038	4.67625	24.8089	6.33e-07	0.000579744	1.8044	4.67625	41.3466	1.27e-10	1.27e-08	-0.875887	4.67625	10.0171	0.00155095	0.0164039	-0.441865	4.67625	2.68671	0.101188	0.279592	AG (AGAMOUS)	AT4G18960	72.84	243	3e-114	343
Cluster-53029.405	0.238505	3.88827	0.16477	0.684802	1	-1.00814	3.88827	2.92099	0.0874343	0.349468	1.52474	3.88827	6.5057	0.0107529	0.0783257	0.278095	3.88827	0.22466	0.635512	0.818406	AGL14 (AGAMOUS-LIKE 14)	AT4G11880	41.06	207	4e-32	123
Cluster-33387.0	0.398105	4.21801	2.59677	0.107082	1	0.313615	4.21801	1.61075	0.204387	0.570459	-0.135049	4.21801	0.298157	0.58504	0.875597	-0.219539	4.21801	0.793615	0.373009	0.617643	AGL6 (AGAMOUS-LIKE 6)	AT2G45650	44	150	2e-24	100
Cluster-51274.0	-0.815163	2.78988	5.37669	0.0204076	0.444986	-2.61055	2.78988	47.3225	6.02e-12	8.84e-10	0.0720342	2.78988	0.0437277	0.834361	0.960052	-1.72335	2.78988	20.9356	4.75e-06	6.68e-05	AIL6 (AINTEGUMENTA-LIKE 6)	AT5G10510	59.42	589	5e-178	529
Cluster-45925.0	-0.0511094	4.60613	0.042621	0.83644	1	-0.451889	4.60613	3.30932	0.068888	0.29865	-0.022156	4.60613	0.00804948	0.928511	0.986247	-0.422935	4.60613	2.88604	0.0893503	0.257171	ANT (ATANT)	AT4G37750	53.35	508	1e-144	435
Cluster-53029.1588	0.0569475	7.10688	0.0732872	0.786609	1	-0.1749	7.10688	0.690226	0.406088	0.777625	-0.188062	7.10688	0.79905	0.371378	0.749699	-0.419909	7.10688	3.9659	0.0464306	0.162123	AP1 (APETALA1)	AT1G69120	72.66	256	5e-126	371
Cluster-50656.0	0.728508	4.68047	8.31782	0.00392581	0.175821	0.217053	4.68047	0.752676	0.38563	0.760413	0.471376	4.68047	3.50239	0.0612802	0.275564	-0.040079	4.68047	0.0256715	0.872705	0.944304	AP2(APETALA2)	AT4G36920	61	780	2.5e-96	814
Cluster-15456.0	1.58913	6.68653	34.7599	3.73e-09	1.47e-05	1.36513	6.68653	25.8518	3.69e-07	1.53e-05	-0.596704	6.68653	5.0633	0.0244376	0.145064	-0.8207	6.68653	9.61617	0.00192871	0.013124	AP3-1 (APETALA3-1)	AT3G54340	72.69	216	3e-109	323
Cluster-42046.0	0.684796	3.22698	7.37054	0.00663009	0.240878	0.071754	3.22698	0.0781749	0.779786	0.948119	-0.389564	3.22698	2.332	0.126739	0.436171	-1.00261	3.22698	15.4718	8.37e-05	0.000864069	AP3-2 (APETALA3-2)	AT3G54340	69.3	228	1e-102	315
Cluster-55836.4	-0.292788	6.91242	2.43413	0.11872	1	-0.811167	6.91242	18.5275	1.67e-05	0.00041646	0.354858	6.91242	3.59125	0.0580846	0.266841	-0.163522	6.91242	0.758009	0.383952	0.628087	ARF4 (AUXIN RESPONSE FACTOR 4)	At5g60450	65.26	737	0	899
Cluster-48135.0	-0.123973	8.48557	0.423269	0.515311	1	0.251903	8.48557	1.7508	0.185776	0.545357	0.410345	8.48557	4.63131	0.0313937	0.173807	0.786221	8.48557	16.8438	4.06e-05	0.000458682	ARF6 (AUXIN RESPONSE FACTOR 6)	AT1G30330	89.43	473	0	858
Cluster-53377.0	0.0138877	7.4658	0.00586041	0.938979	1	-0.00502773	7.4658	0.000771613	0.977839	0.998618	0.419603	7.4658	5.34773	0.0207493	0.128512	0.400687	7.4658	4.8711	0.0273101	0.110665	ARF8 (AUXIN RESPONSE FACTOR 8)	AT5G37020	71.93	798	0	1060
Cluster-56102.1	0.00442093	8.24407	0.000501086	0.982141	1	-0.351771	8.24407	3.16583	0.0751944	0.316986	0.131496	8.24407	0.443531	0.505423	0.836952	-0.224695	8.24407	1.29247	0.255593	0.496499	AS1 (ASYMMETRIC LEAVES 1)	AT2G37630	69.7	363	2e-130	396
Cluster-42833.0	0.235714	2.89793	0.690518	0.405988	1	-0.825344	2.89793	8.10476	0.00441492	0.0405574	0.0097315	2.89793	0.00118107	0.972585	0.994519	-1.05133	2.89793	13.0462	0.000303895	0.00268491	AS2(ASYMMETRIC LEAVES2)	AT1G65620	70.85	223	6e-89	273
Cluster-48188.0	-0.167976	5.9631	0.958326	0.327609	1	-1.40325	5.9631	64.2931	1.07e-15	3.47e-13	0.401823	5.9631	5.52438	0.0187532	0.118809	-0.833455	5.9631	22.9513	1.66e-06	2.57e-05	BB (BIG BROTHER)	AT3G63530	59.27	248	1e-95	308
Cluster-42666.0	-0.0916935	3.43464	0.163829	0.685655	1	-0.0934014	3.43464	0.171797	0.678519	0.914541	-0.0201809	3.43464	0.00806479	0.928443	0.986247	-0.0218888	3.43464	0.00928813	0.923223	0.968174	BPE (BIG PETAL)	AT1G59640	59.57	282	8e-85	276
Cluster-30843.0	-0.693712	-0.123056	1.41913	0.233547	1	-1.37488	-0.123056	5.94606	0.0147502	0.100676	0.671803	-0.123056	1.54092	0.214481	0.583259	-0.00936996	-0.123056	0.000235527	0.987755	0.995141	CmACS-7 (1-AMINOCYCLOPROPANE-1-CARBOXYLIC ACID SYNTHASE)	ACG70849	60.84	429	0	544
Cluster-37808.0	-0.253405	2.96649	0.58769	0.443314	1	-0.462483	2.96649	1.91593	0.166306	0.513963	-0.38114	2.96649	1.3351	0.247899	0.628503	-0.590218	2.96649	3.0975	0.0784126	0.235922	CmWIP1	ACX85637	79.82	218	4e-113	342
Cluster-43355.0	0.70291	6.45529	6.09585	0.01355	0.356298	-0.171677	6.45529	0.368177	0.544	0.860149	0.787682	6.45529	7.64587	0.00569025	0.0476123	-0.0869053	6.45529	0.0942675	0.75882	0.889511	COL2 (CONSTANS-like 2)	AT3G02380	49.4	251	4e-54	188
Cluster-53029.1421	0.00968353	6.49935	0.00323938	0.954612	1	0.0791249	6.49935	0.216924	0.641394	0.900826	-0.0137651	6.49935	0.00656314	0.935431	0.988079	0.0556762	6.49935	0.107124	0.743442	0.881624	COP1 (CONSTITUTIVE PHOTOMORPHOGENIC 1)	AT2G32950	77.45	683	0	1100
Cluster-28879.0	0.78858	2.84143	6.40191	0.0113998	0.330709	2.00961	2.84143	41.4774	1.19e-10	1.19e-08	-0.0178338	2.84143	0.00321948	0.954752	0.99121	1.20319	2.84143	15.743	7.26e-05	0.000762238	CRC (CRABS CLAW)	AT1G69180	71.33	150	5e-55	177
Cluster-51698.0	-0.0603607	7.14415	0.117527	0.731732	1	0.243631	7.14415	1.91968	0.165891	0.513221	0.0356109	7.14415	0.0410072	0.839524	0.961234	0.339603	7.14415	3.71711	0.0538576	0.180077	CRY1 (CRYPTOCHROME 1)	AT4G08920	81.06	681	0	1016
Cluster-54231.1	-0.0884186	6.634	0.243199	0.621905	1	0.299229	6.634	2.8116	0.093585	0.365666	0.389993	6.634	4.74867	0.029321	0.164805	0.777641	6.634	18.6912	1.54e-05	0.000193099	CRY2 (CRYPTOCHROME 2)	AT1G04400	68.4	557	0	801
Cluster-28691.0	1.00999	2.09455	4.31126	0.0378609	0.637821	-0.0935052	2.09455	0.0355399	0.850469	0.968781	-0.711736	2.09455	2.09545	0.147738	0.477559	-1.81523	2.09455	13.1462	0.000288109	0.00256507	CsACS2 (1-AMINOCYCLOPROPANE-1-CARBOXYLATE SYNTHASE 2)	GI:101212728	69.79	480	0	698
Cluster-42222.0	-0.784925	2.86869	4.72403	0.0297439	0.550097	-2.13444	2.86869	31.1703	2.36e-08	1.32e-06	-0.196831	2.86869	0.306331	0.579941	0.872935	-1.54635	2.86869	16.4797	4.92e-05	0.000543708	CUC2 (CUP-SHAPED COTYLEDON 2)	AT5G53950	53.4	397	1e-110	341
Cluster-53029.368	-0.441708	0.475066	0.99668	0.318115	1	-2.69173	0.475066	29.1314	6.76e-08	3.41e-06	0.372242	0.475066	0.774425	0.378852	0.754465	-1.87778	0.475066	13.2155	0.00027764	0.00248101	CUC3 (CUP-SHAPED COTYLEDON 3)	AT1G76420	76.09	184	9e-99	315
Cluster-55501.0	-0.131717	6.77314	0.38626	0.534272	1	-0.176972	6.77314	0.698391	0.403325	0.774935	0.0782775	6.77314	0.136769	0.711514	0.926086	0.0330226	6.77314	0.0242737	0.87619	0.94643	EFS (EARLY FLOWERING IN SHORT DAYS)	AT1G77300	42.55	1262	0	847
Cluster-51869.1	-0.0221799	5.3301	0.0143165	0.904759	1	0.348953	5.3301	3.5757	0.0586308	0.268283	-0.0162626	5.3301	0.00774293	0.929881	0.98709	0.35487	5.3301	3.67571	0.0552106	0.183561	ELF4-LIKE (EARLY FLOWERING 4)[Zea mays]	GI:100284925	63.64	99	9e-34	124
Cluster-56105.0	-0.31048	3.81823	1.87264	0.171173	1	0.25908	3.81823	1.3029	0.253684	0.634809	-0.464611	3.81823	4.2078	0.0402385	0.207785	0.104949	3.81823	0.212854	0.644539	0.824102	ELF4-LIKE (EARLY FLOWERING 4)[Zea mays]	GI:100284666	64.41	118	8e-42	143
Cluster-52666.1	-0.163267	6.03644	0.772028	0.37959	1	0.18951	6.03644	1.04759	0.306063	0.690134	0.0274235	6.03644	0.0219098	0.882327	0.973799	0.3802	6.03644	4.18552	0.0407706	0.148469	ELF6 ((EARLY FLOWERING 6)	AT5G04240	58.47	903	0	874
Cluster-53029.4668	0.0114265	5.76921	0.00439156	0.947164	1	-0.175455	5.76921	1.03998	0.307826	0.691283	0.119892	5.76921	0.486213	0.485622	0.825364	-0.0669891	5.76921	0.15078	0.697791	0.85664	ELF7 (EARLY FLOWERING 7)	AT1G79730	64.98	454	5e-169	514
Cluster-39216.1	0.0661181	5.2681	0.129305	0.719154	1	-0.183579	5.2681	1.00445	0.316236	0.700174	0.203848	5.2681	1.23804	0.26585	0.649057	-0.0458488	5.2681	0.0621944	0.803061	0.910778	ELF8 (EARLY FLOWERING 8)	AT2G06210	74.55	1065	0	1437
Cluster-54763.0	0.354629	5.91059	1.57683	0.209218	1	-0.901268	5.91059	9.96806	0.00159279	0.018202	-0.247183	5.91059	0.766082	0.381432	0.755778	-1.50308	5.91059	27.0512	1.98e-07	3.65e-06	EMS1 (EXCESS MICROSPOROCYTES1)	AT5G07280	62.72	1250	0	1390
Cluster-53029.2247	-0.134818	5.99908	0.5513	0.457787	1	-0.252101	5.99908	1.945	0.163127	0.509085	0.337138	5.99908	3.47234	0.0624031	0.278725	0.219855	5.99908	1.46654	0.225892	0.463042	ETT (ETTIN)	AT2G33860	58.79	512	0	589
Cluster-46455.2	0.935139	5.99999	12.8423	0.000338873	0.0396466	-0.337291	5.99999	1.69139	0.193418	0.55599	0.283981	5.99999	1.20019	0.273285	0.656737	-0.98845	5.99999	14.316	0.000154546	0.00148927	FCA (FLOWERING TIME CONTROL PROTEIN)	AT4G16280	74.47	705	0	656
Cluster-53029.3980	-1.69772	0.645032	14.5258	0.00013825	0.021855	-3.8865	0.645032	60.9153	5.96e-15	1.7e-12	0.710292	0.645032	3.36878	0.0664429	0.291042	-1.47849	0.645032	6.84403	0.0088938	0.0463504	FD	AT4G35900	40.31	191	9e-22	94.4
Cluster-46533.0	-0.129538	3.98115	0.371881	0.541981	1	0.0263116	3.98115	0.0158098	0.89994	0.981961	0.211403	3.98115	1.01259	0.314283	0.698764	0.367253	3.98115	3.00555	0.08298	0.244756	FES1 (FRIGIDA-ESSENTIAL 1)	AT2G33835	36.08	291	1e-27	120
Cluster-41927.0	0.0920022	0.979254	0.0290775	0.8646	1	-0.965093	0.979254	3.08655	0.0789421	0.327257	0.180683	0.979254	0.113787	0.735873	0.934416	-0.876412	0.979254	2.51501	0.112767	0.300233	FKF1 (FLAVIN-BINDING, KELCH REPEAT, F BOX 1)	AT1G68050	82.43	592	0	954
Cluster-35580.0	-0.0155639	5.05142	0.00711878	0.93276	1	0.0951642	5.05142	0.270133	0.603243	0.886685	0.1537	5.05142	0.70114	0.402401	0.772019	0.264428	5.05142	2.0623	0.150982	0.362181	FLD (FLOWERING LOCUS D)	AT3G10390	73.06	720	0	949
Cluster-41495.1	-0.0717828	5.6238	0.14433	0.704014	1	-0.0465607	5.6238	0.0611062	0.804756	0.955555	0.0777431	5.6238	0.170337	0.679812	0.915135	0.102965	5.6238	0.29695	0.585801	0.784158	FLK (FLOWERING LOCUS KH DOMAIN)	AT3G04610	70	450	0	541
Cluster-19870.0	0.963069	-0.265795	2.39293	0.121885	1	1.43403	-0.265795	5.06472	0.0244177	0.145661	-0.565189	-0.265795	0.748986	0.386797	0.759869	-0.0942302	-0.265795	0.0245921	0.875388	0.94587	FLOWERING PROMOTING FACTOR-LIKE 1 [Zea mays]	GI:100281643	60.36	111	2e-28	107
Cluster-42811.0	0.0340609	5.39982	0.0278766	0.867399	1	0.170178	5.39982	0.702517	0.401939	0.773978	0.150767	5.39982	0.549234	0.458631	0.809754	0.286884	5.39982	1.98275	0.159101	0.374386	FPA	AT2G43410	45.45	988	0	683
Cluster-13261.0	1.00306	0.541726	1.70237	0.191978	1	1.85275	0.541726	5.20872	0.0224739	0.137084	-1.69578	0.541726	4.37716	0.0364236	0.193197	-0.846101	0.541726	1.22161	0.269045	0.512459	FPF1 (FLOWERING PROMOTING FACTOR 1)	AT5G24860	77.06	109	4e-53	173
Cluster-53029.2391	0.0561228	4.79132	0.0878006	0.766992	1	-0.0177454	4.79132	0.00892604	0.92473	0.986729	0.235758	4.79132	1.56696	0.210649	0.578594	0.161889	4.79132	0.733599	0.391719	0.635004	FRL2 (FRIGIDA LIKE 2)	AT1G31814	39.85	399	2e-63	225
Cluster-38007.0	-0.0560302	2.58899	0.0386366	0.84417	1	1.6979	2.58899	36.6586	1.40737e-09	1.08339e-07	-0.281997	2.58899	0.984759	0.321027	0.70479	1.47193	2.58899	27.6053	1.48772e-07	2.79624e-06	GA1 (GA REQUIRING 1)	AT4G02780	54	2300	0	2176
Cluster-40995.0	1.76377	3.43262	16.6062	4.6e-05	0.0106235	2.72991	3.43262	35.1268	3.08915e-09	2.15714e-07	-2.14803	3.43262	22.3757	2.24195e-06	4.85659e-05	-1.18189	3.43262	7.72863	0.00543519	0.0309826	GA3OX1 (GIBBERELLIN 3-OXIDASE 1)	AT1G15550	77	1052	0	1177
Cluster-18548.4	-0.27658	5.82616	1.15361	0.282795	1	0.870965	5.82616	11.2868	0.000780592	0.0102985	-0.755343	5.82616	8.51457	0.00352315	0.032568	0.392202	5.82616	2.31744	0.12793	0.326125	GI (GIGANTEA)	AT1G22770	78.49	1176	0	1691
Cluster-55834.0	0.0212339	6.87171	0.0123285	0.911589	1	-1.17908	6.87171	36.9748	1.19665e-09	9.26545e-08	0.402174	6.87171	4.42366	0.035444	0.189401	-0.798145	6.87171	17.1217	3.50597e-05	0.000402906	GIF1 (GRF1-INTERACTING FACTOR)	AT5G28640	70	614	6.4e-38	361
Cluster-49834.2	-0.117933	3.80212	0.159275	0.689825	1	-0.0763953	3.80212	0.0680042	0.794265	0.95331	0.252424	3.80212	0.738995	0.389983	0.762163	0.293962	3.80212	0.992055	0.319241	0.565555	HEN4 (HUA ENHANCER 4)	AT5G64390	35	700	4e-75	267
Cluster-53814.0	-0.10788	5.61849	0.384748	0.535073	1	-0.0594554	5.61849	0.117916	0.731306	0.932467	0.0976183	5.61849	0.317742	0.572968	0.869604	0.146043	5.61849	0.705204	0.401041	0.643089	HUA1 (ENHANCER OF AG-4 1)	AT3G12680	65.25	423	0	564
Cluster-54749.0	-0.0971195	5.4796	0.297479	0.585467	1	-0.177117	5.4796	1.00319	0.316541	0.700675	0.321037	5.4796	3.28479	0.0699246	0.300349	0.241039	5.4796	1.83476	0.175566	0.397027	HUA2 (ENHANCER OF AG-4 2)	AT5G23150	55.47	530	1e-135	454
Cluster-32228.0	0.477548	1.84092	1.83702	0.1753	1	0.0467488	1.84092	0.0175553	0.894592	0.980989	-0.010196	1.84092	0.000833861	0.976963	0.995388	-0.440995	1.84092	1.57065	0.210113	0.444636	JAG (JAGGED)	AT1G68480	57.66	137	2e-28	114
Cluster-50937.0	-0.145735	4.44192	0.401758	0.526183	1	-0.826103	4.44192	12.8718	0.000333566	0.0051475	0.42028	4.44192	3.39025	0.065583	0.288263	-0.260088	4.44192	1.26701	0.260328	0.502355	KNAT2 (KNOTTED-LIKE FROM ARABIDOPSIS THALIANA 2)	AT1G70510	63.79	243	4e-92	289
Cluster-33856.0	-0.265453	2.99027	0.956297	0.328122	1	-1.24827	2.99027	22.3348	2.29e-06	7.54e-05	1.2493	2.99027	22.374	2.24e-06	4.86e-05	0.266479	2.99027	0.963578	0.326287	0.57204	KNAT6 (KNOTTED1-LIKE HOMEOBOX GENE 6)	AT1G23380	69.6	329	9e-134	396
Cluster-45895.1	0.11503	6.55487	0.44679	0.503863	1	-0.0315325	6.55487	0.0336996	0.854347	0.970159	0.134324	6.55487	0.610864	0.434463	0.794403	-0.0122387	6.55487	0.0050628	0.943276	0.975972	LUG (LEUNIG)	AT4G32551	57.89	748	0	773
Cluster-46141.1	-0.151306	7.72386	0.687985	0.406851	1	-0.755213	7.72386	16.9532	3.83e-05	0.000843775	0.14109	7.72386	0.599341	0.43883	0.797157	-0.462818	7.72386	6.39897	0.0114187	0.0565884	MP (MONOPTEROS)	AT1G19850	63.31	973	0	1099
Cluster-52156.2	0.885423	7.66113	6.00572	0.0142596	0.364141	0.266074	7.66113	0.548671	0.458861	0.814335	-1.0148	7.66113	7.84109	0.00510718	0.0437255	-1.63415	7.66113	19.7404	8.87052e-06	0.000116915	MYC2 (ATMYC2)	AT1G32640	45	1076	0	708
Cluster-34823.0	0.183164	3.99295	0.358653	0.549255	1	0.728298	3.99295	5.67309	0.0172271	0.112689	-0.0722176	3.99295	0.055796	0.813268	0.954302	0.472916	3.99295	2.40422	0.121009	0.314209	NGA1 (NGATHA1)	AT2G46870	46.97	347	4e-69	233
Cluster-56031.1	0.179167	4.14114	0.407225	0.523381	1	0.566574	4.14114	4.07352	0.0435604	0.220148	-0.135184	4.14114	0.231721	0.630251	0.896602	0.252224	4.14114	0.811438	0.367696	0.61278	NGA1 (NGATHA1)	AT2G46870	55.2	250	2e-71	238
Cluster-53029.733	-0.143667	4.23725	0.301796	0.582759	1	0.311207	4.23725	1.45356	0.227958	0.602588	0.341671	4.23725	1.73219	0.188131	0.545863	0.796545	4.23725	9.28579	0.00230939	0.0152417	PAN (PERIANTHIA)	AT1G68640	63.06	444	2e-152	464
Cluster-39887.0	0.0426788	4.97255	0.047598	0.827297	1	-0.379775	4.97255	3.70778	0.0541593	0.253948	-0.277696	4.97255	2.01259	0.155999	0.491461	-0.70015	4.97255	12.5315	0.000400146	0.00341158	PEP (PEPPER)	AT4G26000	63.14	369	5e-160	474
Cluster-50977.0	-0.00369234	6.3167	0.000455115	0.98298	1	0.0614801	6.3167	0.127078	0.721481	0.929643	0.182858	6.3167	1.12112	0.289677	0.67401	0.248031	6.3167	2.05582	0.151625	0.363174	PHYA (PHYTOCHROME A)	AT1G09570	80.3	1015	0	1719
Cluster-55148.0	1.37248	5.67266	27.3124	1.73e-07	0.000241956	0.269237	5.67266	1.07462	0.299903	0.683911	-0.395557	5.67266	2.31897	0.127804	0.438068	-1.4988	5.67266	32.3278	1.3e-08	3.01e-07	PI (PISTILLATA)	AT5G20240	66.51	215	2e-103	306
Cluster-28475.11	-0.00544877	5.59096	0.000565754	0.981024	1	0.313977	5.59096	1.8732	0.171109	0.521495	-0.401894	5.59096	3.06823	0.0798362	0.327678	-0.0824687	5.59096	0.129465	0.718987	0.868343	PID (PINOID)	AT2G34650	69.86	428	0	556
Cluster-49458.0	-0.0660367	6.23087	0.0769288	0.781503	1	-0.0634178	6.23087	0.0706097	0.790451	0.952227	-0.607037	6.23087	6.44917	0.0111004	0.080438	-0.604418	6.23087	6.37675	0.0115625	0.0570606	PIN1 (PIN-FORMED 1)	AT1G73590	74.21	636	0	895
Cluster-53555.1	-0.143965	5.4099	0.509444	0.475379	1	0.156228	5.4099	0.605132	0.436627	0.800949	0.0240809	5.4099	0.0143572	0.904624	0.979755	0.324274	5.4099	2.58555	0.107843	0.291566	PNY (PENNYWISE)	AT5G02030	55.15	437	1e-107	348
Cluster-44003.0	0.0226435	4.15852	0.00499669	0.943647	1	-0.70421	4.15852	4.81415	0.028227	0.160663	0.414429	4.15852	1.68277	0.194557	0.55566	-0.312425	4.15852	0.946319	0.330658	0.575995	PTL (PETAL LOSS)	AT5G03680	47.46	493	1e-111	352
Cluster-43337.1	-0.0201411	6.19348	0.0125243	0.910893	1	-0.307985	6.19348	2.92716	0.0871005	0.348743	0.0769775	6.19348	0.183608	0.66829	0.910527	-0.210866	6.19348	1.36832	0.242101	0.481959	REF6 (RELATIVE OF EARLY FLOWERING 6)	AT3G48430	62.3	679	0	782
Cluster-53029.247	0.190288	6.67348	1.09959	0.294356	1	-0.179821	6.67348	0.984928	0.320985	0.705139	0.245791	6.67348	1.83833	0.175146	0.524235	-0.124319	6.67348	0.469731	0.493111	0.716113	REV ( REVOLUTA)	AT5G60690	84.77	847	0	1414
Cluster-39164.0	-0.00779763	5.00711	0.00030587	0.986046	1	-0.162233	5.00711	0.133479	0.714852	0.927216	1.03285	5.00711	5.28607	0.0214967	0.131698	0.878419	5.00711	3.83857	0.0500863	0.17113	RIK (RS2-INTERACTING KH PROTEIN)	AT3G29390	55.98	518	1e-149	462
Cluster-40282.0	0.235565	1.75916	0.351037	0.553526	1	-1.46284	1.75916	12.6516	0.000375248	0.00565598	0.405341	1.75916	1.05829	0.303605	0.68898	-1.29306	1.75916	9.76063	0.00178289	0.0122605	ROXY1	AT3G02000	66.67	135	6e-48	157
Cluster-49567.0	-0.444285	1.40518	0.768452	0.380696	1	0.16444	1.40518	0.104191	0.746857	0.938402	-0.61709	1.40518	1.48285	0.22333	0.59604	-0.00836539	1.40518	0.000270447	0.986879	0.994749	SDR2 (SHORT-CHAIN DEHYDROGENASE/REDUCTASE 2)	GI:100265336	50.34	290	1e-84	263
Cluster-44383.0	0.0648592	6.42045	0.134079	0.71424	1	-0.0654669	6.42045	0.136995	0.711286	0.926133	0.0880294	6.42045	0.247678	0.618715	0.891968	-0.0422967	6.42045	0.0570232	0.811264	0.915469	SE (SERRATE)	AT2G27100	73.13	603	0	769
Cluster-33623.1	0.44259	4.9745	5.57909	0.0181761	0.419956	-0.32083	4.9745	2.9381	0.0865125	0.347332	0.255876	4.9745	1.87313	0.171117	0.517599	-0.507544	4.9745	7.31734	0.00682926	0.0374116	SEP1 (SEPALLATA1)	AT5G15800	47.22	144	3e-32	117
Cluster-49568.0	0.734355	7.17359	11.3869	0.000739638	0.0636073	0.61816	7.17359	8.07872	0.00447881	0.0410166	-0.334958	7.17359	2.38219	0.122726	0.427399	-0.451152	7.17359	4.32935	0.0374607	0.13977	SEP3 (SEPALLATA3)	AT1G24260	77.64	246	8e-122	365
Cluster-16996.1	0.0201365	5.83228	0.0129914	0.909254	1	-0.244023	5.83228	1.92003	0.165853	0.513221	0.269495	5.83228	2.341	0.126009	0.43456	0.00533574	5.83228	0.000912296	0.975904	0.990033	SERK1 (SOMATIC EMBRYOGENESIS RECEPTOR-LIKE KINASE 1)	AT1G71830	91.33	600	0	1000
Cluster-50574.0	0.0720646	6.62424	0.164249	0.685275	1	-0.0805628	6.62424	0.206184	0.649775	0.903969	0.231683	6.62424	1.70203	0.192023	0.551483	0.0790552	6.62424	0.197846	0.656465	0.830209	SEU (SEUSS)	AT1G43850	65.35	609	0	600
Cluster-31701.0	1.22905	3.85896	18.8544	1.41e-05	0.0048038	1.1888	3.85896	17.1561	3.44e-05	0.000767127	-0.774261	3.85896	7.30396	0.00688027	0.0551709	-0.814502	3.85896	8.46633	0.0036178	0.0220979	SHP1 (SHATTERPROOF 1)	AT3G58780	71.81	149	5e-70	219
Cluster-53029.315	-0.390231	6.32555	3.41179	0.0647323	0.812844	-0.183162	6.32555	0.757399	0.384144	0.759575	0.106987	6.32555	0.258648	0.61105	0.887725	0.314057	6.32555	2.21098	0.137032	0.340312	SOC1 (SUPPRESSOR OF OVEREXPRESSION OF CO 1)	AT2G45660	70.33	209	3e-76	249
Cluster-13082.0	2.93119	0.655844	16.7642	4.23e-05	0.00986016	3.56646	0.655844	5.28619	0.0214952	0.132838	-6.89543	0.655844	29.3964	5.89873e-08	1.72152e-06	-6.26016	0.655844	47.5407	5.38747e-12	2.14836e-10	SPL (SPOROCYTELESS)	AT4G27330	42	210	3.9e-12	118
Cluster-35257.0	-0.00242155	3.92961	6.98e-05	0.993335	1	0.615649	3.92961	4.64019	0.0312316	0.17291	0.44396	3.92961	2.37699	0.123135	0.428188	1.06203	3.92961	13.4141	0.000249742	0.00226293	SPT (SPATULA)	AT4G36930	52.97	219	2e-49	178
Cluster-38443.0	-0.117483	3.86236	0.183898	0.668045	1	-0.769401	3.86236	8.23179	0.0041163	0.0384391	1.2903	3.86236	22.4646	2.14e-06	4.67e-05	0.638387	3.86236	5.47006	0.0193449	0.0859035	SRS5 (SHI-RELATED SEQUENCE 5)	AT1G75520	53.46	159	5e-42	155
Cluster-33323.1	1.36903	0.355769	5.25053	0.02194	0.465774	2.61568	0.355769	28.9446	7.45e-08	3.74e-06	1.31214	0.355769	4.97513	0.0257143	0.150556	2.55879	0.355769	26.9147	2.13e-07	3.89e-06	STK (SEEDSTICK)	AT4G09960	76.96	230	2e-117	348
Cluster-33896.0	-0.120984	3.85816	0.324474	0.568931	1	-0.0862077	3.85816	0.167665	0.682196	0.915844	0.0688858	3.85816	0.107159	0.743402	0.936576	0.103663	3.85816	0.238008	0.625648	0.8122	STY1 (ATSTY1)	AT3G51060	53.6	375	4e-79	256
Cluster-36603.4	-0.467397	2.94386	1.19608	0.274106	1	-2.38135	2.94386	30.0362	4.24e-08	2.24e-06	2.10554	2.94386	24.0463	9.4e-07	2.19e-05	0.191586	2.94386	0.200045	0.654684	0.829221	SVP (SHORT VEGETATIVE PHASE)	AT2G22540	66.37	226	1e-70	226
Cluster-50325.0	0.419679	6.78238	1.11405	0.291204	1	-1.65276	6.78238	16.4137	5.09165e-05	0.00106644	-0.113047	6.78238	0.0810769	0.775843	0.945609	-2.18548	6.78238	27.7293	1.39533e-07	2.6394e-06	TEM1 (TEMPRANILLO 1)	AT1G25560	64	1028	0	1058
Cluster-32955.0	1.90727	-0.993131	3.10021	0.0782821	0.89035	-3.94894	-0.993131	24.222	8.58e-07	3.17e-05	5.13894	-0.993131	32.1661	1.42e-08	4.52e-07	-0.717274	-0.993131	0.57862	0.446854	0.680055	TFL1 (TERMINAL FLOWER 1)	AT5G03840	54.9	153	1e-52	174
Cluster-21679.3	-0.0869845	2.21112	0.0616342	0.803931	1	0.234732	2.21112	0.525446	0.468528	0.820294	1.24686	2.21112	13.5806	0.000228534	0.00313018	1.56857	2.21112	20.9244	4.78e-06	6.71e-05	TS2 (TASSEL SEED2)	GI:542246	47.35	283	1e-67	221
Cluster-51491.0	-1.46074	1.69125	17.8284	2.42e-05	0.00675809	-2.09822	1.69125	34.6983	3.85e-09	2.61e-07	0.0414369	1.69125	0.016619	0.897425	0.978014	-0.596046	1.69125	2.5405	0.11096	0.296944	UFO (UNUSUAL FLORAL ORGANS)	AT1G30950	70.4	402	0	552
Cluster-55096.0	0.00404706	6.27051	0.00046237	0.982845	1	0.0683837	6.27051	0.132115	0.716249	0.927506	-0.13916	6.27051	0.547393	0.459385	0.810439	-0.0748233	6.27051	0.157908	0.69109	0.852781	ULT1 (ULTRAPETALA1)	AT4G28190	75.42	236	1e-121	381
Cluster-6052.0	1.90379	0.273256	12.0877	0.000507558	0.0501105	0.145133	0.273256	0.0558095	0.813246	0.958812	-0.989742	0.273256	2.81642	0.0933041	0.360936	-2.7484	0.273256	22.5876	2.01e-06	3.06e-05	WUS (WUSCHEL)	AT2G17950	38.65	251	2e-36	137
Cluster-50265.0	0.0519212	5.9199	0.083318	0.77285	1	0.015693	5.9199	0.00766946	0.930214	0.987328	0.186816	5.9199	1.08392	0.297822	0.682741	0.150588	5.9199	0.702081	0.402085	0.643917	XBAT33 (MERGED PEBP)	AT5G07270	59.88	167	2e-62	211
Cluster-53029.5132	0.158216	6.69515	0.46008	0.497587	1	-0.307836	6.69515	1.74013	0.187122	0.547553	0.17087	6.69515	0.537219	0.463587	0.813637	-0.295182	6.69515	1.59833	0.20614	0.439349	YAB3 (YABBY3)	AT4G00180	59.33	209	1e-59	195
Cluster-53029.2815	-0.060685	6.67885	0.0946718	0.75832	1	-0.486852	6.67885	6.09473	0.0135586	0.0949005	0.465298	6.67885	5.57032	0.0182674	0.116902	0.0391308	6.67885	0.0393571	0.842743	0.930885	STM(SHOOT MERISTEMLESS)	AT1G62360	85	780	0	1041
mII vs. mI indicates the pairwise stage II vs. I in monoecious inflorescence; gII vs. gI indicates the stage II vs. I in gynoecious inflorescence; gI vs. mI indicates the gynoecious vs. monoecious inflorescences at stage I, and gII vs. mII indicates the gynoecious vs. monoecious inflorescences at stage II.
FC, fold change; CPM, counts per million reads
