# Supplementary material for: Comparative Transcriptome Analysis between Gynoecious and Monoecious Plants Identifies Regulatory Networks Controlling Sex Determination in Jatropha curcas
Source: Front Plant Sci. 2017 Jan 17;7:1953. doi: 10.3389/fpls.2016.01953 (PMC5239818; doi:10.3389/fpls.2016.01953)
Supplement: Supplementary file 6 [file Table_6.xlsx]

## Sheet: S66
Supplementary Table S6 Expression patterns of the differentially expressed genes involved in plant hormone metabolism and signaling pathways in the pairwsie mII vs. mI, gII vs. gI, gI vs. mI and gII vs. mII in J. curcas.
ABA metabolism and signaling pathway
	mII vs. mI					gII vs. gI					gI vs. mI					gII vs. mII					Homologs		Blastx_results
Contig_ID	logFC	logCPM	LR	PValue	FDR	logFC	logCPM	LR	PValue	FDR	logFC	logCPM	LR	PValue	FDR	logFC	logCPM	LR	PValue	FDR	Gene_symbol	Gene_ID	Pident	Length	Evalue	Bitscore
Cluster-17282.0	-0.313515	0.536406	0.235332	0.627598	1	3.3924	0.536406	40.1087	2.4e-10	2.29e-08	0.334431	0.536406	0.316747	0.573569	0.869604	4.04034	0.536406	48.951	2.62e-12	1.1e-10	ARSK1	AT2G26290.1	76.87	307	5e-174	503
Cluster-31376.1	-0.259787	2.18855	0.433609	0.510223	1	3.17307	2.18855	53.6904	2.35e-13	4.79e-11	-2.12002	2.18855	24.7835	6.41e-07	1.54e-05	1.31284	2.18855	11.0729	0.000875992	0.00668523	CYP707A2	AT2G29090.1	75	444	0	656
Cluster-38963.0	-0.415051	3.50911	1.4691	0.225488	1	0.885089	3.50911	6.74698	0.00939064	0.0713581	-0.205561	3.50911	0.365257	0.545601	0.855232	1.09458	3.50911	10.1375	0.00145284	0.0103416	PYL4	AT2G38310.1	75.69	181	2e-84	260
Cluster-39209.1	1.70313	3.65491	3.23641	0.0720181	0.861977	0.0117375	3.65491	0.000156849	0.990008	1	-2.75765	3.65491	7.77389	0.00530067	0.0450769	-4.44904	3.65491	17.4215	2.99e-05	0.000349839	NCED3	AT3G14440.1	75.31	571	0	867
Cluster-40091.1	0.680417	3.67889	2.19483	0.138475	1	-1.43984	3.67889	9.62635	0.00191805	0.0210582	1.4502	3.67889	9.75893	0.00178453	0.0184196	-0.670058	3.67889	2.12937	0.1445	0.352076	HSFC1	AT3G24520.1	71.35	185	6e-88	277
Cluster-41369.2	-0.31845	5.87292	1.47564	0.224457	1	1.00342	5.87292	14.578	0.000134475	0.00241007	0.148147	5.87292	0.32189	0.570474	0.868209	1.47002	5.87292	30.4688	3.39e-08	7.22e-07	MARD1	AT3G63210.1	41.39	302	3e-47	169
Cluster-44011.0	1.00002	7.34382	8.37537	0.00380341	0.173261	-0.354609	7.34382	1.06721	0.301578	0.685258	-0.781102	7.34382	5.13984	0.0233828	0.140393	-2.13573	7.34382	35.8037	2.18e-09	5.82e-08	MYB44	AT5G67300.1	59.58	287	9e-87	272
Cluster-44556.0	1.60407	2.68844	5.88476	0.0152724	0.381059	-1.11519	2.68844	2.80025	0.0942499	0.367291	-0.493642	2.68844	0.573694	0.448795	0.803228	-3.2129	2.68844	20.6261	5.58e-06	7.69e-05	NCED5	AT1G30100.1	72.23	569	0	862
Cluster-45610.0	2.24159	0.51096	8.58598	0.00338761	0.165993	-1.54263	0.51096	3.73687	0.0532242	0.250725	0.26034	0.51096	0.119055	0.730062	0.932476	-3.52388	0.51096	18.2926	1.89e-05	0.000233467	CYP707A1	AT4G19230.1	80.5	436	0	743
Cluster-47465.2	0.963325	6.28883	9.98282	0.00158008	0.100392	1.067	6.28883	12.2006	0.000477749	0.00689943	-0.152094	6.28883	0.252449	0.615356	0.889636	-0.04842	6.28883	0.0257457	0.872523	0.944304	CER3	AT5G57800.1	70.26	622	0	843
Cluster-48288.1	-0.758252	3.99621	6.12728	0.0133111	0.352109	-1.68659	3.99621	29.6672	5.13e-08	2.64e-06	0.897504	3.99621	8.82059	0.00297851	0.0284135	-0.0308334	3.99621	0.0100604	0.920105	0.96704	CYP707A4	AT3G19270.1	72.69	443	0	675
Cluster-48557.1	-0.0113984	4.18518	0.00306299	0.955864	1	-0.650275	4.18518	9.53276	0.00201836	0.0219417	-0.416429	4.18518	4.06801	0.0437029	0.220381	-1.05531	4.18518	24.9249	5.96e-07	1.01e-05	AIL5	AT5G57390.1	58.75	417	7e-135	418
Cluster-49056.0	1.15939	1.24969	5.53398	0.0186507	0.424807	1.90038	1.24969	12.547	0.000396832	0.00590755	-1.85398	1.24969	11.957	0.000544429	0.00667233	-1.11298	1.24969	5.10822	0.0238127	0.0999711	LECRK-4.3	AT5G01550.1	52.45	652	0	627
Cluster-52156.2	0.885423	7.66113	6.00572	0.0142596	0.364141	0.266074	7.66113	0.548671	0.458861	0.814335	-1.0148	7.66113	7.84109	0.00510718	0.0437255	-1.63415	7.66113	19.7404	8.87e-06	0.000116915	JIN1	AT1G32640.1	54.69	682	0	572
Cluster-53029.4462	1.89792	5.47503	16.4771	4.92e-05	0.0110826	0.169185	5.47503	0.138901	0.709376	0.925069	-0.408457	5.47503	0.80831	0.36862	0.747212	-2.13719	5.47503	20.5422	5.83e-06	8.02e-05	BT2	AT3G48360.1	59.38	352	5e-136	405
Cluster-53029.754	0.959875	6.85504	6.36478	0.0116407	0.33353	-0.733444	6.85504	3.74809	0.052868	0.249612	1.11602	6.85504	8.55598	0.00344388	0.0320483	-0.5773	6.85504	2.33007	0.126896	0.324268	AHG3	AT3G11410.1	62.77	376	4e-131	395
Cluster-53029.807	2.08388	6.24265	16.1356	5.9e-05	0.0128361	-0.806181	6.24265	2.5509	0.110232	0.405251	-1.19401	6.24265	5.55453	0.018433	0.117427	-4.08407	6.24265	52.0746	5.34e-13	2.57e-11	AP2C1	AT2G30020.1	65.74	397	6e-156	462
AUXIN metabolism and signaling pathway
	mII vs. mI					gII vs. gI					gI vs. mI					gII vs. mII					Homologs		Blastx_results
Contig_ID	logFC	logCPM	LR	PValue	FDR	logFC	logCPM	LR	PValue	FDR	logFC	logCPM	LR	PValue	FDR	logFC	logCPM	LR	PValue	FDR	Gene_symbol	Gene_ID	Pident	Length	Evalue	Bitscore
Cluster-15774.3	-0.802713	1.70718	3.30215	0.0691891	0.843675	-3.28137	1.70718	53.0146	3.31e-13	6.71e-11	2.14365	1.70718	26.0441	3.34e-07	8.51e-06	-0.335012	1.70718	0.523784	0.469232	0.697636	CYP79B2	AT4G39950.1	52.23	291	3e-109	336
Cluster-19577.0	1.11379	0.417717	1.48294	0.223316	1	0.711667	0.417717	0.873737	0.349923	0.730789	3.52627	0.417717	15.3511	8.93e-05	0.0013712	3.12415	0.417717	13.4635	0.000243244	0.00220857	CYP79B3	AT2G22330.1	54.97	473	0	572
Cluster-20267.0	-0.16094	3.9707	0.243962	0.621359	1	1.47735	3.9707	20.8714	4.91e-06	0.000142719	0.608491	3.9707	3.55023	0.059537	0.270936	2.24678	3.9707	45.2706	1.72e-11	6.33e-10	AO1	AT5G20960.1	61.5	1374	0	1614
Cluster-35836.0	0.138956	9.41892	0.211081	0.645922	1	1.25543	9.41892	16.7209	4.33e-05	0.00093497	-0.520282	9.41892	2.94398	0.086198	0.344439	0.596192	9.41892	3.8607	0.0494298	0.169519	CHS	AT5G13930.1	86.53	386	0	699
Cluster-37207.4	0.672735	-0.141219	1.28248	0.257439	1	1.85906	-0.141219	7.60187	0.00583078	0.0499851	-2.06469	-0.141219	9.46774	0.00209116	0.020997	-0.878364	-0.141219	2.14736	0.142815	0.349186	SAUR20	AT5G18020.1	65.52	87	2e-33	121
Cluster-38079.0	0.0112499	4.7868	0.00271291	0.95846	1	0.862826	4.7868	16.8645	4.01e-05	0.000876792	0.964048	4.7868	20.2973	6.63e-06	0.000132081	1.81562	4.7868	69.5848	7.32e-17	5.54e-15	CYP83B1	AT4G31500.1	48.04	460	5e-156	463
Cluster-41598.0	-0.0021854	7.54585	0.000157882	0.989975	1	-0.367195	7.54585	4.44409	0.0350223	0.187941	-0.0034543	7.54585	0.000394955	0.984144	0.996497	-0.368464	7.54585	4.4691	0.0345132	0.131601	IAA8	AT2G22670	71	321	2.5e-99	717
Cluster-43435.0	-0.193268	6.22635	0.778466	0.377611	1	0.979438	6.22635	19.7003	9.06e-06	0.000242769	-0.526206	6.22635	5.74543	0.0165316	0.108273	0.646499	6.22635	8.6687	0.00323723	0.0201298	AUX1	AT2G38120.1	86.11	468	0	842
Cluster-44193.0	0.370168	3.26509	1.81142	0.178337	1	-0.946996	3.26509	11.3741	0.000744765	0.00989963	0.112581	3.26509	0.16825	0.681672	0.915957	-1.20458	3.26509	18.2296	1.96e-05	0.000240424	IAA29	AT4G32280.1	33.6	247	3e-26	109
Cluster-44751.0	0.785179	6.17575	4.95444	0.0260237	0.515774	0.684883	6.17575	3.74769	0.0528805	0.249627	-1.5479	6.17575	18.5291	1.67e-05	0.000305419	-1.6482	6.17575	20.9565	4.7e-06	6.62e-05	IAA14	AT4G14550.1	75	236	1e-113	337
Cluster-46638.0	-0.0879662	4.18606	0.0881306	0.766567	1	-1.12259	4.18606	13.8451	0.000198518	0.00333898	0.024937	4.18606	0.00712047	0.932752	0.98776	-1.00968	4.18606	11.1889	0.0008229	0.00634392	PIN6	AT1G77110.1	66.11	475	2e-171	508
Cluster-48135.0	-0.123973	8.48557	0.423269	0.515311	1	0.251903	8.48557	1.7508	0.185776	0.545357	0.410345	8.48557	4.63131	0.0313937	0.173807	0.786221	8.48557	16.8438	4.05867e-05	0.000458682	ARF6	AT1G30330	87	933	0	2176
Cluster-48769.3	-0.427949	2.34384	1.3308	0.248663	1	-1.58856	2.34384	16.2437	5.57e-05	0.00115017	-0.596178	2.34384	2.5884	0.107649	0.393801	-1.75679	2.34384	19.6649	9.23e-06	0.000121086	YUC4	AT5G11320.1	71.98	414	0	604
Cluster-51501.0	0.486998	1.6236	1.0375	0.308404	1	0.919611	1.6236	3.36799	0.0664748	0.291471	-1.61345	1.6236	10.3549	0.0012913	0.0140148	-1.18084	1.6236	5.87083	0.0153938	0.0718056	TAA1	AT1G70560.1	62.47	373	2e-170	492
Cluster-53029.2400	0.219376	5.37743	0.454805	0.500062	1	0.586764	5.37743	3.32299	0.0683176	0.297001	1.62685	5.37743	24.1876	8.74e-07	2.05e-05	1.99424	5.37743	35.6056	2.42e-09	6.37e-08	DRM2	AT2G33830.2	82.35	51	2e-25	96.7
Cluster-53029.2409	0.275479	6.88945	0.587293	0.443468	1	0.290509	6.88945	0.657429	0.417469	0.786504	1.66246	6.88945	20.4132	6.24e-06	0.000124784	1.67749	6.88945	20.7725	5.17e-06	7.19e-05	DRM1	AT1G28330.5	54.55	121	3e-37	131
Cluster-53029.4462	1.89792	5.47503	16.4771	4.92e-05	0.0110826	0.169185	5.47503	0.138901	0.709376	0.925069	-0.408457	5.47503	0.80831	0.36862	0.747212	-2.13719	5.47503	20.5422	5.83e-06	8.02e-05	BT2	AT3G48360.1	59.38	352	5e-136	405
Cluster-53029.5044	0.738155	-0.0581729	2.10543	0.146777	1	-1.00224	-0.0581729	3.84325	0.0499467	0.240916	0.738694	-0.0581729	2.1602	0.141626	0.466489	-1.0017	-0.0581729	3.74938	0.0528271	0.177813	PDR9	AT3G53480.1	65.38	1401	0	1966
Cluster-53296.0	-0.436026	0.58667	0.738157	0.390252	1	0.270778	0.58667	0.270811	0.602788	0.886447	-0.984158	0.58667	3.68616	0.0548659	0.256899	-0.277354	0.58667	0.287273	0.591973	0.789238	YUC8	AT4G28720.1	77.59	424	0	699
Cluster-53377.0	0.0138877	7.4658	0.00586041	0.938979	1	-0.00502773	7.4658	0.000771613	0.977839	0.998618	0.419603	7.4658	5.34773	0.0207493	0.128512	0.400687	7.4658	4.8711	0.0273101	0.110665	ARF8	AT5G37020	79	811	2.4e-286	2116
Cluster-54586.1	1.21473	3.6211	11.216	0.000810947	0.0675145	1.30942	3.6211	13.0442	0.000304227	0.00477239	-0.0199667	3.6211	0.00305947	0.95589	0.991709	0.074722	3.6211	0.0443759	0.833156	0.927055	IAMT1	AT5G55250.1	74.61	386	0	603
BR metabolism and signaling pathway
	mII vs. mI					gII vs. gI					gI vs. mI					gII vs. mII					Homologs		Blastx_results
Contig_ID	logFC	logCPM	LR	PValue	FDR	logFC	logCPM	LR	PValue	FDR	logFC	logCPM	LR	PValue	FDR	logFC	logCPM	LR	PValue	FDR	Gene_symbol	Gene_ID	Pident	Length	Evalue	Bitscore
Cluster-21204.0	0.32898	2.25143	0.456313	0.499352	1	-0.947886	2.25143	4.1856	0.0407688	0.20967	2.47122	2.25143	25.2019	5.16e-07	1.26e-05	1.19436	2.25143	6.21752	0.0126492	0.0613808	FAR2	AT3G11980.1	52.74	493	1e-174	517
Cluster-25441.2	0.174168	8.02193	0.76538	0.38165	1	0.241487	8.02193	1.47206	0.22502	0.598567	0.048023	8.02193	0.0582472	0.809288	0.953416	0.115341	8.02193	0.335966	0.562167	0.767414	BZR1	AT1G75080.1	44	336	2.1e-64	654
Cluster-38284.0	0.377059	5.68154	2.17669	0.140116	1	-0.0941871	5.68154	0.136106	0.712183	0.926595	0.0467166	5.68154	0.0335046	0.854765	0.966514	-0.424529	5.68154	2.75596	0.0968927	0.271873	BES1	AT1G19350.3	56	357	3.2e-87	869
Cluster-40778.0	0.0666996	2.76486	0.0432741	0.83521	1	1.47299	2.76486	20.7791	5.15e-06	0.000148626	-0.504619	2.76486	2.43858	0.118383	0.418143	0.901674	2.76486	8.02825	0.00460533	0.0271254	BKI1	AT5G42750.1	45.63	309	1e-22	100
Cluster-45312.1	0.310226	4.671	2.1547	0.142134	1	0.929392	4.671	20.0455	7.56e-06	0.000207046	0.657731	4.671	9.79159	0.00175311	0.0181305	1.2769	4.671	36.8051	1.31e-09	3.59e-08	BRL1	AT1G55610.1	66.72	1214	0	1419
Cluster-46165.0	1.49552	1.44069	10.6815	0.00108211	0.0805004	2.75308	1.44069	46.748	8.07e-12	1.16e-09	1.19263	1.44069	6.80168	0.00910722	0.0689283	2.45018	1.44069	37.5205	9.05e-10	2.55e-08	NAC100	AT5G61430.1	66.2	361	2e-157	457
Cluster-49648.4	1.14337	5.23447	3.11319	0.0776608	0.888662	0.00304495	5.23447	2.18e-05	0.996278	1	-3.77949	5.23447	27.6696	1.44e-07	3.92e-06	-4.91982	5.23447	42.1611	8.41e-11	2.82e-09	EXO	AT4G08950.1	73.6	303	7e-153	446
Cluster-52771.0	0.178905	2.15677	0.298493	0.584829	1	2.56519	2.15677	61.0921	5.45e-15	1.57e-12	-0.547699	2.15677	2.69372	0.100744	0.378707	1.83859	2.15677	33.4248	7.41e-09	1.79e-07	CYP734A1	AT2G26710.1	79.52	498	0	806
Cluster-53029.317	0.426646	8.0692	1.3687	0.242036	1	-0.0672886	8.0692	0.034119	0.853454	0.969928	-0.846428	8.0692	5.3278	0.0209878	0.129627	-1.34036	8.0692	13.0898	0.00029691	0.00263284	EXL5	AT2G17230.1	80.13	312	5e-165	486
Cluster-55620.0	-0.115679	1.45922	0.0723071	0.788007	1	2.25756	1.45922	30.1243	4.05e-08	2.15e-06	-0.0218796	1.45922	0.00268083	0.958707	0.992544	2.35136	1.45922	31.5579	1.94e-08	4.35e-07	CYP85A2	AT3G30180.1	76.17	193	2e-107	324
Cluster-55620.1	-0.172235	3.60362	0.285131	0.593358	1	2.16794	3.60362	44.0935	3.13e-11	3.85e-09	-0.102233	3.60362	0.101806	0.749673	0.938563	2.23794	3.60362	46.2943	1.02e-11	3.88e-10	CYP85A1	AT5G38970.1	73.17	451	0	704
Cluster-55808.1	0.374202	4.44974	0.692463	0.405328	1	2.50873	4.44974	27.5304	1.55e-07	7.06e-06	-2.44915	4.44974	26.3461	2.85e-07	7.39e-06	-0.314627	4.44974	0.490065	0.483899	0.70875	SAG29	AT5G13170.1	57.86	280	1e-107	325
CK metabolism and signaling pathway
	mII vs. mI					gII vs. gI					gI vs. mI					gII vs. mII					Homologs		Blastx_results
Contig_ID	logFC	logCPM	LR	PValue	FDR	logFC	logCPM	LR	PValue	FDR	logFC	logCPM	LR	PValue	FDR	logFC	logCPM	LR	PValue	FDR	Gene_symbol	Gene_ID	Pident	Length	Evalue	Bitscore
Cluster-33229.0	0.627687	2.5633	2.15083	0.142493	1	2.97594	2.5633	51.5318	7.04e-13	1.31e-10	0.84792	2.5633	4.05713	0.0439853	0.220992	3.19618	2.5633	57.043	4.26e-14	2.38e-12	LOG5	AT4G35190.1	80.79	229	4e-126	370
Cluster-35325.0	-0.187074	4.62045	0.699449	0.402969	1	0.939667	4.62045	18.2769	1.91e-05	0.000464962	0.458514	4.62045	4.29621	0.0381973	0.200088	1.58525	4.62045	49.5214	1.96e-12	8.47e-11	APT5	AT5G11160.1	81.15	191	2e-107	320
Cluster-38936.0	0.12271	0.759904	0.0622492	0.802976	1	0.971057	0.759904	4.67613	0.0305846	0.170501	0.818137	0.759904	2.97322	0.084653	0.340794	1.66648	0.759904	12.5389	0.000398575	0.00340147	CYP735A1	AT5G38450.1	75.24	513	0	783
Cluster-40720.0	0.303608	1.3226	0.531746	0.465874	1	3.56508	1.3226	61.67	4.06e-15	1.21e-12	-1.68719	1.3226	13.481	0.000240994	0.00327381	1.57428	1.3226	15.2415	9.46e-05	0.000960061	IPT5	AT5G19040.1	65.77	298	8e-136	404
Cluster-42054.0	0.579891	4.08056	4.31578	0.0377604	0.637538	-0.253793	4.08056	0.856214	0.3548	0.734205	1.08398	4.08056	15.0762	0.000103256	0.00155635	0.250295	4.08056	0.821492	0.364744	0.609851	CKX7	AT5G21482.1	68.01	522	0	731
Cluster-42198.1	1.20064	2.07214	8.96355	0.00275419	0.145999	-0.356301	2.07214	0.810579	0.367949	0.744987	0.693192	2.07214	3.00945	0.0827806	0.335647	-0.863748	2.07214	4.74928	0.0293106	0.116741	CKX3	AT5G56970.1	56.34	497	0	589
Cluster-45463.0	-0.840723	1.97093	4.87777	0.0272047	0.530472	0.464275	1.97093	1.69103	0.193465	0.556002	0.328696	1.97093	0.822957	0.364317	0.743898	1.63369	1.97093	18.597	1.61e-05	0.000201903	ARR9	AT3G57040.1	74.68	154	2e-73	231
Cluster-48331.0	1.04754	3.47593	3.63549	0.0565598	0.766386	-0.572012	3.47593	1.10686	0.292765	0.675363	1.08867	3.47593	3.92901	0.04746	0.232315	-0.53089	3.47593	0.952048	0.329199	0.574984	LOG1	AT2G28305.1	88.89	216	2e-125	362
Cluster-52098.0	-0.156868	5.49843	0.798551	0.371527	1	-1.03742	5.49843	34.7301	3.79e-09	2.59e-07	0.726197	5.49843	17.2819	3.22e-05	0.000552862	-0.15435	5.49843	0.768306	0.380741	0.624991	AHK4	AT2G01830.2	72.34	1005	0	1422
Cluster-53029.519	-0.0782546	2.71972	0.0634677	0.801097	1	1.05538	2.71972	11.2967	0.000776432	0.01025	-0.765834	2.71972	5.9444	0.0147641	0.0998883	0.367798	2.71972	1.41064	0.23495	0.474142	LOG3	AT2G37210.2	72.37	228	2e-114	336
Cluster-54253.0	1.88662	1.82411	17.9611	2.25e-05	0.00664898	0.307606	1.82411	0.513712	0.473536	0.822999	0.817259	1.82411	3.41145	0.0647456	0.285739	-0.761751	1.82411	3.20356	0.073478	0.225312	CKX5	AT1G75450.1	78.46	390	0	647
ETH metabolism and signaling pathway
	mII vs. mI					gII vs. gI					gI vs. mI					gII vs. mII					Homologs		Blastx_results
Contig_ID	logFC	logCPM	LR	PValue	FDR	logFC	logCPM	LR	PValue	FDR	logFC	logCPM	LR	PValue	FDR	logFC	logCPM	LR	PValue	FDR	Gene_symbol	Gene_ID	Pident	Length	Evalue	Bitscore
Cluster-28691.0	1.00999	2.09455	4.31126	0.0378609	0.637821	-0.0935052	2.09455	0.0355399	0.850469	0.968781	-0.711736	2.09455	2.09545	0.147738	0.477559	-1.81523	2.09455	13.1462	0.000288109	0.00256507	CmACS-7	AT4G11280.1	66.06	492	0	635
Cluster-48567.1	0.0693093	7.02552	0.100524	0.751201	1	-0.570315	7.02552	6.85401	0.00884426	0.0683802	1.6956	7.02552	57.5568	3.28e-14	2.05e-12	1.05598	7.02552	22.9744	1.64e-06	2.55e-05	ERS1	AT2G40940.1	77.33	591	0	943
Cluster-53759.0	1.3396	6.25828	5.23011	0.0221992	0.470112	-0.216641	6.25828	0.140125	0.708157	0.924734	-2.18	6.25828	13.1104	0.000293654	0.00389748	-3.73624	6.25828	33.7887	6.14e-09	1.51e-07	ERF9	AT5G44210.1	51.6	188	1e-31	122
Cluster-55976.0	-0.12865	7.37935	0.281565	0.595677	1	-1.14226	7.37935	21.7453	3.11e-06	9.65e-05	1.23983	7.37935	25.5035	4.42e-07	1.1e-05	0.226214	7.37935	0.870154	0.350913	0.596069	EBF2	AT5G25350.1	55.98	652	0	600
GA metabolism and signaling pathway
	mII vs. mI					gII vs. gI					gI vs. mI					gII vs. mII					Homologs		Blastx_results
Contig_ID	logFC	logCPM	LR	PValue	FDR	logFC	logCPM	LR	PValue	FDR	logFC	logCPM	LR	PValue	FDR	logFC	logCPM	LR	PValue	FDR	Gene_symbol	Gene_ID	Pident	Length	Evalue	Bitscore
Cluster-38007.0	-0.0560302	2.58899	0.0386366	0.84417	1	1.6979	2.58899	36.6586	1.41e-09	1.08e-07	-0.281997	2.58899	0.984759	0.321027	0.70479	1.47193	2.58899	27.6053	1.49e-07	2.8e-06	GA1	AT4G02780.1	54.11	778	0	838
Cluster-40490.1	0.119609	4.50652	0.187657	0.664874	1	0.132088	4.50652	0.222061	0.637474	0.899209	-1.24646	4.50652	19.5661	9.72e-06	0.000185938	-1.23398	4.50652	19.1637	1.2e-05	0.000153261	GA2OX8	AT4G21200.1	65.18	336	8e-153	447
Cluster-40713.0	0.761498	2.71388	3.77554	0.0520071	0.738612	-0.475604	2.71388	1.5123	0.218789	0.589669	0.919344	2.71388	5.52723	0.0187228	0.118701	-0.317758	2.71388	0.670543	0.412863	0.653017	GA2OX2	AT1G30040.1	66.77	334	7e-160	462
Cluster-40995.0	1.76377	3.43262	16.6062	4.6e-05	0.0106235	2.72991	3.43262	35.1268	3.09e-09	2.16e-07	-2.14803	3.43262	22.3757	2.24e-06	4.86e-05	-1.18189	3.43262	7.72863	0.00543519	0.0309826	GA3OX1	AT1G15550.1	62.61	353	1e-157	456
Cluster-48105.0	0.454217	2.65876	1.09668	0.294996	1	-1.50145	2.65876	11.9347	0.000550972	0.00771768	1.64177	2.65876	14.1164	0.000171839	0.00244571	-0.313896	2.65876	0.526938	0.467897	0.696938	GA2OX7	AT1G50960.1	47.51	301	1e-86	285
Cluster-49056.0	1.15939	1.24969	5.53398	0.0186507	0.424807	1.90038	1.24969	12.547	0.000396832	0.00590755	-1.85398	1.24969	11.957	0.000544429	0.00667233	-1.11298	1.24969	5.10822	0.0238127	0.0999711	LECRK-4.3	AT5G01550.1	52.45	652	0	627
Cluster-51589.0	0.594253	6.15287	2.60659	0.10642	1	-0.546706	6.15287	2.21689	0.136508	0.460366	1.18411	6.15287	10.1662	0.00143035	0.0153422	0.0431527	6.15287	0.0138647	0.906267	0.961373	LHY	AT2G46830.1	69.14	81	4e-29	125
Cluster-53029.4060	0.739694	6.2595	4.13351	0.0420421	0.671409	0.436117	6.2595	1.45459	0.227792	0.60237	1.07682	6.2595	8.67236	0.00323073	0.0304261	0.773239	6.2595	4.52981	0.0333092	0.128263	GID1B	AT3G63010.1	80.99	342	0	587
Cluster-53957.1	-0.963587	1.83002	3.10675	0.0779685	0.890235	-1.6913	1.83002	8.97517	0.00273674	0.0279118	-0.450537	1.83002	0.70183	0.402169	0.771958	-1.17825	1.83002	4.35808	0.0368338	0.13809	GA20OX2	AT1G44090.1	50	338	2e-117	356
Cluster-54676.0	0.268115	1.16924	0.505367	0.477151	1	-0.261773	1.16924	0.608056	0.435521	0.800358	1.39882	1.16924	15.372	8.83e-05	0.00135836	0.86893	1.16924	5.88477	0.0152724	0.0713716	GA2OX4	AT1G47990.1	59.64	332	2e-128	380
Cluster-53029.1846	-0.0693836	7.06673	0.117954	0.731265	1	-0.128268	7.06673	0.404771	0.524636	0.850973	0.38381	7.06673	3.61156	0.0573792	0.264838	0.324925	7.06673	2.58428	0.10793	0.291715	RGA	AT2G01570	72	587	5.4e-203	1687
JA metabolism and signaling pathway
	mII vs. mI					gII vs. gI					gI vs. mI					gII vs. mII					Homologs		Blastx_results
Contig_ID	logFC	logCPM	LR	PValue	FDR	logFC	logCPM	LR	PValue	FDR	logFC	logCPM	LR	PValue	FDR	logFC	logCPM	LR	PValue	FDR	Gene_symbol	Gene_ID	Pident	Length	Evalue	Bitscore
Cluster-13640.1	-0.399252	7.84553	1.70306	0.191888	1	0.307156	7.84553	1.01037	0.314814	0.698308	0.0146626	7.84553	0.0023061	0.961699	0.993207	0.721071	7.84553	5.51763	0.0188258	0.084185	BSMT1	AT3G11480	46.2	372	4e-104	332
Cluster-14035.0	2.13447	0.198843	2.5596	0.109626	1	-2.93606	0.198843	2.69766	0.100496	0.381553	-4.14023	0.198843	7.34233	0.00673493	0.0543832	-9.21076	0.198843	21.1005	4.36e-06	6.19e-05	DAD1	AT2G44810.1	71.11	360	0	542
Cluster-20660.0	1.08788	3.27484	2.44146	0.118166	1	-1.91971	3.27484	7.29669	0.00690818	0.0567308	1.8092	3.27484	6.53023	0.0106056	0.0775294	-1.19838	3.27484	2.94691	0.0860418	0.250751	ERF1	AT3G23240.1	62.01	179	1e-51	175
Cluster-37049.1	1.62931	5.30723	13.6527	0.00021992	0.0289141	-0.183827	5.30723	0.181406	0.670168	0.911323	-0.132809	5.30723	0.0948689	0.758076	0.940929	-1.94594	5.30723	19.0745	1.26e-05	0.000160128	FAD8	AT5G05580.1	69.36	483	0	653
Cluster-49379.0	0.297014	4.93965	0.809119	0.368381	1	-0.268277	4.93965	0.667671	0.413865	0.783646	0.933051	4.93965	7.91754	0.00489578	0.042377	0.36776	4.93965	1.24568	0.264378	0.506943	JAR1	AT2G46370.4	63.73	579	0	804
Cluster-52156.2	0.885423	7.66113	6.00572	0.0142596	0.364141	0.266074	7.66113	0.548671	0.458861	0.814335	-1.0148	7.66113	7.84109	0.00510718	0.0437255	-1.63415	7.66113	19.7404	8.87e-06	0.000116915	JIN1	AT1G32640.1	54.69	682	0	572
Cluster-53029.1324	0.574878	5.49164	1.70058	0.192212	1	-2.1181	5.49164	21.4345	3.66e-06	0.000111001	1.44273	5.49164	10.3905	0.00126664	0.0138093	-1.25024	5.49164	7.83749	0.00511737	0.0295772	LOX2	AT3G45140.1	57.3	904	0	1056
Cluster-54172.0	0.941244	1.2029	4.36845	0.0366102	0.627287	0.103221	1.2029	0.0510255	0.821288	0.96128	-0.141622	1.2029	0.0965188	0.756048	0.940591	-0.979645	1.2029	4.70672	0.030045	0.1189	AOC3	AT3G25780.1	65.18	224	9e-96	289
Cluster-55828.0	0.0322602	7.8133	0.0322632	0.857451	1	0.318468	7.8133	3.14549	0.076137	0.319893	0.0827391	7.8133	0.212465	0.644842	0.902251	0.368946	7.8133	4.21359	0.0401014	0.146959	KAT2	AT2G33150	79	462	2.6e-195	1882
Cluster-55977.0	1.34251	7.18209	13.2525	0.000272224	0.0335936	0.322599	7.18209	0.78622	0.375246	0.751623	-1.33124	7.18209	12.9977	0.000311867	0.00410841	-2.35114	7.18209	38.0728	6.82e-10	1.98e-08	CYP74A	AT5G42650.1	67.2	497	0	684
SA metabolism and signaling pathway
	mII vs. mI					gII vs. gI					gI vs. mI					gII vs. mII					Homologs		Blastx_results
Contig_ID	logFC	logCPM	LR	PValue	FDR	logFC	logCPM	LR	PValue	FDR	logFC	logCPM	LR	PValue	FDR	logFC	logCPM	LR	PValue	FDR	Gene_symbol	Gene_ID	Pident	Length	Evalue	Bitscore
Cluster-26711.2	-0.0630162	2.36127	0.0282144	0.866606	1	1.39411	2.36127	13.8808	0.000194781	0.00328236	-0.27844	2.36127	0.551984	0.457508	0.808686	1.17869	2.36127	9.97351	0.00158808	0.0111283	UGT74F1	AT2G43840.2	49.23	455	5e-145	433
Cluster-35975.0	3.10547	5.49531	22.7299	1.86e-06	0.00133294	0.225523	5.49531	0.136549	0.711736	0.92631	-2.01558	5.49531	10.2913	0.00133661	0.01443	-4.89552	5.49531	47.6042	5.22e-12	2.08e-10	WRKY53	AT4G23810.1	49.64	278	5e-64	220
Cluster-44618.0	1.3954	3.46681	11.8446	0.000578288	0.0540781	0.848074	3.46681	4.42249	0.0354682	0.189836	-0.304374	3.46681	0.571125	0.449812	0.803793	-0.851701	3.46681	4.5405	0.033102	0.12765	UGT74F2	AT2G43820.1	52.78	432	3e-161	471
Cluster-52307.2	1.51603	5.22499	12.9907	0.000313043	0.0372816	0.401804	5.22499	0.946699	0.330561	0.714498	-0.0576485	5.22499	0.0195144	0.888902	0.975687	-1.17188	5.22499	7.90476	0.00493049	0.0286655	ACBP3	AT4G24230.6	61.46	96	4e-33	134
Cluster-55220.0	2.38637	3.33396	22.1553	2.51e-06	0.00162884	4.17424	3.33396	63.0483	2.02e-15	6.23e-13	0.789259	3.33396	2.46701	0.116259	0.413056	2.57713	3.33396	28.1091	1.15e-07	2.2e-06	FER1	AT5G01600.1	75.5	200	2e-108	327
Cluster-55253.0	2.2415	6.98717	17.6975	2.59e-05	0.00701787	0.147626	6.98717	0.083677	0.772375	0.946962	-0.980192	6.98717	3.62721	0.056842	0.263377	-3.07407	6.98717	31.099	2.45e-08	5.37e-07	NTL6	AT3G49530.1	49.69	326	1e-91	302
mII vs. mI indicates the pairwise stage II vs. I in monoecious inflorescence; gII vs. gI indicates the stage II vs. I in gynoecious inflorescence; gI vs. mI indicates the gynoecious vs. monoecious inflorescences at stage I; and gII vs. mII indicates the gynoecious vs. monoecious inflorescences at stage II.
FC, fold changes; CPM, counts per million; FDR, false discovery rate.
