# Supplementary material for: Comparative Transcriptome Analysis between Gynoecious and Monoecious Plants Identifies Regulatory Networks Controlling Sex Determination in Jatropha curcas
Source: Front Plant Sci. 2017 Jan 17;7:1953. doi: 10.3389/fpls.2016.01953 (PMC5239818; doi:10.3389/fpls.2016.01953)
Supplement: Supplementary file 8 [file Data_Sheet_1.fasta]

Supplementary Table S8 Unigenes referred to in this study.

>Cluster-12121.2
TTTATTGTTAATTAGAAGTTTTATGTCAATAACTCAATTTATGTTATCTTAATAACTTAATTATTTTAAACTAGGAGTACATAAAATGAGTACAAATGGAGTAACGGATAAACAAACATCAATTCCATATTTATACGGAGACCAACATACCTTATAGATACCTATGTGTGTATTCGGCCAATATCTTATTTTAACTTAACTATTTTAAACTATGAATACCTAAAATGAGTACAAACAATATAAAAAACACCAATTTCATATTTATTCAGAGACCAACAGATCTCATGGATAGGTATCATGTGTGCGCACGCGCGAGAAAAAGGAGCTCAAAGGCCGGAATAGGCTTTCAAAGTGCGGTGCTGCTTGTGACCTTCAGGGGTACCAAAGAAATGAACCAGACCAATATGATCGAAGGGTTTATACATTAATGGATGCTCCTCATCAACAAATTCTTCTGGCACTTCTATTATTCCTTTGACATATGAGAATAGGCCAATCGAGAGTCTTTTCTCCTTTCTGTTTATTGTCACTCTATGATCACAGGCATCAATCCTGTTATTGCTCCATCCCATGATTCCTTCGCCTGCCATGACTAAAAAATTTGAAGAAGAAGATAAGTCCACATCTACCCACTCTCCATTCTTTGTTTGAATTTCCAAACCATTGACATCATTCTGATGAAGTATGGTAAGGAAACTTTTGTCCGTATGGGGGTACAAACCCAGTTTGGTTTCATTTTCATTTTGTTGAGGAACTATATAGTTCACTAATCTCGAAAAGTAAGCGGTCGATTCCATATGGGACTGATAGTACTTCTCCATCCCATAACCATCGAAGATCATCTTCACCACCATTTTATGTAGCTCTTCCGTTGCCTTTGAGAACGAATGGACAATTTTGCAGAAATTATCATTCCCTTTAGGCCACATGGTTTTTGTGAAATCTTGAATTCCTTCAAGAGTTTCTGTACGAGTGATTGCCATGGATTCAATGAAAGATCGGTGGGGTACATGTTCGATAAACCCAGTGAAAGGTACATCAGAAACATTTTTCCTTTTGGTCTCAAGAGGAAGGTCAAACAATTCTTGTAGTACGTTAAACAAGTCTGCATGTAGTTGAAGGGGAACATTATTATAAACAGCTACGAAGCATCCATACTCCTCTAGTGCTTTCAAAACATCCTTGCATTTGCTCACCCAACCACTCGTTCCTGCAGCCTCCAAGTTTTCACTTGAGAAGTCTATCACAGGAAGCTTGGAGTTGGACAAAGAACCCATAGATAAAATTATAAAATTATACTATGATGAAGGATAGAACCAAATAGAGAGGAAAACCCCTACTTTTTGTGATTCCCTCCTCTAGTGCTTTCAAAACAT
>Cluster-40662.0
GGTTTCGTACCGATATTAGTATTTCCGATATTAGTATTTCCGCATGAAATCTAAAGATCAAGGTAAAAGTTATTGGAAACAAAAATAACTAAACAGTTCAGGAACTAAAAAATTATTTTTTGATTTCATTTAGGAGGTATGTAAACTTTGTGTATTGTCATTAAAAGCTGATTATAATTCAAGCTTATAACTTTTTAACTTTGAGATACATGGTCAACCAAACCTCTTCTCCGAAAGACCATTTTATCCCCACCCATTATTTATTACATATTAAGCATTATTTATATTTAAATTAAACATCTAGCAATGCTGACATGGCAGCAGTTTAACTAGAATTTCTATTGACCAAAAGGCCTTTGGTTATAGCAGTCCAAGTTATTGCCATAACCCACTTTGAAAATGTCACAGTATCTCTTATAGAATCCGATACGACCTTCCACTCGCGGGTTTGACCCTTTACCGCATTCGACACCACCGTTAATTATGTTGGTGATGACCCCATATCCGGGAACCCGACCCGCTTGTGTGTCTGAGGCAGATGGTTTCCATTGGCCAGTAATGACAGCGTGGCATGATGGTTTTGGTGACTGTGGGGTCATCCAGAACCAGAGAGCAGTCTTGAAAGATATGGTCGGGTCGGTTGCTACAGCATCCGGGTTGTTTAATAAGTCTACGCCTATTGCCCTTCCTGCTGGACCGTAGTTATAGTTGTAAGAAATTTGGATGGGACCTCGTCCATAGTACTTCTTACCAGGAGCACATGGCCATTGTTGATTTGCAACACAGTAATCTCCTGGGTTGCCTTGTTCTTGTTTGAAGCAATAACCCCAAGCATATGGACCATCTGGTGCACTAGCCCACCCACCTGTAGTTTCTTGTGAAGTTTGGCCCAGAAAAGCAGCAACCTCTCTTTTACGAGTGTCAAGATCACCCGTCGTACCGAAAGCTCCGAATGATTTAGCAGCAGCAATGAAAGCGTCGTAAGTGTAAAACCCTTTTGCAGGGCAATTACCATCGTTACGATGCTTTAACATTTCATTGAACGTTTCTCGGCTAATTAGCGAACTAACGTCAGCCAAGACTCCTGACATAGAGACAAAAGATAAAAGAATTGCTAATGCTCGCAACATCATTTCTGATTTTTGCTTTCTGTTGATGAGTAACTGGTTTTGGTTTGTTAATGAAACTGGGAAGCAAGTGTTAGGTGTTATTTATACAGAAGGGAAGGTGGGAATATTGATTGGGGAGACGTCTCAATCTAGTTTAAAGACTAGATAGTAATT
>Cluster-40662.2
ACACTACTCGTCCATTATTTATTACATATTAAGCATTATTTATATTTAAATTAAACATCTAGCAATGCTGACATGGCAGCAGTTTAACTAGAATTTCTATTGACCAAAAGGCCTTTGGTTATAGCAGTCCAAGTTATTGCCATAACCCACTTTGAAAATGTCACAGTATCTCTTATAGAATCCGATACGACCTTCCACTCGCGGGTTCGACCCTTTACCGCATTCGACACCACCGTTAATTATGTTGGTGATGACCCCATATCCGGGAACCCGACCCGCTTGTGTGTCTGAGGCAGATGGTTTCCATTGGCCAGTAATGACAGCGTGGCATGATGGTTTTGGTGACTGGTGGGGTTCATCCAGAACCAGAGAGCAGTC
>Cluster-36558.1
GAATATAATATTTAAAAAAATATTTATTTCGGTGGCCTCTAAAGCCGGTCTAATCAAATTTAACTCGTCTTTTGTATGATTTGCGTGGATATATGGTTGGTTCTCACAGGCCGCGAGTAGCCTTTAAAAGCTGTGTAAAATCCCTTTACGTTGTTGTGGTTGTGGAGAAAGGTAATCAAATGGATGCCTTTTCTTCTTCTTTTCTCTCAACTGTTCCACCTTCAAAGCTCTTTCTCACCCATAAAACAACACCAACTTCATTTCCATTACCTCTTCTTAATGTCTCATCTGTTAGAATTGAAGAAAAACCCCAAACCACAACCTCAACTACTACTACAACTACTAGAACTAGTTCAACTAAGCCATCTTCATCACCTTCAACCATTAATATTTCTGCAGCAACAGCAAAGAGAAGAGTAGAGCCTTCTCTACCTACTATGGTCTTCAATGCATTTGATGGCATAATCAACAATTTCATAGATCCTCCACTCAAGCCTGGGGTGGATCCTGGACATGTACTTTCCGACAACTTTGCTCCGGTCGATGAGCTTCCTCCTACTGACTGTGAGGTGATAGAAGGGTCTCTCCCATCATGCCTCGACGGTGCATACATTCGCAACGGTCCCAATCCACAGTACCTTCCGAAAGGGCCTTACCACCTATTTGATGGAGATGGTATGCTTCACTCTATTAGAATCTCTCAAGGCAAGGCCAAACTCTGCAGCCGCTATGTCAAGACTTACAAGTACATCAAGGAGCGCGACGCTGGTGCTCCTCTTCTTCCAAATGTGTTTTCTGGGTTCAATGGGCTCGCAGCCTCTGCAGCGCGCGGTGCTCTTTCAGCCGCTAGAATTCTTTCCGGTCAATTTAATCCTGCAAATGGCATTGGTTTAGCAAACACTAGCCTTGCTTTCTTTGGTAATAGACTGTACGCACTAGGTGAATCTGACTTGCCTTATGTCGTCCGTTTGACTCCGAATGGGGATATCGAGACTGTTGGTCGCCATGATTTTGACGGCAAGTTATTCTTCAGCATGACTGCCCATCCCAAGATAGACCTTGAAACAGGCGAGACCTTTGCATTTCGATATGCTCCCATACCGCCATTTTTAACATACTTTCAGTTCGATTCAAATGGAAATAAGCAAGCAGATGTGCCTATATTTTCAATGGTTCGCCCGTCTTTCCTCCACGACTTTGGAATCAGCAAAAAATATGCAGTATTTGCTGACATACAAATAGGAATGAACCCAGTGGAGATGATATTCGGAGGAGGCTCTCCGGTGGGATTGGACCCTACAAAAGTACCGAGAATCGGAATCATTCCTCGCTATGCAAAAGACGAGTCAGAAATGAGATGGTTCGATGTGCCTGGCTTTAATCTGATACACGCAATTAACGCATGGGATGAAGAAGACGCAGTTGTAATATTAGCACCAAACATATTATCAGCAGAACATACGCTTGAAAGAATGGAACTTGTCCATGCTTTGGTAGAGAAAGTCAGAATAGACTTAAAAACTGGCATAGTAACAAGAAATCCAGTTTCAGCTAGAAATCTTGATTTTGCGGTGATAAATCCAGCTTATGTGGGGAAGAAGAACAAATATGTATACGCAGCGATAGGTGATCCAATGCCAAAAATAACAGGGGTGGTCAAATTGGATGTATCTAAAGGGGACCGCCGTGAGTGCACGGTGGCCGCTAGAATTTACGGTGAAAGGTGCTATGGTGGTGAGCCCTTCTTTGTGGCAAGACAACCTGAAAACCCAGAAGCTGAGGAGGATGATGGGTATTTGGTGTCATATGTTCATGATGAGATAAACGGAGAGTCTAAGTTCTTGGTAATGGACGCAAAGTCCCCGAATCTTGATATTGTGGCAGCCGTTAAATTGCCACGGCGAGTTCCTTATGGCTTCCATGGACTTTTTGTGAAGGAAAGTGACCTCAAAAAGCTCTACTAAGTAATGGATTGTGATTCGTATAGTATATAGGGGGATTAATTAGATTGGATTACACATGTAATTACTAATAATACATACATTTACAAGAAAACTCTGAATTTAATATATTACAAAAAGTTAATTTCTTGAAGTTGATGGTTAATTTCAAATTTTGGATTAGGATTAGGATTAATTGGTCACTTCAACTTTGTAAATTTGATGGATCATCCATCATTAACCAAA
>Cluster-53029.3226
GGGGACCACACTACTCTTTACATTCTTTCGTCTTCATATTTCACAAAGCTCTCTAATATTAAGGCGATGGCTGTGTCTCCAATCCAGTCGGTGCTTGGGATGTTGGGTGTTATAGTCCAAGGCACAGCGTCAAACTGGGTTGAATATCAGCTCATTTCAACCCACCTGTTGCACAACTTCTTGGCAGCCCGATATTGTTGGGTTAAAGTCCTTTACCGCTTCTGGATGAAGACTGAAAGTCTGTGTTTGTGTTATCCTTTTAAGTAATGTTAATAAGCATGGCTTTGACTGATCCACCATCTCCACTGGAGTGTGTGTGTGTGAATCTCAATGCTATGAGTAAATAAACTGTGTCTTTATGTACTTCTATTTCATGTGCTTTTAATAAATCAGTCTTTCCAGTGCGGTCAAACAGTTATCAAATATCTTTGCTTAAAAATATTTGAACAAATAATTTGTTTCCTCAACAAAATATTTGAAATATATATTAATATATG
>Cluster-51105.1
TATTTAAAAATATAATACTCCTGAATTTTCAATTACCAAATAGAGGAGTACGCAACCACTGGTCTAAGCTCATGGGTAGTCTTTCAATTTTCGTAACACTATAAAATAACCACTGCATATCTTTTTGGAATGCATCTGTCACTCAATTTTCTCTTAGTCTCTAAACTAATCTTTCTCAAAATGTTACTCCACCAAAATATGAGAAACCCATTGTTCATGACCATCACCTTCACAATAATTCTTGGAATAGCCCTACTGCCCAGAAACGCATTAGGTCAAAATTGTGGGTGTAAACCAGATGAATGTTGTAGCGAATTTGGGTATTGTGGGAAGGATAAAGAGTACTGTGGCCCTGGATGCAAATCGGGCCCGTGTTCCCCAACCCCTAGCAGTGGTGTTTCTGTGCCTGACATTGTCACTCAAGGTTTCTTTAATGCTATAATTAATCAAGCTCCTGCAAATTGTCCTGGCAAGAACTTCTATTCAAGAAATGCATTTCTTGAAGCTCTTAAATCATATTCTAATTTTGGACAAGTTGGTTCTAGCGATGATTCTAAACGTGAGATTGCAGCTTTTTTCGCGCATGCCACCCATGAGACTGGATATTTTTGCAATACAGAAGAGCAAAATGTTCCTGCTGATAAGAACTACTGTGACACTTCCCCACAATACAGAGACTATCCATGTGCTCCAGGCAAGAGATACTTCGGGCGAGGTCCTCTGCAACTAACATGGAACTACAATTATGGAGCTGCTGGCCATAAAAACAACTTTGATGGGTTACAATCACCTGAAATTGTGGCCAGAGATCCTATTATTGCATTTAAAACTGCCTTATGGTATTGGATGACCAGTGTCAGGCCTGTTGTGACTCAAGGATTTGGAGCTACAATTAAAGCCATTAATGGTGATGTTGAATGCGGTGGAAAAGAAGCCGCCAAAGTTCGAGCTAGAATTGATTTGTACACCAAATATTGTAGCCAAATTGGTGTTTCTCCTGGAGGTAATCTCGAATGCTAATTCGATTTCCAGAGATACTTCCCTTGTGAAATTAAATAATTGATGTACCCTCTAATTTATAAGAGGTGAAAATAGTTGAGTGAGATTAGATTCTCCCCTTTTAAAAATAAATAAACTGTTATATTTATGATTTTCTTTTGTGTGGTATTCTTTTTAATGGGCTTGGAGAGAGAGAGAGAGAGAGAGAGAGAGAG
>Cluster-53029.4643
GACCGCACTGGAAAGACTGATTTATTAAAAACACATAAAATAGAAGTACATAAAGACAGAATTTATTTGCTCATAGCATTGAGATTCACACACACACTCCAGTGGAGATGGTGGATCAGTCAAAGCCATGCTTATTAACATTACTTAAAAGGATGACACTACTCTTTACATTCTTTCGTCTTCATATTTCAAAAGCTCTCTAATATTAAGCGATGGCTGTGTCTCCAATCCAGTCGGTGCTTGGAATGTTGGGTATTATGTCCATGCAACACCGTCATGCTGGGGTGCATATCAGCTCATTTTATCCACCTGTTGCACAAGTTTGGAACTCGTGGTTTAATTAAGTCCTTTACCGCTTCTGGATGAAGACTGAAAGTATGTGTTTGTGTTATCCTTTTAAGTAATGTTAATAAGCATGGCTTTGACTGATCCACTATCTCCACTGGAGTGTGTGTGTGTGAATCTCAATGCTATGAGCAAATAAACTGTGTCTTTATGTACTTCTATTTCATGTGCTCGTAATAAATCAGTCTTTCGGCCAAACAGTTATTAAATATCTTTGCTTAAAAATTTTTGAACAA
>Cluster-48951.0
AGTGATTTTATCATGTTTTGGATAGAAGAATTATACATTTCTCTACAACTATTCCCATCTATAAATAGGGCAAAATATATATATCAGAATGCATAACAGAGAATAACGAGATTCTGAGCAAAGTATAACAATCAACATATTTAGTAGTAATGGCTCCAGGTCATCAACAAGAGCAGCAAAACCACCAAGAAGGTGGCCACGCAAATCTTGCACAGAGTCTTGCTATTTACAAGGATATTCTTGAAACTAAGGAGCCTGAACCAGCAGAGGAACAGCAAAACCTAGTTGGTAGACACCAGGAAATTGGCCACAAGAGTCTCCTGCAGAGTGATGCTCTTTACCAGTATATACTTGAAACTAGTGTATATCCTAGGGAGCCTGAGCCATTGAAAGAGCTTCGCGAGCTGACAGCAAATCATCCATGGAACATTATGACCACTTCAGCTGATGAAGGGCAATTCCTGAGTATGCTAATTAAGCTCATCAATGCTAAAAACACAATGGAAATTGGTGTTTATACTGGTTACTCTCTTCTTGCCACTGCTCTTGCTCTTCCTCATGATGGAAAGATATTGGCTATGGATATCAATCGTGAAAACTATGAACTGGGTCTTCCTGTCATTGAAAAAGCTGGTCTTGCGCATAAAATTGACTTCAGAGAAGGCCCTGCTCTTCCTGTTCTTGATCAATTAGTTCAAGATGAAAAAAACCATGGCTCGTTCGATTTTATCTTTGTGGATGCTGATAAGGACAATTACATTAACTATCACAAGAGGACCATTGAGCTTGTGAAGGTTGGAGGAATTATTGGCTACGACAACACTCTATGGAATGGGTCTGTGGCTGCACCACCTGATGCACCCCTAAGGAAATATGTTAGGTTTTATAGGGATTATGTCTTGGAGTTCAACAAGGCCATGGCTGCTGATCCAAGGATCGAGATTTGCCAACTCCCTGTTGGTGATGGGATTACTTTGTGCCGCCGCATTAGCTGATCATTTTAAAATGGCATATGTATAATCCATGTTTGGTTGTGCTTATAATATCCAATAATCAAATTCCAATACGAGTTTAAAGATAGCAAATGTCTGTTTTTTAATATTATCGTGTTAAAGATAGTCAATCCTCCAAACAAAAATAATTTAAAGTAAAGTTTTATA
>Cluster-37441.1
GTCTCTTAATTTTGAATTCTGAGTCCGCCTCCATCTTATTAACGCTTACTACTAATTATAAAATTAGATTGAATTTTTGTGAGCTTTGAGTTTCAAATGGAACTATAGTTTATGCATATGAAGAAAATTAAATTTGCATGATATTGCTTCAGTTTCCTCTGACATAACCCAGTGAAAATTGAAAATTCTTACAAGTAAGACATAGAAGTTAAAATTACACATAAAATTCTTAATTGAAATTGTCCATCTTATATATGTATAACCCCTCTTTATTTAATCCAGACGACATAACTAATTTCTTCAATTCAACTGTTGGTAAAGCTCAGGAGCAAGGCGCGGTGTGAGAACAACTTCAAGAGGAGTTATTTTTGGCAAGGCAATTCCTTTACCTTCAGTCATGTCAACTGGTTCATTTCCTGGAGTTCTAAAATCATATGCTTGAAGTAACCTGGCAAGAGTTATGTTCATGACTTGCATTGCAAAATTCAGTCCAGGACATGACCGTCTTCCTGCACCAAATGGTAAATACTCGAAATGTTGACCGGAAACATCCAGATTTGCGTTGTCCGTTAAGAACCTTTCCGGCTTGAACTCTTCCGGGTCTGCCCAAACATTCGGGTCCCTGTGTAATTTCCATAAGTTTGTAAACAAACGGGTACCTTTTGGAATATGGTACCCGGCTATGGTACAATCTTCTGTTGCTTCGCGAGGCACTCCTAATGGACCTGGTGGGTACAAGCGTAATGTTTCTTTAATCACAGCTGAGAAGTAGTCCAGTTTCTCAATATCGGAGTCATCTACCCATCTGTCTCTTCCAACTTTTTGATCTAGCTCCTCTTGGAGACGCTCTAACGTTTTCCGATTGTTCAAAAGACTTGATAACGCCCATGTCATCGTGATCGAGGTGGTATCAGAACCGGCAACGATGAGTGACATTGCGGTTGATTTGATAATCACATCGCATTTGTGGCCAAAAGTGGTATCATCTTCAATGACTGATAACATAACATCAATGAAGTCTTTGTTTGAGTCAGTCTTGTTCTTCTTCGTCTTGTGTTCTTCAATCCAAGTAGACATAATAACATCCAATTCTTTAGATACTTTCTTCATGGTTTTCTTTATCCCTTGAATATCCCACCAACCAAGAAATGGGATTAAATCACCAGGTACAAGAGCTCCTACAACAAACATAAACTCTCTCATAATCTTTCCAATTGGTCTGCCATGTTCGTCTCTCCCCTCACTATTTCCATCGAAATATCTTTTTCCGGCAACCATTCTTGTAATTATATTCAGAATCAAATGTTCCAGCATTTCAGACATGTCAATCTTCTTCTTTGAATCGCTATACAAGTCTTTGATCATGTTGTTGACTTCCGATACTTGAACATGTCTCATTAACTTAATTCTTTGCACCGATAAAAGCTCGATCATGATCAATTTACGCATATTACGCCAGTAAGTACCGTAGGGAGCAAATCCGAAAGCTGCATAATTATAACCAATGTATTTGGCTTGACTGGAAGGCGGGCGAGACGAGAAAAGAATATCATTTGTAGTGAAAGTTTCTTTCATGGCTTCATAGTTGCTAATAATAATTGCTTTATGAGCTCCAAGCCGGACAGTGAAGATAGGGCCGCATTTATCAGCCAAATCGCCCATGGTTCGGGCAAGAGTCTTTTCTCCGCCGAGCCTATGGAGGTGACCGATGATCGGCAAGGCACCAGGCGCTTCTGGTACGGATAACCCTTTATTTTTTGTCCCATTTTTTCCAAATCGCCAAAGATTGTATAACAATACTAATGAGATAACACCAGCGATTGCTACTATATGTGAAGGGAAATCCATTGCAGGGTTTGGAGGTTGTGTTTGATCTGGAATGATGAAATGAACAGAAATTGGTTGGTCTTTATATAGAAGAAGTGAGTTAAAGTAGTTCTTTGACTGGAAACAGAGAAAGAAAATACATCATCCTAGCTATGTGTTGCATTCAGTCAAATTTGGTGTCATTTTTTAAATTTTCTTGCAGTTTCTCAATGCTTTCTCCATTTCCAAATTGGCTCCTTGTTCAACATTATATTATAGTTTACTCTCAATCCTTT
>Cluster-53029.5104
CACTGTCTTGAGAACTTTAATTTCTGGCTTAATTGCACTTTCTTAGTACTTATGTGTTGTTTGTACTTTGATTATAAAAAAAAGACTATTAATGCAATAAAATTAGCCTATCCATATATATTTAAGTATATGGATTATTAATTTGATTTCCATTATATTAATTCCATTTTCAATAATGAAAGTTCCTTTCTTATCTATCTTAAGAAATGGAGTGTATGTGTATATCTAGTGGTTGAGCTTGGTGAATTTTTGAAACGGAGTGTCAGTGGCCCTAGATATATTGGTGTGTTGAATGAATATGGTAGAATACTGGAGGAACTGACACTGAATGCCTAAATGGTTGTGGACCATAACATGTGGCATGAATGACTGAAGGGAGTTTTGAAGGTTGGTCAATGGTAGCTGACGTTGAAGTTTC
>Cluster-12121.1
CGGTGCTGCTTGTGACCTTCAGGGGTACCAAAGAAATGAACCAGACCAATATGATCGAAGGGTTTATACATTAATGGATGCTCCTCATCAACAAATTCTTCCGGCACTTTTATTATTCCTTTGACATATGAGAATAGGCCAATCGAGAGTCTTTTCTCCTTACTGTTTATCGTCACTCTATGATCACAGGCATCAATCCTGTTATTGCTCCATCCCATGATTCCTTCGCCTGCCATGACTAAAAAATTCGAAAAAGAAGATAAGTCGACATCTACCCACTCGCCATTCTTTGTCTGAATTTCCAAACCATTGACATCATTCTGATGAAGTATGGTAAGGAAACTTTTGTCCGTATGGGGGTACAAACCCAGTTTGGTTTCATTTTCATTTTGTTGAGGAACTATATAGTTCACTAATCTCGAAAAGTAAGCGGTCGATTCCATATGGGACTGATAGT
>Cluster-53029.1832
TTTCTTTTTTTTTTTAATAATCCATATACTTAAATATATATGGATAGGCTAATTTTATTGCATTAATAGTCTTTTTTTTATAATCAAAGTACAAACAACACATAAGTACTAAAAAAGTGCAATTAAGCCACAAATTAAAGTTCTCAAGACAGTGTCATCGAAAACATTTATTGTCCACAGGTACAGAAATCCATTTTCAAGAACTACTTGTTTCATAAGCATGGGAATTGTATTGATAACAAGGCTTCTACATCGGGGGCTTCTTCTTCTTGGGTAGGGGCTTTTTCTTCGGTCGATAAGGTTTGTATGGATACCCTCTATTTGGTTGAGGCTTGTTTGGTTGAGGCTTGTCAATTATGCCAATAGTACCATCACCTGCAGTTGTCTGGGTTAATTCTCGAGCTGGGGTTAAAGAGGAAGAGAAAAGAGAGATTGCAAAGAGAATGCATATAATTGCGACAAGGGACTTCATTTTGAGAGATGATTGAATTCTTTTGCCACTTTGCAATC
>Cluster-53029.2025
TCTGATTCTGCTATTGCAATGACATGTTTCTCGAATGAAACTCCACGGAACACAATAAATGGAATTTCATTCGAGAAACATGTCATTGCAATAGCAGAATCAGAAGTGTCGAGCGTTGAAATATTGAAAGTGTTGTAAAGGAAGTCACCATATGCTTTATTTACGATGAACAAATCACCACTACCAGCCTTTAAGCCGAACTTAACTTTTGGTTGGTTAGGGCCTATTACACATTGTTCTAACTCCAGTCCCTCGATCTGAGATGCAATTCTTAGCCATTCTTCGTCTACTGGAAGCCAAAAACCTGTATTTTTTTCTTGTCCGAACTTCTTCTGCTTTGCTAGACCCATTCAAACAGCCATGGAATCCATTAATGTTCTCAAAGGATATGGCAAAGTAAACTCCAATCTTGAAAATCAAAACCCTAACCACCATCATACCCATACCAGAACCATCAGAAAAACCCTACTCAGCATCTCGGCCATTCTTCTCTTAACCCTAGTCCTTTCTCTAATGCTTGCAGCTTTAATCCATGAGTCCAACACCGAGTCTGACGATTCCCCCATCTCTTTCCTCTTCCAACTCCGCCGACTCGATTAAAACTGTCTGTAACGTGACTCGTTATCCAGTTTCTTG
>Cluster-53029.3622
CATCTCTCAAAATGAAGTTCCTTGTCGCAATTATATGCATTCTCTTTGCAATGTTTCTCTTCTCTTCCTCTTTAACCACAGCTCGAGAATTAACACAGACAACTGCAGATGTGAATGTCTTAGGTGATGGTACTATTGGCATAATCGACAAGCCTCAACCAAACAAGCCTCAACCAAATAGAGGGTATCCATACAAACCTTATCGACCGAAGAAAAAGCCACTACCCAAGAAGAAGAAGCCACCGATGTAGAAGCCTTGTTATCAATACAATTCCCATGCTTATGAAACAAGTAGTTCTTGAAAATGGATTTCTGTACGTGTGGACAATAAATGTTCTCGGTAAGACTGTCTTGAGAACTTTCTTTTCTGGCTTAATAATTGCACTGTCTTAGTACTTATGTGTTGTTCGTCGTTTGATTATAAAAAAAAAAAAAAAAAAAAAAAAAAAAAAAAAAAAAAAAAAA
>Cluster-51105.0
AGCAGTGGTGTTTCTGTGCCTGATATTGTCACTCAAGATTTCTTTAATGCTATAATTAATCAAGCTCCTGCAAATTGTCCTGGCAAGAACTTCTATTCAAGAAATGCATTTCTTGAAGCTCTTAAATCATATTCTAATTTTGGACAAGTTGGTTCTAGCGATGATTCTAAACGTGAGATTGCAGCTTTTTTCGCGCATGCCACCCATGAGACTGGATATTTTTGCAATACAGAAGAGCAAAATGTTCCTGCTGATAAGAACTACTGTGACACTTCCCCACAATACAGAGACTATCCATGTGCTCCAGGCAAGAGATACTTCGGGCGAGGTCCTCTGCAACTAACATGGAACTACAATTATGGAGCTGCTGGCAATAAAAACAAATTTGATGGGTTAAAATCACCTGAAATTGTGGCCAGAGATCCTGTTATTGCATTTAAAACTGCCTTGTGGTATTGGATGACCAGTGTCAGGCCTGTTGTGACTCAAGGATTTGGAGCTACAATTAAAGCCATTAATGGTGATGTTGAATGTGGTGGAAAAGAAGCTGCCAAAGTTCAAGCTAGAATTGATTTGTACACCAAATATTGTAGCCAAATTGGTGTTTCTCCTGGAGGTAAACTCAAATGCTAATTCGATTCCCAGAGATATTTCCCTTGTGAAA
>Cluster-53029.4653
TTACGGCCGGGGGCACTACTCTTTACATTCTTTCGTCNCATATTTCAAAGCTCTCTAATATTAAGCGATGGCTGTGTCTCCAATCCAGTCGGTGCTTGGAATGTTGGGTGTTATGTCCATGCAACAGCGTCAAGCTGGGGTGAATATCAGCTCATTTTACCCACCTGTTGCACAAATTCTTGGCAGCCCGATATTGTTGGGTTAAGTCCTTTACCGCTTCTGGATGAAGACTGAAAGTCTGTGTTTGTGTTATCCTTTTAAGTAATGTTAATAAGCATGGCTTTGACTGATCCACCATCTCCACTGGAGTGTGTGTGTGAATCTCAATGCTATGAGTAAATAAACTGTGTCTTTATGTACTTCTATTTCATGTGCTTTTAATAAATCAGTCTTTCCAGTGCGGCCAAACAGCTATCAG
>Cluster-53029.1699
GATTGCAAAGTGGCAAAAGAATTCAATCATCTCTCAAAATGAAGTCCCTTGTCGCAATTATATGCATTCTCTTTGCAATCTCTCTCTTCTCTTCCTCTTTAACCACAGCTCGAGAATTAACACAGACAACTGCAGGTGATGGTACTATTGGCATAATCGACAAGCCTCAACCAAACAAGCCTCAACCAAATAGAGGGTATCCATACAAACCTTATCGACCGAAGAAAAAGCCACTACCCAAGAAGAAGAAGCCACCGATGTAGAAGCCTTGTTATCAATACAATTCCCATGCTTATGAAACAAGTAGTTCTTGAAAATGGATTTCTGTACCTGTGGACAATAAATGTTCTCGATGACACTGTCTTGAGAACTTTAATTTGTGGCTTAATTGCACTTTTTTAGTACTTATGTGTTGTTTGTACTTTGATTATAAAAAAAGACTATTAATGCA
>Cluster-53029.1548
GCCCTTAAGCAGTGGTATCAACGCAGAGTACGCGGGGAAAGTGGCAAAAGAATTCAATCATCTCTCAAAATGAAGTCCCTTGTCGCAATTATATGCATTCTCTTTGCAATCTCTCTCTTCTCTTCCTCTTTAACCACAGCTCGAGAATTAACACAGACAACTGCAGATGTGAATGTCTTAGGTGATGGTACTATTGGCATAATCGACAAGCCTCAACCAAACAAGCCTCAACCAAATAGAGGGTATCCATACAAACCTTATCGACCGAAGAAAAAGCCACTACCCAAGAAGAAGAAGCCACCGATGTAGAAGCCTTGTTATCAATACAATTCCCATGCTTATGAAACAAGTAGTTCTTGAAAATGGATTTCTGTACCTGTGGACAATAAATGTTCTCGATGACACTGTCTTGAGAACTTTAATTTGTGGCTTAATTGCACTTTTTTAGTACTTATGTGTTGTTTGTACTTTGATTATAAAAAAAAGACTATTAATGCAATAAAATTAGCTATCATATATATTTAGTATATGGATTATTA
>Cluster-53029.4592
TGAGCTGATATTCACCCCAGCTTGACGCTGTTGCATGGACATAACACCCAACATTCCAAGCACCGACTGGATTGGAGACACAGCCATCGCTTAATATTAGAGAGCTTTTGAAATAGAAAACAAATAAAACAAAACTTACCATGTGCTCTCATAGTCAAAGAAACGGTATGTCCCTTGCTCGAATTCCTCCGTAATCGTCTTGGGCTCCTCGTGCCGTTGAAACCACGTCTGGTATTGCTTGTGGAACCGCCAACTCTGGTTCTTGAGCGCCTTGGCCGCTAGGAATTGCTGGTACGTGCCCTAGATCGGAAGAGCGCCGTGTAGGGAAAGAGCGTAGATCTCG
>Cluster-53029.5184
GTTGAGCCCACATTAACCATTAGTTCGCCGGCCCTTGCATATACAACATCAGTACCGTTAATTTTCCCAATATAAAATAATTTTCCTGCAATTAAGAATCCAAGAAACGGTAATGGTCTATACATACAATAGTAATACTAAACAGTTAAAAAGAAGGTGGTAACGAAGAAAGGATGGGTTACCAGCAATTTTCTGACTGGAGGTAACAGTGAAGACTCCAGAGTCAATGAGTGCATTCTCAGCATCACTAGTAAGAGAAACAACGCCCACTGGATATGTTTCAAGGCCATTGAATTTATGGGTCATTTCATACACAG
>Cluster-37047.0
TCTGATTTTCTTCGTACGGTCGACGGCGTCAAATGTACGATTGTTTTCCAACCATTAAATTTTGAATCAATGGTGGATACTGTGTGTCCATACTATCACCTTAAACTTTAAGTTAACTTCCATTATCCTCTCTGCCTATAAAAGGACCCCACAAGGCCATCACAGAACCCTACCCAGCAGCCATTTCTACATTTTAGTCTCGCTCGTTCAAGCCAAGCAAATAGGGGATTGAGTATAACAACTGGGCGCAGCCAAAAAATAATGAGTACTAAAGGAGAGCCGAAGGTTCATCACTGTGGTATTGCGATTTTAGATCCAAATGACAACTCTGGAGGGAATCCAGGGGGTTCTTACAATGCAATGGCTACAAAAGGGCAGCAATCTAACAGTCAGCAATGGATTTCCAGGAACAGCATTGTGGACAAGCAGACTGGTTCATATGCTAAGACAACTGTGAAGCAGAGCTATTCTTCTGGAGATGTATTCAAGGAGAGGTCCACTGGTAGAGTTGGTCACAAGGATGAGTTAAAAACAACTAGTACTTTTAAGGTGGGTGACAAAAGTGGTTACTACGAGTACCAGGTGGAGGAGAGGTTTCGCAAGGTCGATTATGGGAATAGCAGCAGCAGCAACAAGAAGTATTTGAAGTAGTTATATAATTGTGTTTGATGGTCATCTAGTAATATGGAGTTTGAACTTTCTATATAGGTTATGTTGCTTTCTAAGATTGAATTGATAATGACTTTTCAGTGGTTCTGTTGCTTTACTATGCAAATGTGGCTATGTTTCTAAGATACTAAGTGTTTGCTTTTTAATGTGCTTGTTATGTCAATTTCTGTCATGTTAGTTCTCCTTATGGCTAATGCTTATTATGGTATTAGCAGATGCATTTTTTTTTAATGATATACTTTCTTTCTGCAGCTCTTGTTGAGGTGAAATTTTAACTCCAGGAACATTTTACTTTTAGTG
>Cluster-53029.502
CAAAGCCGGAATATGCTCCGTTGGGAAATATCAATGCTATAAAAGCCACAGCTGCTTTCCTCGGATTGCTTAATCCCGATGATTCTGTGACCAATGAGTAGTAATTAGGTTAAGCATCTCAGTTTAAATAAGATTAGCTAAATGTACTCCTACTTTTGGCTAATTATCTAAATAAGATTAGCCATGTTGCTGTTAATTATTGATGAAAATGTAGTAATATTCTGGCTTTGGATCATTATCTCTTACCTTGTTAGAAACTCCGCGAAACACAACGTACGGAATGTTATTTGAGAAACATGTCAAAGCAATAGCAGAATCAGAAGTGTCGATTGTTGAAATGTTAAAAGTTTTGTGAAGGAAATCACACTACTCGACCAAAGGAGTTCCTTTTTCAAGATTTGCAAATTTGAAGTCCAACAATATACACTATAGTGATGGCTTCTTTTAACTGCTTCATTGTTGTCTTCTTTATTGGTCTGTCATTTTCAAGCATGGATGTTGGCTTGGCGGCTCGTCATCTCTTGCAATTGCCTTCTCTGCCAATTCCTGAATTGCCACCAGTACCTGTTATTGGAACTCTGCCACAACCCACCATTCCCGATCTCCCAAAGCTCTCATTACCTCCATTGCCTACCTTACCCTTAGTCCCTACACTTCCAATTCCCTCCCTCCCTATCATTTCTCCACCACCAGCTTGCAACTAGTCTGTTCACCAGGAGGACCGAGTTTGAATAATGATTAAATTGTTTCATTCTGGTTTAGTCCATATTTGTTTGTGCATTATTGTTATTTATAATTCTGTTAGGTTTGTTTTTGTATGATTTTGTAATTCTGTGATTACCAGTTCCCATTGATTGTACTTTGAATGCAACTGTTTATCTTTGCTTGTTCTATTATATGTTTCCTTCGTCACTTTGTTATAATAAACT
>Cluster-28915.1
TAATATTTTTATAAAATGGAAAAAAATAAATTATAATCCATTTCCAAAAAAAAAAAAAAAAAAAAAAAAAAAAAAAAAAAAAAAAAACAGAAGAAGCAAAAATCAACACGTTTGTACACACAAGCACTTCCCTATCCAGTTTATACTAGGCGAGCAATTTCCGTCGTCATAAGGAATTTAATTTCGTTCATAACTCTACTTAAAAAAAAAATGGCGTGTCATGCATTGGAAAACATGCATTATTAGCAGCTATGGTTGGTTGATGTCTTGAATAGCTAACTTCTTCAATCACATATATAAAAATGTTAGATTTTAGTTCATTTCCTTACACTTATCCAAGGAGAGACTTCATTTCTATTGTTCTGGAATAAAAATGGAGATCAGTAGTTATGATATACGTAGCCTTAGTAGTTTGAGAAATAACTCCATGGAAGTTTTCTCCCAGTCGTCTCGTGAAGAAGGCGATGAAGAAGCTCTTAAATGGGCTGCTTTGGAGAGACTCCCTACGTATTTACGTATAAGGAGAGCTATCTTCAATCAAAAAGAGCTCGACGTAAACAGCCTTGGAGTTATAGAGAGAAAGAATCTGTTGGAGAGGCTAGTGAAATTTGCAGAGGAAGATAATGAGAAATTCTTGTTGAAGCTTAGGGACCGCATTGAGAGAGTTGGACTTGATATGCCAACCATTGAAGTGCGATTTGAGCATTTGAATGTTGAAGCAGAAGCTTATATTGGAAGCAGAGCCTTGCCTACAATCTTCAACTTTTCTGTTAATTTGCTAGAGGGATTCTTGAATTATCTTCGTATTTTCCCTAGTAAAAAGGAACCATTGTCAATCCTTCACGATGTTAGTGGAATCATCAAACCCAGAAGAATGACGCTGCTGCTAGGCCCGCCAAGTTCAGGCAAGACGACGTTACTATTGGCTTTGGCTGGAAAACTTGGAAAAGATCTGAAATTTTCAGGAAGGGTCACATACAATGGACATGGGATGGAAGATTTTGTACCGCAAAGGACATCAGCTTATATAAGTCAATATGATCTTCATATAGGAGAAATGACTGTCAGAGAGACTCTGGCTTTCTCTGCAAGATGTCAAGGAGTCGGACCTCGCTACGAGATGTTGGCAGAATTATCAAGAAGGGAGAAGGCGGCAAATATCAAACCAGACCCCGACATTGACGTCTATATGAAGGCAGCAGCACTAGAAGGGCAAGAGACCAACGTAGTTACGGATTATATTATCAAGATTTTAGGACTTGAAGTGTGTGCTGATACCATGGTGGGTGATGAAATGGTGCGAGGCATCTCTGGCGGACAAAAGAAACGAGTCACAACAGGGGAAATGCTGGTTGGACCGGCAAGAGCACTCTTCATGGATGAGATATCAACTGGTTTGGATAGTTCAACAACTTTTCAGATTGTGAACTCACTAAGACAATCTATTCACATTCTCAATGGAACTGCCCTTATCTCTCTTCTCCAACCAGCACCAGAAACTTACGATCTTTTTGATGACATAATTCTTCTGTCCGATGGACACATTGTTTATCAGGGTCCACGTGAAAATGTGCTCGAATTCTTTGAGTATATGGGCTTCAGATGTCCTGAGAGGAAAGGAGTTGCTGATTTCTTACAAGAAGTAACTTCAAGGAAAGATCAAGAGCAGTACTGGGCACTTAGAGATAAGTCTTATAGCTATGTTTCTGTGAAGGAGTTTTCTGAAGCATTTCAATCATTTCATATTGGGCGAAAACTAGGTGACGAACTTGCTATACCATTTGACAAGTCCAAAGAACATCCTGCTGCTCTAACAAATGAGAAGTATGGTATCAGCAAGAAGGAACTGTTGAAAGCTTGCATTTCAAGAGAACTTTTGCTTATGAAGAGGAACTCATTTGTCTACATTTTCAAAATGATCCAACTTATTATTATGGCTCTCATAGCAATTTCAGTGTTCCTGAGAATGAAAATGCATCGCGACACCCTATCAGATGGAGCAATTTATCTTGGTGCTCTTTTCTTTGCTGTCGTCACACTAATGTTCAATGGATTCACAGAACTTGCTCTGACCATCATGAAACTTCCTGTCTTCTACAAGCAAAGAGATCTTCTGTTCTACCCTCCGTGGGCATATGCTCTACCCACATGGATTCTCAAAATTCCAATCACCTTTATAGAAGTTTTCATATGGGTGATCATAACTTATTATGTTATAGGCTTTGATCCAAATATTGAAAGGTTTTTAAAGCAGTACTTGCTACTCCTATTGACAAACCAGATGGCATCCGGACTATTTCGTTTAATGGCAGCATTAGGAAGGAATATGATTGTTGCTAATACTGTTGGATCATTTGCATTACTTGCAATAATAGTTTTGGGTGGATTCGTCTTATCACGAGATGATGTGAAGAAATGGTGGTTATGGGGTTACTGGGCGTCGCCGTTGATGTATGTCCAAAATGCTATATCTGTGAATGAATTTCTTGGGAAGACTTGGAGACATGTTCCTCCCTATTCAATTGAGCCGCTAGGAGTTAGTTTCTTGAAGTCTCGTGGAATTTTCCCTGAAGCACGTTGGTATTGGTTTGGTGTAGGAGCCTTGATAGGATATACCTTTCTATTCAATTTTCTTTACACTTTGGCCCTAAAATATCTAGACCCATTTGAGAAGCCCCAGGCTATACTATCCAGAGAGACCTTGGCTGAGAAAAATGCTAATAGAGGAGAGTTTATTGAACTATCAACAAGTGGAGATTCCTCTTTAGAAAGAGGGAATGAGAGCCAAAGAAGCAGCCCATCCAGGATACAGCCTGCAAAAGTGGGCAGCTGTAGTGATGCAAATCAGAAGAAGAGAAAGGGAATGGTTCTCCCATTCCAACCCCTTTCTATGGTTTTTAATGAAATAAAATATGCTGTGGACATGCCTCAGGAAATGAGAGCTCAAGGTATTCTTGGAGATCGTCTTGAACTTTTGAAGGGTATTAGTGGTGCTTTCAGACCAGGAGTCCTAACAGCTCTTATGGGCATTAGTGGTGCTGGAAAGACCACATTAATGGATGTCTTGGCTGGAAGAAAAACAGGCGGTTATATTGAGGGAAGCATCTCAATATCTGGGTACTCTAAGAAGCAAGAAACTTTTGCTCGCATATCAGGATACTGTGAGCAAACTGATATCCATTCCCCACATGTTACAGTCTTTGAGTCATTGCTTTATTCTGCCTGGCTTCGACTACCCCGGGAGGTTGATTCTGATACAAGAAAGATGTTCATTGAGGAAGTTATGGAGCTTGTGGAGCTGAACTCACTAAGAGAAGCGCTTGTAGGATTGCCTGGTGTAAATGGTCTTTCAACTGAGCAACGCAAGAGGCTGACAATTGCAGTTGAGCTTGTTGCCAACCCATCTATAATTTTCATGGATGAACCAACCTCTGGCCTCGATGCGAGGGCAGCTGCCATAGTTATGAGAACAGTGAGGAACACGGTAGATACTGGTCGAACTGTGGTGTGCACAATACACCAGCCAAGCATTGACATATTTGATTCTTTTGATGAGTTATTTTTATTGCAAAGGGGAGGTGAAGAAATTTATGTGGGTCCGATAGGCCGCCATTCTTGTCATCTGATAAAGTATTTTGAGGACATTGAAGGAATTCCTAAGATCAAGGATGGTTACAATCCTGCAACTTGGATGTTAGAGATCACTTCAGCAGTACAAGAAGCAGCTCTTGGGATTAACTTCTCCTATATTTACAAGAACTCAGAACTCTATAGTAAAAACAAAGCCTTGATCGAGGAGCTAAGCACACCTCAACCGGGTGCAAAAGATTTACATTTCCCTTCTAAATACTCGCAACCTTTCTTAACCCAATGTATGGCTTGCCTATGGAAGCAGCATTGCTCATATTGGCGAAATCCTCCATATACTGCAGTGAAATTCTTGTTTACAACAGTAATAGCTTTGATGTTTGGGACGATATTCTGGGGTTTAGGCTCCAAAAGAAGGCGGGAACAGGATATATTTAATGCAGTTGGTTCTATGTATGTCGCTCTTCTCTTTATAGGAATACAAAATGCCGTATCAGTGCAACCAGTTGTGGCTATTGAGAGAACAGTTTTTTATAGAGAAAGAGCAGCTGGAATGTATTCTGCATTGCCATATGCCTTTGGACAGGTTATGATTGAAATCCCATATGTTTTTGTCCAGACTATTATATATGGGGTCATAGTTTATTCTATGATTGGATTTGATTGGACAGTGAGCAAGTTCTTGTGGTACATCTTCTTCATGTACTTCACATTCCTATACTTCAGTTTCTATGGGATGATGACTACAGCTATTACACCAAACCACAACATTGCTTCTGTAGTTGCATCTGCCTTCTATGCGTTGTGGAACCTTTTCTCGGGATTTATTATTCCTCCACCGAGGATTCCTGTCTGGTGGAGATGGTATTATTGGTCTTGCCCAGTGGCTTGGACTTTGTATGGACTGGTTGCCTCTCAATATGGAGA
>Cluster-53029.1814
AAATAATCCGAATTTACATAATTTTTCTCAGTAAAAAATCGATGAATACAATTAAAACATGGAATGATCATATCAATAAAGATAATTACGTCAACTAATGTAATATTACAATTATAACTTTACAAGTGGATAATGTACATTTGACTGATAGTGGAGAATGAACAAACGACAGCTATTGTTGAGTAGAGGTAAGATGCAAAAATAAAATATAAATAAATAAAAAAAAAAAAAAAAAAAAAAAAAAAAAGAAAAAGAAAGAGGAAGAATGGTTCAACTGGTTATCTCCTCTGGAAGTTCAGGAACCTGATGCCATATGCAAAGACAAAGAAGAAGATGAAAACCCAGGCAAGATGGGCGACAGCAACAACTGGAAGGAAATTATGATCAAATCCCATGTTTTCTTTAAGAAACATCTTCAATGGTACTTTACCAACTCCAGGTACCTGAAGATCAACATTCTTGTCACCTACTTGAGATGCCACAAGGCCATAGATTGTCCATGCCACAGGTGAAAGCCAGTAGTACCACCTCCACCATATTGGAATTTGAGATCTGGGAACGAGGAAACCAGAGAACAAGTTCCAAAAGGATAGGAAGAAGGACATGACAATGGCTGCAATTTGGTGGCCAGGAGTCAATGCAACAAGCATCATCCCATATAATGTGAAGTATATGAAGCTCGTAATTATGAAGTACAAGAACCATAAGAACTTTCCAGTGTCCCACTCGAAGCCAATCATGCTGTAAAGGACAAGAGTGTAGCAAATAGATTGAACTGTAACATAAATTGCCTCTATTGCCACCTGAGCAAATGCGTAAGGCAGTGGGGAATACATTCCAGCTGCTTTTTCACGATAGAAAACTGTTCTTTCAATCGCAACAATGGGTTGCACAGAAGAAGTATTTGTTGCACCAAGGAAAAATATTGCAGAATACATGGCTCCAAGAAGATTCAGTAGATCTTGCTGTTTACCTGTCTTTTGCCCTGTGTTCCAAAAGATAAGACCGAACAGAACTCCAATGATTAATGTCAGGAAGAAACGAATGGCATTATACTGAGGATTTCTCCAGTAAGACCGTTGTTGTTTCCAAAAGCATGCCTTGCATTGAACAAGGAAAGATTGTGAGTATTTGGATGGGAAGTAGAGATCCTTAGTGCCTGCAGCTGGAGTGCTAAGCTCTTTGATAAGTTCTTGATTCCTCTGATAGAGTGAAGAGTTCATATAAATTTGTGCAAAATCAACATTTAGTTGTGCCTCCATTGAAGAAGTACTGATATCAAGCATCCATGTAGCAGGGTTGTATCCATCCTTGATTTTGGGAACCCCGGGGACAGCCTCAAAATATTCTATAAGCTTGTGAGAATGGTGACCAAGGGGTCCAGCATAAATGACCTGACCACCTATTTTCATCAAAAATAGCTCATCAAAAGCCTCAAATATATCTATGCTTGGCTGGTGAATTGTGCATACAACAGTTCTACCTGTATCCACGGTATTTCTCACAGTACGCATAACAATAGCAGCAGCTCTGGCATCAAGGCCAGAAGTTGGCTCATCCATGAAAATGATGGAGGGATTAGCAACTAACTCTACAGCTATTGTCAACCTTTTTCTTTGTTCTGTCGATAGACCATCTAGTCCTGGAAGTCCAACTAGGGCATATCTTATTGGATTTAGCTCAACCAATTCCATAACTTCTTCAACGAACATCTGCCTTGTTTTTGAATCTACATCTTTAGAAAGACGGAGCCAAGCAGAATAGAGGAGAGATTCGTGAACAGTAACATGTGGTGAGTGAATGTCATTCTGTTCACAATAACCACTGACACGAGCAAATGTTGCTTGGTTCTTTGGGAAACCAGAGACGCTAATATTTCCTTCTATGTATCCACTGGTCTTTCTTCCAGCTAGGACATCCATCAATGTAGTCTTCCCAGCACCACTTACACCTACCAGTGCTGTTAATATCCCTGGTCTAAAAGAACCGCTAACATCTCGTAGCAGTTGAAGATGCTTTTCTTGAATTCCTTCACGCTTCATTTGAGCTGGCATATCCACATAGTAGTTCACATGGTTGAATGCAAGTGAGAGGGGTTGGAAGGGCAAAACCATTCCTTTTCTACTTGGTGCAGCAACAGTTTCTGAAGAATTTCTAACTACCTTATCTGTATCTTTTTTTTTCAATTTTCCAGAGTGTGACTTTTCCTTCTCATCTTCATCCGCGATGACAGCTTTTGAATCACCCAAAGGATTCAAGTAAGTCAATGCGAGAATAAAACAAATGTTGAATAGAAGAGAAAATGCAATTAGTGCTCCAATACAAATCCAAAACCAATACTCCTTGACAAAAAAGCCTCTGGATTTCAAAAGGACTTCTCCGACTGTACGTGCATCTATCCTGGGGTCTGGATTAGGTGCGCTCCATCTTT
>Cluster-47333.0
GACCACAATCCGTGTGTAACCCCTGTCGAATTTCTTCTCCTACGTATAAAGATACAGAGTTTTCCATGGAAGATACGCTAAATCAATGGAAGATGAAGTAGTCAGCCTCCGTTGTTGAATTGAAAAGTCAGAGGTATCCAAAACGCTTCTCTGTCAATTATCTGTCTATATATTGCCTTTCTTTTTCATTATTCTCACCACAAAAATCATTTGAAAAATATGAAGTTGTACACTTTTATCCTCTTCACTTTAGCTTCGTTCTTGGTTGAAACTTCAGCAGAACAATGTGGAAGACAAGCTAATAATGCTCAATGTCCAAACGGGTTATGTTGTAGCCAATTTGGTTGGTGTGGCAACACACCTGAGTACTGTGGTGCTGGTAATTGCCAAAGCCAGTGTCCTGGCAGCGGCAGTGGCGGTGGCTCAACCCCTACACCAACTCCTAGCGGTGGTGGTGGAGACGTTAGCAGCATAATTACTCCAGCTCTTTTCGATCAAATGCTTAAGTATCGAAATGACCCAAGATGCCAGAGTAATGGATTCTACACTTACAATGCTTTTATTTCTGCTGCAAGGTCCTTTAATGGCTTTGGCACATCTGGAGATCTTGATACGCGTAAAAGAGAGCTTGCCGCTTTCTTGGCTCAAACTTCTCATGAGACTACAGGAGGATGGCCAAGTGCACCAGATGGACCATATGCATGGGGATATTGCTTTGTTAGGGAAAATGATCGTCAAACTTATTGTTCATCAAGTGAATGGCCATGCCCTGCTGGTAGACAATACTATGGCCGAGGGCCAATTCAACTCACTCACAACTACAACTATGGGCTAGCGGGTAGAGCTCTTAGGGAAGATCTAATAAACAATCCGGATTTGGTAGCAACCGACCCGGTGATATCATTTAAGACAGCCATATGGTTTTGGATGACCCCACAGGGAAACAAGCCATCAAGCCACAACGTTATCATTGGACAATGGACACCGTCTGATGCAGATAGGGCAGCTAATAGGGTCCCAGGCTACGGTGTGATCACCAACATAATCAACGGAGGACTTGAGTGCGGACAAGGTGCTAATGATAAGGTGGAAAGCAGAATTGGGTTTTACAGAAGATACAGTGGCATTTTGGGAGTGAGTACAGGGGGAAACCTGGATTGCTACAATCAAAGGCCTTTTGCTCCTTAAGGCATAACCTATTTTTGGATCCAAACATATTCCATATCCACTAATAATAAATGAGTAATTCTATCAATATCTTCTAATAAAAATATTATTTTTAATTGTTATTTTTTTTTTTAATTTTAATTACTTTTGTTATGGGCCATACGAGCAAATTGAATAAATAGAATTTTTATTTAATAGTTGTGATCTTACGAGTTTGTACATTGAATAGATGAA
>Cluster-54196.0
CTTGGTTAAACCATTCAAAGTGAACAAAACCAAATCATTTCGGTTCAGTTTTTAACTCACATGGTTTGGTTTTGATTTTCATATAAAAAATTGAAATTCCTTTTCTTTGTTCAGACTGATCTGTTCCATTTTGTGCAACTTGCTAAATGCTCTGATAGTCAGCAGTGAGAACACATCTGAACTAAATTCATTCAATTGATAATCTCAGAGTTGACATTCAAATTTAAAAAGACAGGGAAATAATTGCTAGTTAGACTAGTTCAACAGCAACAAAGAAATTGGGATTAGTAGATGTTCAATAGACAACTTGAACATCATTTAACATCGAAACAAAGTTAATGCTTTTCCCTAACTGCCCAGTTAAGCTTTAACATCTGAGGTTGCAGCAGATTTATTGTACTCTTCCATTTCTTTCTTGTATACTTCCATGGCCTCAGCAGCTTTAGCATTCCAGATTTGCCTGTCTTCTTCACTAAGTTCCTTCCATTTTACAGAAATCATTGCATTAAGGGTAGAGTTGTTAGTTCCAGGCCTTTCGTGCGTTAAACTTTTTCTTGCTTCTTTGCTGAACAAAAGGAATGAAGATGCAGGCTTTTTAGGCTTGTTAGGGTCAGGATTCTGCTGCTTCTTCTTTTGACGATTCTCTTTGGTTTTCTTGATTATGTTTTCTGTTTTCTCCTTCTTCTTAAGAAGCTGTAAGGCTTCCTGTTTCTGAAGCTTTAATAGCTCTTCCTCTTCTTTCTTTAAATTCATAGCTTCTTCATCCTTCATCTGCTTGTAAGCCTCCATTTCTTGCATATACTTTTCCTTGTTCTTCTTTGCTATCTCTTCATAAGGCCTCTTCTGTTCTTCTGTCATGCTCTTCCATTCCTCACCAGCAATTTTTGCCACCTCTCGAACATTCTTGTTCTCTGCAAGCAGAGCAGCCCGTCTGTCGCTAGAGAACAGGAAAAAAGCTGACACTGGATGCTTTGGCTTTAATGGATCCTTTTCTTTCTTTGTCTTCTTGTTCTCCTTCTCTGCTTCTTGTTTGAACTGGAGGTATTGTTCAAGCAATTCCATTGCCGTCTTTTGCTTCTGCTCCTCTTCCAAAAGCTTCATTGCTTCAGTCTCTCGCTTCTCCTTTGTAATTACCTGCAGATAAGCTTCCTTTTCAATCTGATACTTCTCCTCGTAAGGTTTCTTTTCCTCTGCACTAACATTCTTCCACTTTGCCCCTAATATGTTTGAGATCTCTTTGAATTCTGCATCTGGGTTCTGTTTCTTCACCTCATTCCACTGGTCTTTGCACCACAAGATGTAAGGTGGAGATGGCCTTTTCTTTTCTTGGCCGTCCTTCTTCTTTTTCTTGTCTAGGTCCTCCTTCAATGATTGAACGAGGGGGAATGTCATGTTGGGCTTAAATTCCTTCAATTTCTGCAATTTCTTCAACTCCAAATGTAACTTCTCTTGTTCTTTGCCTTTGGTTTCGAGCTCCTCCTCTTTTGCTTTCAACATCTCATCTTTCTCCTTCAGTAGCTCCTCAGTCTTCTCCTTCTCTAGCCTCAACTTTTGAAGCATTTCTTGCATTTCTTGCATGTCCGTTTCAAATGAAGAAGATGATTGCTTGGTTTGCTTAGCCTTAGAGACCTTGGCCTTCGCTTTCTTGGACGAAGAGCGAGGTTGCGAGAGACTCTCATGGTTCTCTTTTGAAGGATCGGTGGCTAATGCTGGAATAGCCACGGGAGAGGTCGCGGAGAGCTTCTGTGCCATGATATTAGCCTCATTTGTGGTTGGGTTTTTCTGTTTCAGAGCTCTCCTGTTGTTTCTCGGTTTCTTTGTTGGGACTGGCTCAGCATCCATGGATAAGGCAATTGCAGTATCAGCCATTTAGAGAGATAATTTGTTTGTTAGAGCAGTGGTGAGGCTAACTTGTGGAACTTGTTCAGGTAGCGAAGGGGGTTTATACTGGGGGGGAGAAGAAAAGACTGAGGAGCGCAACGGTTGGAATTTTCAAATTCAAAATGAATTTTTGAGATTTAATTTGGGGTTTGAGGTCCGGTTTAGGGTTCTAAATTTTTGACCGTTATTGGGATTATCTGTATTTCTGACCATTAAGAGAT
>Cluster-53029.4038
TTTTTTTTTTTTTTTTTTTTTTTTTTTTTTTTTTTTTTTTTTTTTTTTTTTTTTTTTTTTTTTTTTTTTTTTTTTTTTTTGTGTAATTAGTACATTTATTTAAATGAGACTTTTTTTCCTTTTAACCAATTCCTGTCTCATATGTGTGTGTTCTCTTTAAAAAAGAAAAAAAAATCATGTAATAGCTGATAGTTTGCGGGACTGTTGAGCAATGACACTGGCAGTGGAGGGAGACTCCTCCAAGACAACCTGATAGCCATCTCCCCAGCTCTCCATTCCTTGGACCATGAGTTGCCAAAAAATCCCACCACAAAATGGGCCTCCACTCTTGGCACTGTTGTATATAGCACTGTAAATCACCCCAAAATAGCTATCCCTTTTTGACAAGCTGAAGCCAGGATACTTGGAAGATTTTCCAAACTCACCAATAATAAGTGGTTTTTTAAGCACTATATTGGAATCTTGGATATGGGCTTTGATCCATTTGTCTACAAACGCAGCCTGTTCCTCTTCACTCGAGTTTGGCAACCAGGTTTCAGGATAAAGATGAATAGTGGCGAAATCTATCCCAGGAACTTGATTGTTGGAGATGAAATCAGTCCCAACAAGGTAATTACCAGGATTGAATAGCTTTCTTGAATCCCCGTAAAACCCTTCTAGCCCAATTTCCAGTAGATGGTAACTATCAATAGACTTGACATGGGCCGCCATTTCTTTGACCCAGTCCTGCAAAGAATTTTTGCAGTTTCCAAATTAATTTTTTCATGGATAAAGTGGAAAAAATTATAATGTTTAAGATACAGAGATTCAAGACACAGACGAAGAAATTCATCTCTCATTAGTAATAATAGCTTCTTTATAGAAAAGGCAGAGCACCAGCCAT
>Cluster-54217.0
GAGATCCGTTAGTTCCGGGACCAGCATTAGCCATGGAAAGGGGGGGATTCACTCAAATAACACCATAGATAGTTTAATTTCTTCTCTACGCAAACATGAAACTGCTCTTTGCATTGCTCTCCATTTTCTCACTTATCATGTTCTCAAGCACTGTCAATGCAAGAAAAGATGTGGCTGAATATTGGAGTAGAGAAATGAAAGATCAGCCATTGCCAGAAGCATTACAGGACTTGATGGAGCTTCTCCAACCTCATCTACCTCCACAAAAGAGAAAGTCAATTGTCATACAACTGAAAGTCACAATGATGCCACAATTAAAGCACAGAAGCCATATTTTGACAAAAAAATGACGCTTCAATTTACCATGTAGAGCTCAAAAAAGAAGTTTGAGCCGAGGTCTGATATCTCTATATATCACAATGATGTAGAGCTCAAAGAGCTGTTTGAGCCGAGGCCTGATATCTCTATATATCACAATGATGTAGAGCTCAAAGAGCTGTTTGAGCCGAGGCCTGATATCTCTATATATCACAAT
>Cluster-8694.3
GCTGCTTCTTGACTTTGACAGCGAACTGTGGACCCACCAAACTTTGTCCTTATGCTATTTCAGATCACTGTCTGCCCAATAAGCAAAGTTCTAATGCACAACACAACCAGCTTCTTCATTAATCCTTTATTGATAAGCAAAGAGCTCTGCTCATGGCCACAAGAAGCCCCATTGTATCGGCTCTCTCTCGCCGAAGCTAGCTGGCGAAGATGAAGATGGCAGTAGCGATGTTCTTGATTTTGCTGAATTGCGCTTTATGGCGCATTTGCTTGGCCGACCGGCTTCTGGTGAAAATGACTCTGGTTCGCAATGCTTCGGCTCTCAGTGCATTTTGTTTGGATGGAAGTTTGCCGGCATATCATTTGCATAGAGGATCTGGAGCTGGTGCACGCAACTGGATTTTGCAGTTCGAGGGCGGTGGGTGGTGTGATGATTTACAATCATGCTTGGTGAGAGCCCAAACACGCCGTGGATCTACACAGTACATGAACAAGCTGGCGGTCTTCTCTGGAATCCTAAGCAACAATGCTTCACTTAATCCAGATTTTTACAACTGGAACCGTGTGAAGCTTAGATATTGTGATGGAGGCTCATTTGCTGGAGATTCCATGTTTGACAATGGGACATCGGTCATTTATTTCAGAGGACAAAGGATTTGGGAGGCAATTATTCAAGATCTTCTCCCACAAGGGTTAGCACAGGCAGATAAGGCTATGCTTTCAGGTTGCTCTGCTGGGGGTTTATCAGCCTTTCTCCATTGTGACAGCTTTGCTAAAGTTTTACCGAGAACTGCCACTGTGAAGTGCTTGAGTGATGCAGGATTTTTTCTGGATGTAAAAGACATCAGTTTGAACCACACTATGAGGTCCTCCTATGAAAGTCTTGTTACTTTGCAGGGGATAGAAAAGAATCTCAACAAAAATTGCACCAATTTCTTTAAAGATCCGAAACTGTGCATCTTTCCGCAATATGCATTGAGGTTCATCACAACACCATTCTTCATCCTGAATGCAGCTTATGATGTGTTCCAATTCAACCATATATTGGTGCCTCCTTCTGCTGACTTGCATGGACAATGGAAGAGTTGCAAGCTGAACACAGCACAATGTAATGCAAAGCAGATAGACACATTACAAGGTTTCAGGCGTCGTATGCTGATAGCCCTGTATTTTTTCCTCAAAAATTCCAACCATGGGGGAATGTTTATAAATTCTTGCTTTGCTCATTGTCAAAGCGAGTCCCAGGACACATGGTTTGCGGTTGACTCCCCAAGGATAAACAACAAGACCATAGCAGAAGCAGTTGGTGATTGGTATTTTGGTAGAAAACTAACCAAAGAGATTGACTGTCCATATCCATGTGATAATACCTGTCATAACCTCATACCATCATCCCCGGTTTCATAAATGAAAAAAAAGATTCTTGTGGGTTTCTCTCTTTCTTGAAGCTCCAATCAAAGGTAGTGGGTTATGCAAGGGAAAGAGTGAAAGGAAGATATACTAAAAGGAAGAGTATATATATAGTGATTGATATTTAAATAAACATTAGAGTATAAAAAATTATACACATGAAGTTACAAAATTTAGCAAATCAACGGATGAAAAAAAAATCATTTGCCTTACAATTTCAACAACATATTAAGGCTTTATAGCATGTTAGCAAGAAGCACAATAAATGTTGAACTATTGTAAGATCCATAATTTCTCTGTATTTTATAGTAAAGGAATAAACATTCTTCAAATTCATAATTGTTGATCATTGATGCTAGAAATATGAGAGCCACTTTAATTATTCAGCTGAGTGATGTGCTTTAACACATAATTTTAATTGATTTTCCATTTCGGTTTCGGATACACAACTATACTGCTTACAGAAAATTACATGCCAAAGCTATCATTTAGAAAAATTATTCGGCTATTTATTTGCTCCAATTCACGACATAGATTTATAATTTTTTTTT
>Cluster-35749.0
GTTGAATTCACTGTGTAGAGATGCCAATCAAGAACTTAATAATATGCAAATAAATCTTGAAGAAGCAACCTTTTATATGTCTCTGTCTCTTCTCTTTTCTTTGTGGTGTTGTAACTTCCAACAATGAACAATCAAAGCTTGTCGGTTGACATGTCTTCATGTGTCCCTCATTTAATAAATGTCCTAAATTTTGCCCAACTGGCAACTGTCTCACTTTTCATTAGTGGATTCAAACAGAATATGTAGATATTTACTTTGCGTATATTATACTATAGTATATAAATATAAATATATACCTCTGTATGTATTTATTGCATTGCTATTGAATCACATTCAATAGCTCCTCTCCCTCTTTTTTTTTCCCTTTTTTACATCTCTTTTAGCTTTTGCTCTAGTTTTTGAACAAACCCATTTGATAATTCTACTCATCCAATGCTTTTCTTCTTGATTTTTGGGTTTTCTTTTATTTTCTTCTTTAAATCCTTTTCTTTCAAGCCACCCCCACCAATGAAGAGTGAGCGGAGATTGCTGTTATTGTCACCTTTGTTTTGGGAAAAAGTTTTAAATTTTCTTGTATCTTTATTTCATAAAGATAGGCTTGCAATTAGTGTCTGCAAATTGCCCATGAAAATGCCACTGAAGAAAATGAATCTTGGTTTCGAAGAGCAAGAAAATATTGAGGCAGAGAAAATTTCTCTTCTTGATTTGCCTGAATTAACCTTGGAAAGTATTCTCGAGAGACTTTCACCAGCTGAGTTGTGTAGTATGGCAGGAGTTTGCAGCTCTTTAAGGGACAAATGCACAAGTGATCATTTGTGGACGAAACATTTGAGGCAAAAATGGGGTAGAGTAATTGGTGATGCTGCCTTTAGGGAATGGCAATGTCATATAGCTTCAACACAGAGGCTAAATCTTGTGGATCAAAGTAATCAAAAGGGCTTATTGGGATCTCTTGGTGCTGTTTGGCCAAAAACTTGGATTAAACCAAAATTTGAAACTAAAAGCAACCCAAGAACGTCCTTACCAGTTGATTCAATCATGGCTATGTATCTCTCTCTTGAAAGAGGCAAATTTTGGTTCCCAGCTCAGGTCTATAACCGTGAGAATGGACATGTTGGGTTTTTGCTGTCTTGTTATGATGCTAAAATAAGTTATGATTCCCGGACAAACACATTTCAGGCAAGGTACTCTCCCTACGGACGACGAATGATAGAAGAGAGCATTCATTGGGATAGGCTAAGAGCATCACCCGTTGATACTCCTGCTCATGATCTTCACATTTCTGACTGTTTAGATGACTTAAAACCTGGTGATCATATTGAGATTCAATGGAGAAGA
>Cluster-47380.0
AACACAAGGGGACATCCGATAAAAATTCAAATGGTATAAAATTAACATAATCCCTTATCTGCCGAAAATAAATCGTAATGAATTATGGAAAAGACATACATGTATTGCAATTTGCAAGTTCCATTACATCATACAAAACTAGTGGAGTCAAGAGCCTCACTAATCTTTCAAATACAGTCTCTCTACAACCACTTAAGGTCAGTAATGGAAATGCTCCATCAAAATTAGGACCGCAACCCAAAAAGAACACAAATTTTAGCCATGCTAGGTTTAATAGAAACCGTGATTACCCTTAATTGCACGCATAATTACGAATTAAACTTTCAATTTATATTATTATATTATTAATAATTAAGTAAACTTCATCTTTTTTTTTGCCCCCTTTTTTTTTATTAAAGTTTGTAAATATTATTCAAGAAAGGGGAGCCCTCTGAGGAGCACCCTTTCTTCTACTACTCAATGAGAGTACAAAACCTGGGAGGAAGCCATTTCCTTTCTTCTTTCTTTTCACAATGACCTCCGACTCTTGTGAAATTCCAGAATTGCCCATTTCATTAGAGCATGATGAGCTTTTGAATTGCATTTGATCATCTAGAATTGAACAACTGGGGGTAATATGAGTATCATCATCAATTATCTCAGAGCTGTCCATCCTTAATCCTTCTAATTGTGAAAATGCGAAATCGGATTCATCAATTCTGTAGAGAATGGCAGACAGATCCTCCCCTTGATCCACCAAATGATTAACCTTGCATGAGAGAGAACAGAAATGAAATGGATCTTGAAGAATCCTGTCACAAGTGAAGCATACATTGGCAGAGCCCTTACAAGACCTTGACTGTGGCCTCTGATTCAAGAATATCACTTTAGCACTGTTTATAGTGTAGGGCTGAATATAAGAACAGTCAATAAGCTTCTCCAGATCCCCTAGTCTAACAACATCATGATAAACATATCTTCTCACCTGAAGAAGAGGATGAGAGCGATGAGAAGAGAGGCAGTGAGGGCAAATACTAAGGCAACAGAGCAAGCAAAAGATGTTCTTTTCATTTTTCCTGCGATTTTCATGGGACACACAAGCTCCAAAAAACGTCTCAGCCATTAATCGATCTAGCCATGCAGGTTTAGTGCTATTATCACCACCATCGCCTCTACCATCTCCTCCGTTGGCGGTGGCGGTATTGGTGTAGTACATATTTTCTCTAACCATTTGAAATTGTCTGTCTCTTGTGTTTCTTGGAACTTGCAATTTTATATATAGAGATTCTTAGATGATGTGGTATGTCATATTATAGCTTCAAATGCTTAAGGAAACCCTACACAGCAGTACACAAAGTTTTGTTGATAATATAACAATATTTATAACTTTAGTCTATTTAAATTCAGGAGGTTACAGAATTGTTGTCGTTTTGATGGAGAGAGAAGTATGTGTGCTTTTGAGAGAAATGTGAAAACCCAGAAAAGTTAAAAAACTTGAAGGGAGGGAGAGAGAGATAGAGAGAATGTCTGCAATTTGTCTCTTAGGGATTATTAGTAAAGGTTTGGAGGATGTATACTTCATGAGCTATAGCTTATGAAGTCCTTAAAGGTTAAAATAAACTGTAAAGACATTTATTGTTATTATTTATATGAAG
>Cluster-27281.0
AACTGTAGATTAAGTTGATTTAACTCCAAAAAAATATTTCAATCCACATAATCAACACCCATTTGGCTAAAACGTATTAGAAAGCAATTAGTTTCGCTAAGAAAAAGTACATTATCTTTTATAACTTTACTGATTTGTCTCAAATTCTCAAACATTACATCTACTCTTATTAGCCACTTCATAACCTATACCTCATTTTTCACCTACCCAACTTCTTGGCCTGCTAATAGCAGCTTGTAGATGGAGTTGATGCATACTGCCTGTCCACCACCTCAATCAGCTTGTTTGCTATTGCACTAGCATAAACTGAAGATCCTTCATATATCTTGGAGTTAAACAAGAAGCTGTAGTAATCACCAACATGTCCACCAGCAACATGATGAAGATCCAGTTGAAGTTCATCAAGAACTTTGGATACAAACAGCAAGCAATTGATCTTCTTTCTTTGAACAAGTTTAATAGTAACTTCATCATCTATTATTCTAACATCTACCTCTGTGTCTTTGGATTTTCTTTGAAGCCAAGAGCTCCTTAATGCCCCATTATTGAAAGACTGATCTGGATCGTCAATAATCTTGCTCTCAGGACCATTGCCAATGGAATCTTCTTCAATCTTTTGTCTCTTTCTCCTCTCTCTGGCCAATCTCTTTTTCTCCACCAGAATTTTCAGTTCATTTACAGTTCTAAGAAGTTCTTTGATGTAACTAATTGCATCTCCAACCACAGAGGCTCTATCACTCTTAGAAGAGTTAGGGACCAAATTTTTCAAGTCATCATATTTATCTTTGAGGTTTTGTCTCCTTTGACGCTCAGTAGCAAAGTGTTTGATATTTCCACCTTGTCTACCTTTACCCATACAAGCCATATCCCATGTAAAATCCAAAACCCCATTATCAAACTGCTGCTCTCCATCTCCTTCTTGATAAAGATTCACTCCTCCACTTCCCTCTACATGATCATCCCCTACACCACCAAACAAAGAACTGCCTCTTGACCCAGGCAAGGAATAGCCGTGTTGAGGCAAAGATTGAAACAAATCCCTAAATAAAGGAGGTTGTGGAGGAAGATTAAGGTGAAAAAGTGGGTCATAGAGAATAGAAGAAGCAGAAGCTGTGTCTGTCATTGGAAGATCTCCAACAAAGCCTAATGGAGTTGTATGGTTAGGGTTTGTGAAAGAAATTGAAGAATTTGGAAGCAAGGACGATCTGGGTAAGTGAAAAAGGTTAAGCAGGTCTGGTGGTGGAGTATATGATGAATCTGGTAGAGAAGATGATGATGTAAAAGCCAAATGATTCGATGGTTCATGAATTAAATGGGTATTCAAACCCATTTGTTGGTTTTGAAGTTGGATTTCCATAACAGCAGCAGTAGCAGCAGAAGCATCCTCTTCTAGATGTGGATTATTCAAGCTATGGTGACAAATTTCATCCGCAGATAGCTTAAGATTTTCTTCAAGGCTATTATGGCTGTTTGTAGTACTACTACCCGCCATAAGTGGCGGTGGTGGTGGTGGTGGTTGCAAGACTTGACAAAGCTCACCATCAGGTCCTTCCACTATGGAGTTTGGATCAAAACAATCCGTCTCTTCATACATTTTTCCGATCTAGAGTAAGATCAAAAGCTTCAACAACAAAAACCCAGATGCGAAATTAGCTAGTTTTACAGAGAATTGAAAGAAAAAAAGTGTGAATATGGAACCAATATATATTTCTTTCAGTTGCAGTTATGAAAAGAGAAGGTTTGTTAGAGATAGAGAGAGACGAAATGGAAATTTTAGCATAAATTATATATGAAAATGAAATAAGAGAGAAAGGAAGGTGGTAGGAGGAGGAGAAGGAATTGAAAGATGGA
>Cluster-27667.0
AAGCAAGTGGTGGATTAAGCAAGTGGATCATCAATGTCGTGTTTATCAGCAGGCCACCACATCGGGTGGTAAGCAAAACTATCTTCATGGTTTGTACCCAAGTAAAGCAACATAAAGTAGATAACGGAGCTTCAAGAAACAAACTGTGGGCAGAAATTCGAGGCAACACACAATAAAAGAAAAGAAAAATGTTCTACATATGTGCACATATAACCAACCAACTCCTATATAAGATATTGCTGCAGCCTGCAGTACGTAATACTAGACACCCCAAATCCAAAAGGACAAAAAAATTAAAACCCCAATTTCAAGAACTGAAAAATGTCCTCTTCTTCTCCTTCTTTCTCTCCACGAGAGCTTCCATTGAAGCCAATTCCAGGTGACTATGGCTACTCTTTTTTTGGCGCCATTAAAGATCGTCTAGATTACTTCTATAACCAAGGCACTGATGATTTCTTTAAAACTCGTATTCAAAAACACAACTCAACAATTATAAAAACAAACATGCCTCCTGGTCCTTTCATTGCTAAAAACCCTAAAGTCATTGCTCTTCTTGATGCTATCTCATTTCCTCTTCTTTTCGACACGTCAAAAGTCGAAAAGAAAAACGTTCTTGACGGAACTTTCTTCCCTTCCGTTTCCTTCACCGGAGGATATCGAGTTTGCGCTTATCTAGATCCTTCTGAGCCAAACCACACCAAGCTAAAATCATTTTTTCTCTCTATATTATCATCAAAGCATAATATTTTTATCCCTCTCTTTACTACATGCTTAAGGCAACTTTTTATTGACATTGAAGAAGAAATGAGCTCTAAAAATAAAGCTTATTTCAATTCTTTAAGTGATTCGATGTCTTTTAACTTTGTTTTTCGCCTTTTTTGCGATAAAGATCCTTTGAATACAAAAATTGGATCGAAAGGACCTTCTGTTCTTGATAAATGGTTAGCTTTACAACTTGCACCACTTGCAACCCTAAATTTACCTAAATTCTTTAAATATTTTGAAGATTTCTTGCTTCATACATTTCCACTTCCTTTCTTCCTTGTAAAATCTGATTATGGAAAGCTTTATGAATCCTTTTATGAGCATTCAGGTTCTGTTCTTGATAAAGCAGAGAGTTTTGGGATTAAAAGAGATGAAGCATGTCATAATCTTGTTTTTCTTGCTGGTTTCAACGCTTACGGAGGTATGAAAGTTTTTTTCCCTACCATGATCAAGTGGGTTGCACAAGCAGGAGAAAAGTTACACACTCAACTTGCACATGAAATCAGAACCGTTAGAAAGGATGGTTCAGTCATTACTTTTCAAGCACTGGATAAGATGCCTTTGACTAAGTCAGTTGTTTGCGAAGCTTTAAGAATTGAGCCTCCGGTTCCGTTCCAATACGGTAAGGCTAAGGAGGATATTATAGTCCATAGCCATGATGCGGCTTATCAGATCAAGAAAGGTGAAATGATCTTCGGATATCAACCGCTCGCTACTAAGGATCCTAAAGTTTTTCATAATCCTCATGAGTTTGTGGGCCATAGGTTTGTAGGAGAAGAGGGGGAGAAACTGTTGAAGTATCTCTACTGGTCAAATGATCGTGAGATGGTAAATCCAACGGCAGAGAATAAGCAGTGTCCGGGGAAAGATTTGGTGGTGCTACTAGGTATGGTTATGTTGGTGGAGTTTTTCTTACGTTATGACACGTGTACGGTTGAAACGAAGAAGGGACTGGGGTTGGCTTCATCAGTGACATTCACTTCGTTGACTAAGGCCACAAGTACTTGATCATGGTCAAAATATAAAATAAAATGATGAAAACCCAGGTGTATGAGCCCTTCTTATTACTTATTTTGTCCTTTTGGATGGTGCAAATTGGGTTTATACCATTTTATTTATATAGTTTGATAAAATATGTTTTTAAGAATTTAGTTAATAATTTTTTCTTTTATT
>Cluster-36130.0
GAAAGAATTGGTAATTTCACTCTTTAAATATAAATAAAATAAAATAAAATAAAAAATAAAAAGTAGCAAACTTTAGTACACCCTACTGTCAGAAAAATACACCAAATTAGCCAATAGTGAGTTTTTCTCTCTCTGAATTCTGAGTGGAAAATAAAGAGAGGAAAAAGCACAGAAGGCCCAACTTTTGTCACAGCCTTCACAAGAGAATACAAGACCCTGCCACCCAATAATGGCACCAGAAAAATGGCAATTTCGTAATTTATTCCCCCCAAGCATTCCTCAGAGATCATTGACCGGTCCCCTTTGACCAGTCTGAGAAGTACTGATCAGAATAAATGAGATGAATTGCTTCTATCCTTGCTTGACCCCCACACAAGCAGCGCGTGCAGACACGCTCCTCATTTAAAAAAATATATAAATGTTGAAAGATGCTTATATTATTTATAAAATGAAAGTGAATGAAATAAAACAAACATGATCTATATATACACACAGAAGATAATAAGAATAATATTTTTGACTCTAATTAAAAGTGGCACATATATATAGAGAGAGAAAACACATGATAAGAATATCAATATTAATTATAAAAAATAAGATTTAATTAATATTGGAAGAAATATAAATAAAAATAGTTTATTTAGGAGTCTTATTATGAGAAGCCAAAGCAAGGATAGAATTAGCTAGATTGTTAATGGCATCAACCAAGGCATTAATGCCTTGTCTGTTAATCTCTGTGTTCGATTCTTCAATCTTTAGTCTTCTTTCATGCAAACTCAACAGATCTCTATGTCTTCTCTCTTTTCTTTCCTCACATGCCTCAATGGCTTCAGCAATAATGGAAGCGCTTTTAGCTATAGCACTTCCCACTTCATCTGATGATGTGCTTTCCCCGGCGGTGCCAGTCCCGCCACTGCCTTCTCCTCCGATTTTCCTCCTCCTCCTCTTTGCCGGTGAGTCTGAATGCTCATGACTTGTATCAGAATCTACTGCTGGCGATGGCTGAGAGTATATCATAGGAGGAGGTGGCGGCGGCTGCGGTGGTAGAGGTAATACTGGCATTGGAACTGATGGTGAGTCTTGATGTTGCATAAGAGGAGGCAATGAAGGATGATGAACACTACTAATGGGTCTTTCTACCATATAACTTACATTCTGATTGGAAGAAGCTGACCCACCACCTCCACCGCCGCCAATAGTAGTAGTAACCATTCTTTGCGCTCCTCTTCTCTCCACCACCTCCACTAAAGCTTCATAAACGTCGAGTAACATATTACTAGGCAAGTTCTTCTCTTTTCTTTCATTTTTTTCAAGCTTCCAATATGAAGCTTCATTTCCATCTCCTTTTTCAGCTATTCTTCTTTCATAATCTCTGATTTTCTTATAATCTCTCATAAGATTATCCCATTTGTCATTGCACTGGTTTTGACTCCTTAAACATCCTTTTCTCCAGCAATAATCTTCTACCCATTTCCATCTAAGCTCTGCTGGTTTGCCTCTTCCTTCACTATCACTACTTCTCTTCATTCTTCTTTCATCATCCATTCTTTTTGCTTCAATCAACACCATTGTCTCACTTACTGTCCAATTTCCTTTCCTATAATCTCTTATTACACTATGTCCACCTTGATCAGCCATTACCAACGTTTCTATTTTTTTTAAAAAAAAAGTGCATGCAAATGCAACTAATTTGCTTCCTAACTGCTAACACAGAGAGAGAGAGAGACAAGTGTTTAAAGTGTGTTAAAGAAATCTGAAGAAGAAGAAGAAGAAGAAGAAGGAGAAGGAGAAGGGAGGAAAAAAACAATTAAAAAAGAAACTAATGGGTCCAAATGACTCTTTATTTGTGTCTTTTGGTGTCTTTTTGGAAACTTGATTTGATGTGGGTATTCAAAGCAGTCAAATATCACCAAGATTGCTAAATTAGGCAAAGGGGGTATTGACAACAAAGATCACCTCTTCTTCAAACCTCACTCTCAGACAAATAGTTTTGTACTTTGGTAGTTATCATCAAAATTTTGATCTTTCACTTCTCTTTCTCTTAAAAAATTTGAATCTTTTTCAGGTTAACTTTCTCTTTTATTATTATTAATTTGCACTTCCCTTCAATCGTTAAAGTTGGGAACTTCAAATCTACTGCTACTTATTAAAACCACTGCTTCCCACAAACTGAGGAAAAACTATGAGAGAGAAAGAGAGCAAGTCGAAGAAGAAGAACAACAGCAACAGCAAGAAAGACCCAATCAAACCCATTAAAACTAACATTTCTTCAAACCCCAAAAATTTTCACAGATACAGCGAGCGAGAGAGAGAGAGAGAAAGAGAGAAAGAGGCTGTGTGTTATAAGTTGTTTTTGAAGGAAAGTTAGATTGTTAGAGAAAAAGATAGGGTGTTGCCAGCATTAGAATGATTGCAACAGGGCACTACACACGTGGTCTAGCCACTAATCATCTCTTCCTTTTGAATATTTAGACACTTTAAATATATAAGCTTTTTATGAGATTCTGCCCTTTGAATGAGAAAATGACTTACTTCACCTGGTCTCCGTTTTATTTCCCAAAAAAAACACATCT
>Cluster-55487.3
CTTCGATCCACTTGATATGACTAAGATCTGGCCAGAAGACATTTTCCCTCTACAGCCTGGACACCTGACAGGCAAGAAAGATTCCTCTGCCGACTGGTGAATGCCTTATCGGACCCGCGAATCACCCATGAGATTCGCGGAATCTGGGTCTCCTACTGGTCTCAGTGCGACCAATCTCTGGGTCAAAAACTTGCTTCCCGTCTCAATGTAAGGCCAAACATTTGAAGTGTGAAAGGAGATGATGATCCTTTGAGTTGCAGACAGATGTAATAATCCTACTAGATATTGAAGACTTCTCCCCTTTGTTATGTCATATGTAATAAAATGAGAGAGCTTGAGAGTTTATATGCTGTCCTGTTCATATAAAATTACTGCATTCCAAGCTGCTGTACTCTATAATATAATGTCCTCTTTTGTATTCTTTCTTTTCTTGTTGTGTTATTTCTGTGAGTTGACAGGAATACTCTTTGCTAATTAATAAT
>Cluster-38465.0
CCCTTCCAACCTGCCCATTTAAAACCACATCCAAGCTTTTATTAACAGACCAAAACTAGAAAATCTATATTTGGTCTGAACAGGAAATTGAAAAAAAAAAAAAAAAAAAAAAAAAAAGTAGAATTGCAAGTACTGCATCTGAATCTTCGAGTCTTCTCTAATTCTCATGTCCTGTTCTACCTGTTAATTATCTAATGCTCTTTTGCTACTTATAGAACTTGAAAATGATTTAACGACAAAAGAAGTAAATAAAAAATAAAAAATTGAAGCTCTTGTATCTCTCCCCCTTATCTTTGAAAAGGTTAATGTTTCCTTGATTTGTTGTCATTCTCTCAACCTTTTTTTCATAATTGCTCTTCTATATTGAATGAAATTATTTTGGCGAAATGCTTTGGTGATGCTTCCTTGTAGTGTCTTATGCTTTACCACTTCGCTTCTCGCAAGACACAAGATTATAACGGCCATCTTCAATGTAATGAGCTCTTCCTTGTCTCTACCTTCTAATTGCTATCACCCTTCAGGTTCCTGTGGATAAATCTGACTGAATTTGTCTTCCTTGAAGCTTGAGGTTCTGAGCTTCAACTCGCCTCTGTGGGTTGTCATTTCGTCCAATATCTCAGCATCGTAAAAATCATCTTCACTTGTTACTTCATTCTCCATGTCATTCTCCCTGAGCAAATGACTCTGTCCAGCAAACTCTTCATATCCAACAGCATCTAGTTCTTGAAGGTATCGAGGATGAATCACCTTGGGAAAGATAGAGTGCCTTATGCCAATGAGTAAGAAGAATGGCAGTGGAAACAATACACCGCCTATGGGTATCCATGTCACCCCAAAACAAATCAGAAGGTATACAAATTGGAAGAGCGTAAATATAACAATTTGCTTGAACGGCACCAACTCCACAAATGAAGCATGAACACCTTCCAATAGTTTGTACCGCCGTTTTGCAGGAATGAAGAGCAGTAATATCCTTTCCCAGAACTGGTTCCCTGGGAGACTATCAATGGCCATGTATGCAAAGTATCCCCAGAGAACTGAAGTAGGTATATTTTTTACTATGGGCAGAGCACATGTTGCTAATCCAACAAGCAGCGATTGTAATAGGTTACTCACCCTCTGTTCATTAACTCTTACAGGCAGGTAAGCATCAATATGTTTATCTGGATCAAATATTTCGTTTGCACCCCCTCCATCATCATTTTTCATTACAGCCTCTTTCAAATCTTCCAACTCTTTATCTACTGAAGCAGTAGGTGGAGCTGTGTCCATTTCTATGAAAACAGCTTGCATCTTTCCATAAATTTCTTTGTTGCTTGCTTTCCTTTCGATGCATTCCTTGGCGCTTTTTACCATCTTCTTTCGGATCAACTGCTTCTTAAGAACTGCAAGGCTCTTAGTATGCATGGGTGATTGGGGAAGAACACCATTTGAAGGAGGGAGTCCAAGCAACCCACAAATTAATGTCAAAAATCCGAGCAGCAAGATGTCATAATGGTAAGCTGATGGATTTTTGAGATTGAACTCCTTTTGTTGTGCCAGCTGTGAAGCTACACTGTGGTCAAAAAAGTATAGCCCTGCTATCATAATGGCTGGTACAATTGCAGCAAAGATGTAAACCAATGGAACCTTCCCCATATCCTTAACTACAGTCCAGTGATACATTGATGCAGAATCCCAAAGAAGAGGACAATACAGCCTCCTAGGAACTCCTGTAGGAACTTTACTTGGTACACTATAAGACATCAAAGTCCACAGCAATACCATTAGGGGAACCCCATAGTCTGCAATAAAACTTCGAAACCATCCTGTGCCATACCGCCATGACCTCGCTTTTCTGCTTTTGAGGGCAGTGCCCAGCAAACCCAATGAGAAAATGATTGCAAGCAACCCATTTGCATACAACCATTGGAATCGGTATTGTTCCAATTTGGGATTTGCATGTTTGGGAATATTAAATTCACTAACAAGTCCCTTGATAGCCTCTTGAAAGAAAAGAACTGTAATCAACATTCCAAAAAGCTCACCAGCAATTCTTGTAAATTTAATGATGATATTGCCAGCATTAAAAATTGCTAGCAGAAAAAGCATAAGTGCTGTCCAAACACAAACCCAACCAGCCCAGGCTAAGTACAATTTCTGGCCTAACTCTTCCCTTCCTATGCTGAACTTGTACAAATAAGTATACATTATAATCGTTGGTTCCGCAACTCCTACTATCAACAATGGCTGACCTCCAAAAATTGAGTGGATTATTCCGCAAATAGCTGTAGAAACTAAGGCTTCCACTGTACTCAGACTTCCATCTGTATCCCTATTCAATTGCTCTCCAAAGGCAATAACAGGAAGCGCAGAAGCAAAAAAGATATAAGTAGTTGGAGCCAATATCCTAATGCCAGTTTTTAATCCATTAGTCCAATCGTCCTTATAGCATGCAGCTCTTCCTTTCACATCTTTGACTATTCCCTTGAATGGAGACTTCAAGCTCTCCATTCCTGATGCAAACTGAACTACTACTAGTCTGATTAAGATACGAAGACAAAATGTGAGAATTTTCCGGTGGCGGAGGAGGAGGTGGTGGTCGTAGATGTGAGAAGGTGTATTAGGGAGTAAATATAAGGAAAGCTTTATTTGATTTTGTCTCTTGAAAACTAAAAGACTTCACTGTCTCTCTCCCTCCCCAAAATTATCGGGAGAGAGATACG
>Cluster-38650.0
GATAAAAAGCAGAGATGACACAGAAATGGCATGACCAACGTGTAGTTCGTGGGTTAGGAAAGGTATTCACAGTAGCATGAGCACCCATTTGCTATATATACAAGTACTATGTGTCTGTCTAATCAAAACCATTATATATGAGATCAATTATTTTTATTTTTCAAAATAACAAATAATTGAAGAGAGAAATAATTAAGCTGAAAGATGAAGCTTTTTGGAGCTAAGACAGTACCATTATTGATCTTGGTGGTAGTGATGACAGGTTTAGTGGGGCAAGGAGAAGCGCATGCTTGTGGCAGCACATTTTTCTCAGCACTTGTTCAATTAATCCCTTGTAGGGCAGCAGTGGCTCCTTTCAGTCCAATCCCACCAAGTGAAGTCTGTTGCAATGCTTTGAAAACACTAGGCCAACCTTGCTTGTGCGTGCTTGTAAATGGTCCTCCCATTTCTGGGGTTGATAGGAACATGGCCTTGCAGCTCCCTGACAAGTGCACTACTAACTTTGAACCATGTGAAATTTCAAAGAAGTAGAAGCACAAGCATGTCTATGATTAGGGCTTGGTGGGTTCATTTTAGTAGTAATAAGAGAACACAAAATGTTAGAATTATGTGTTGGATTTTTAGCTCTAGATGTTTCTTTTTCCTTATATCTTATTGATTGTTGATCTATATGTAGTATGAAGTATGAACAATGGATGTTTCTTATTCCTTCTTGTTTGGATCAGTTTTTATTTTTTTTTCTCAATAATCAACTTTGGCTTGATGATAATGGAATTTGGAATGGTATTAAGAAGGTCATGAGTTCCAATC
>Cluster-53029.4270
ACACCATCTCCTACTCCCATTAGGCCGCGCAGACATTCTTCTCCTGTTCTGTTTACCGTTAAAAGTTTTACAGTGGAATTGTTTCAAAAAATAAAAATATTCTTTTAGTTTTGCTTTTAGTTTGCGAATTGCATACATACAACAACGCAAAACAACAAACAAGATTTCTTCTTCTAGCGGAGAATCCAACACCATCTCCTACTCCCATGACCATGTCTCTCCTTTAATTATTGATTTCCCTGCAATTTCTAATAGATATATAATTTTAATTTCATCAAACATATAGGCAATTAAACGCCATGGCATCGCTTCATGCATCGGAACTGGAGTCGGCTACTGATTCAGTCGCATCCTCTCCTCGCTCCGATCACTACGGTTCCCACGATCCGCGTGTCCGATTCATGTGCAGTTTCGGTGGTAAGATTCTTCCACGGCCTCACGACAATCAGCTTCGTTATGTTGGTGGCGAGACTCGCATCGTTGCCGTCCACCGCTCCACCAGTTACTCCGCTCTCTTGACTAAACTGTCCAAACTCGCCGGTATTTCTAACGTGAGTGTGAAGTATCAACTACCCAATGAAGATCTTGATGCTTTGATATCTGTTACTACTGATGAAGATGTAGACAACATGATGGAAGAATACGACCGCGTTTCAATGAATGCCAATCCTCGCTCTGCGCGGCTACGGCTATTTCTCTTCTCTAAAGGGGAGGATTCGAGAGCAAGCAGCATCAGCTCGCTTCTTGATGGTTCCACAAATCGGGAGCACTGGTTCTTTGATGCTCTTAATGCTGGGTCCAGGCTCGAGCGTGGTCGATCTGAGGCTTCCTCAATTGTGTCTGAAGTGCCCGATTATTTATTCGGGTTGGATAATTCGGATGAACCACAGCCTCGTGAGCCTAAAGGCAAGAGTCGACTCATTTTGCACGATAATGTGTCGGCTTCAGATCCGGGTTCTCCTGCTCCTGTTGTTTCTTCGCCGTATTGCTCAACTTCGTCAGCAGTTCCTACAGTGCCTTCATTTCCTGATCTTCCACCTGTAAAGACTAAAATGGATAACCCGGATCCGATTGTACAACCCAAGCAGAATACAATTGACAGTTACGGTTCAACCGAGGCAATCGAACCGGTTGTAACGCAGCAGCCAACTGGATATCCGGGTAACCCGGTTATGCATTATATTCCGGATTCTCATTACTCGGGTCATCAATTACAACAAATACCAGTTTATTATGTACCCAGTAATGTTCCAGTTCAACCCGTTCAAATTCGGTCACCGTATGTTCAGCAATACGCAGTGTCAACGGGTCAAATACCAGTCGGGTACCACCACCAACAAGTTCCAGCCATGGGTCAGGTATATGGTGGGCCGGCTGTAAGGCCCATGAGCGCACTGGATCCATATGATGCAGGAAGAGCAGTTCCTGACGGGGTAAATCCACAGGTTTACTATGGCCATGGGCATGGGGTTAGAAATGCAACTCCGAATGTGGTTCCGGGCTATCCAGGTATGGTGATGCCGGGTGGGGAAGATTTGGCAAGGACTACTTCCGACACAAAATCCGGTCGAGTATCCCAATCGTCTTGATGATAAGTGTCAAGTGCCAACATAAATATAATATTTTGCTGATTACCTGTGCTTGTTTAAAGGGTTTGTGTTTGATTATATGCTAAAATGAGATTGTAATTATGTTTTTTTTTTTTTTTTTTTTTTTTTTTTGTTTTTTTTTGGTAAAAAAAAATAGATGGTGGATTTTGTTTTTTGAAAAAGTGTG
>Cluster-53029.3943
TATTTAGAATTTGCAAGTATAACACAAAACAAACTAATATTGCATTCAAATATATATCAAACTTGATTACACAAGTGCAAGGAAGCTTTCATGCTTAATTATAAGGTATTAAACATTAATCAAAACCTAATATATATAAGGTATTAAACAACCATGATTTTGTTTTTTTTTACACAAAAACACCAAACCCTGAAATACTAGAAATTACCTAAAAAAATCTAACTTAATTAATCCCACAAACCATACTAAACTTCATAAAATTATTTTAATTTTTATCATCTCCCCGTATAGAGTAAGTTGACTCCAAAATCAAGAAAGGAGATAATAAGCAGCAACACCAATCCAAGATCCACTCCAAGCCAAGCCAAACTTTATTGATGATATTGAATATCAAGCAGAAGCCCTAGAAAGTGCTTTGCATACCAAAGGGTTTTTCATCTCCAAAGAAAGCTTCAGTTTCTCAGATAAATCCACTTCTCCATTATTAGTAGTTACCCATTTGAAGCTTTGAAGAAGCTGAGCAAGCCAAAGCTCGACAGTAGCTAAACCCATAGCCTTACCAGGACAAACCCTTCTTCCTGAACCAAAAGGAGCCAACTTTAAATCAGATCCCATGATTGCTACGTCTTCCTCTAGAAACCTTTCCGGCTTAAATTTCTCAGGTTCTGACCAGAACTGCTCATCGTGAGTTATTGACCACATGTTCACCATGGCAGTAGTGCCTGCAGGTATAAAATAGTGGCCTATTTGAGTGTCATGGATGGCTAGCCTTGCCCAAGAAAGAAGAGGACCTGGTGGATGCATTCTTAAGGTTTCTTTGACAATGCCTCGAAGGTAAGGCAGGTTAGGCAGGTCTGAATCGGAGACTAATCGGTTCAAGCCAACGACTTGGTCAATTTCAGATTGAGCTTTTGATTGTATTTCCTGATGTATTACCATTCTTGCAAGAATCCATTCCAAGAGTATTGCCACTGTATCAGTACCTCTAAAGATCATTTCCCATAAGACAGCAATCATATCAGAGTCATTGAGCTTGTTCTCTTCCTCTAAATCAAGCAAAACATCAACAAAATCACCGTTTTCATTGGCTTCATGATTTCTATCTTGCCTTCTCATGATCCTATGCTCCTCTACTACCTTCCCAACAAAAACATTCACTTTAGCAACCAAATTTCTACATCTCTTTTTCACTCCTTGCAAATCCAACCAACCAAAGAAAGGAAAATGGTCACTCCAATTAAAAATCCCTAACAATTCATAACCTTCAGTTACTAAACCCTCAAGTTCAGAACCCTCAACATCTTTTGCATCACTGAACTCGTAACTTTTACCAAACACACTTTTCATAACATTATTTAGTGACCCAAAGTGCAATATCCTCCTAATTTCAACTTCACCATTTTTTTCCACTAAACCCTTAATTTCATCCACCATTTTTCGACCTATTTGAGTCCTAAATTCCCCAAAAGAAGAAATTCTTTTAGGGCTAAACAAATGGGTCGATGAGATTCTCCTTAGATTTCTCCAATATTCTCCAAAAGGTGCAAAACCCATTGCTCTATGGAATAAAAGCTCATAAGCAGACTCTTTAACAGGTCTATCAGCAAAAGCTGAACTGTTCAAAATCTCTTTAGCTGTTTCAGGATGGCTAGAGATAATGAAACGAGTGAACCCAATAGAGAACGCCATTAAAGGTTTTGCCTTCACAAGATTACAAGTCTTGGCAAGAACTCTATGAGTTAAAGAACCAGTAAAAGCAAAGACCATGCCAAGAACAGGCAGACCAGAAGGACCAGGAATGGCGGTTTTGGATTGAACATTAAACTTGGTTTTGTATAGAACCCAAGCAAGACCACCAGGAGCTAACCAGAAAGAGAAAATGGAAACGAAGAGAAAAAGACACAAAACAACCTCAAAACTGAAAAATGGAGAAGACCCAGTTCGAGAAAGGAAAGAAAAACACTCAAAGACGAAATCTTGGGACATTTTTGTGATGAGTAGCTGACAAATGTAGAGAAGATAATTAAGAAACGAACTCTTATGTTTTTTTTTTTTTTTTTTTTTTGGTTTTTTTTTTTTTTTTTTTTTTTTTTTTTTTTTTTTTTTTTTTTTTTTTTTTTTTTTT
>Cluster-16147.1
CACTTGGCTTTCATATAATGCAAACTGCTTTGCTTTTATTTATATATATATATATATATAGATAGATATTCTTTCTCTGTTATTGCAATACAAAAGAGAAAGAGTTGGTAAAATCAATCCTCATTTTTATCTCTGTCACAACTCTAAATATATATCAATAATAGCTAGAATAAGAATTAAGGTCAGATGGATTGACCCATTCTTGTTTTGTAAGATTAGCCACTATATTTTTATCAAGATGGTAAGCTCTGGCCAAAAGTTGAAGATTAAGAGAAGGAACAGCTCCAAAAACGGTATTTGCTGCAGTTACCACTCCTGGATTTTGACTGTTTAATGCTGCTATAGCGACTGCAGGGCTTTTACCAATATTGAACTGGAAGTGAATTAATCCAAATGGAAATACAAAAACATCTCCTGCTTTTAAAATTTTGACAAAAGCCTTATGATCAGGATTTCCTGTAATGAAACCAGCATAAAGAGTTCCTTCCAATACTGTTATGATTTCAGATGCTCGAGGGTGATGGTGTGGCGGGTTGACTCCGCCTGCTTCGAAGTCAATTCGAACAATGGATAGTGCTAATGTATTGAGTCCTGGTATTTCTTCTACTGTTAAAAGATTTGTACGGACTCCGAGTTGGTCTGATGTCGGCCTAGCAATATTAAGTCCAGTATGGTAAAAATCGTCTGCTGTTACATGCTCTGGATCCTTGCAGAATTTTCCATTTACGAATGCTCCAGAGGAAGTATCATCGGTTGCCACACAGAAGTCTTGTAGAGGGCTAGGATCATAAGCAAGGGCGACTGACAAAGCCAAAGCCAAGATAGAAAGAGGTACGAGAAAATTAGCAATTCTCATTATTTTTTGGAATGTTTAGATATCGAGTAGGGTTTGATAAACAATGAATGGATGAGGTTTCAATGGTTGGGTACTAATTTATAGAAGAGGGTATCAGATGGTGGGTTTATTTAATTCCTTTTAAGGGAACAGGCGGTAGTATGTGGAAGGATTTATTACTCACAAAAATTGTGGCGATAAGCGTGCCTAAAGTATTTAATACTTTATACGTGCCTAAAGTATTTAATAAAAATGAAAATGAATA
>Cluster-46715.0
AGAAAGGGATAGTTGCAAAATTGACAAAGACTCAAACGCTCAGTCAGGAGTGTGAAAAGTGGAAATTTTAGTGGGCAATCTGTTTCTCATCTTGGTTGAGATGCCTAGCAAAATCTGGGTCACTGCTCTTCAAATTCAGTGATATGGGTCCTACCACTTTTTCCATGAGCAGAGAATGAAAAAGGAACTTTCTTTTGCCGATGAATGTGCTTTTGAGCGTAGAGAAAAGAAGGAATGCCGAAATTTTAAGCTGAAAAGGCTAAAGATTACACTTTGTAGTTATAAAAATGAAAATCGCCGTCAAAGAAATTTATGAACCGAAATTGCTTGTAGATTATAAAAAGTTGATTACAATATATTGATTTTGTATAATAAGGAAAAGTCATTAGTATACACAATTTGCAAGCTTTGCTTTACCCATTACAAACTATAATTATAGATGACTTGGTCCCCCTATTTAGTTCACAAATCAAGTTTCTATTTTTTTATTGATCATAATCCAATTCATTTGTTATATATCTTATTAATTATTATGTGAATCATCAGCTACAGCCGCCCGCAGCGAACCCGATCTTTCCGGCAGCAACATCGTACACCACTTCAAGTGTCTGTTGCTGGACATTCCCAAAAATGGCCACGTCAGTTGCGTCACTATTTCCGGCGAAGGCCAAGCACACTTGTGATGGTCTGTTCACGTAAAATACTCCAGTCACGTCAATATCCACCTCGGTTCCACCGTTAAAGAAAAACCCAATCTTTGGCACGCTTATTGTCTTATAGTTGGTAAAATCATAGCACGTGTCAAGAATTGATAACGCCGGCGCTGTCGGATACTTAGACATCTGTTGCCGGAAAGTCGACCTTAAAGCAGAATATGCCGCGGGTGGCAACCGAGTGATTACAGTGCCTGAGTCGATGATTGCTCCTGCATTTGAAAAGACTGATTGGGAAATTGATAATTTCCGGCCTCCAACGCTGATTCCAGTGAAGTCAAGACCGTAAAAGGAGGAAGCCCCGGATACTGTGGCTAACGGAGTGTATTTAACCGATTGGGAAGGTGAGCCGCCGAAGGTCAGGAATCCAGTTGAGCTAGAGGAGGATGGAAGACAATAGGAGAAGATCTTATTGTATTTTTCTGCAGTTTGTGAGACTAATGAGAGTTTATCGCGGCCCAGACCAAGTAGCCCGGCAGACCCACCGAAGAGACCTTGGTTGTTTTGGCCACAACCGAAATAGAAATTTTCAAAAACATCGCTTGATGTTAAAGTGAGTCTTTCTTTACCGAAGTATCCAACAGAGAAAGAAGAGTCGCCGTATTGGATGCCATATATACATGCTGAAGAGCAGCTAACCGTATTACCTGTTGCAGAAGCGAGAGAATTGCAGAGGGTGGATCCACAAGAAATATTGGAGTAAGATGTTGAAGAGGAAGGATCGAAAATGGGTTCCTTTTGTTGATAGCAAGATCTGAGACAAGGCTGACATTGGGTCCAGGTAAGGTCGCTCCCAGTATCAAAGATTAACGAAAGGTATTTTGCAGGAGTGCCAAGTCCCACACTGACTATGTAATTGCCGGAGCCGACGGTGCTGCCGTCCTTGGCCGGAAGGGTAGTTGAATCGGTCACCTTCGGATCGTTATTATAATTGGACAATTTAGAATGAATTGAATTGACTCTGGATTGATCTTTCTGGAGGATTTGTTCGTGAGTAGGAATTCTTGATTTTTCTTGATTTAGTTCAAAGCATGGCCCGTGCTTGTGGACTACTTTCAACGATGCCTTGTTCTCTGCTCCTTTAGAAGTGGAAGGTTTGCAAGAAGCAGATGGGAGAAGAGAGCTGAGTTGAATAGTATGTGTATGCTGTTGATGAAAAAGATTAGTTTTGAGGTTCTCTTCTGAAACTTTTCTTACCCCTTCAGACGCAAAGGCAAAGGCTTTGGGATTGAACGATGCGAAGAGAAGCCATTGACAGAGAAAAAACCTGAGAGAGAGAGAGAGAGAAGAAGTGAGAAAGAGAGTGGCCATAATGGCAAATTGTGTTTTCAGTGCCGCTGTTGATGAAAAAGATTAGTT
>Cluster-12121.3
TGATATTCCTTTCGCTGGCTACGTTGAAATAGAACCCACCCGGCCTTTCTACGAATCCATGGGAATCAGTCATGTAGAAACGCTCGAAGGAAATCAAGATTTCACAAAAACCATTGGCCTAAAGGCAATGATAATTTCTGCAAAATTGTCCATTCGTTCTCAAAGGCAGTGGAAGAGCTACATAAAATGGTGGTGAAGATGATCTTCGATGGTTATGAGAATGGGAATCAGTCATGTAGAAAC
>Cluster-43889.1
ACCATTGTGTATCTTGAACATCAGCCGCCTTCCCTCCACCATAGTCTTCCTTTGGTCACAAACACAACAAACTTCATTGGACATTCTTTTCAACTACCAATAACTTGTCATTATCTCTCCCTCTGCAGTGCACCTCTCTATATAAACCCTACCATTGTGTATCTTGAACATCAAAATGAAGGTTAACAATACATTTGAGAAAAATCCCAAACCCCATATCAATATTGTCATTGAGCCATCCATACAAACATCGTCACCACCACCACAAACACCACAACTGCGGCCGCCGCAACCGCATTATAGCTTTTTAAACGCCGTCAAAGAGTCATTTGTTTCAATCTTGGCTAGGTTTCATGCAGGATATTTTAGAATAAGCCTTTCTCTTTGTAGCCAGGCCTTCCTATTGAAAATTCTTGGAGATGAATCAATAACTAATGCACATTCAATTAGGAGAGTCTTTCAAGGGATACCCTCTTTAGCTTTTGTTCTTCTTTGGTCAATAGCTTTCTTTACAACAGCATTACTCTCTCTTTTTTATATATTTAGATGTTTCTTTCACTTTAAGCTAGTGAAAGGCGAATTTCTCCATTATGTAGGAGTTAACTATCTTTTTGCTCCTTGGATTTCTTGGCTTCTTTTACTTCAATCATTGCCTTTTTTCACTTCAAAATCTATTTGCTATGTTGCTCTTTTTTGGGTTTTTGTTGTTCCAATGTTAGTTCTCGATGTTAAAATTTATGGTCAATGGTTTACTAAAGGGAAGAGGTCTTTATCTATGGCTGCGAATCCGACAAGCCAGTTATCAGTGATCGGAAACTTGGTCGGAGCTCAGGCAGCAGCCAAAATGGGGTGGAGAGAGATTTCTATTTGCATGTTTTCACTGGGGATGAGTCATTATCTTGTGCTTTTTGTAACATTATATCAAAGATTAAGTGTGAGAAATTGCATACCAACAATGTTAAGCCCAGTTTTCTTCTTATTTATTGCTGCTCCAAGCATGGCAAGCTTGGCTTGGAACTCTGTTGCCGGAAGCTTTGATGACTTGGCAAAGATGCTCTTCTTTCTCTCTTTTTTCCTCTTCTTATCACTGGTTTCAAGGCCAAGACTATTCAAGAAATCCACAAGAAACTTCAATGTAGCTTGGTGGGCATACTCTTTCCCTTTAACAATTTTGGCAGCAGCATCAACAGAATATGCACATGAGGTTAAGGGAACTATTGCCCATTCGATAATGATAGTGTTATCTTCACTTTCAGTTCTTGTATCTCTCAGTTTGGTGGTTTTCACTGCACTTAATACTAACAGGCTTTTCCCGCTTGATGATCCTGTTTTAACTCCTAATAATGTTCAAGCCACATCGTAAATGACTAAAGACAAGATTGTTAAATCCATTTCAATTGTAAATCGAATGTTCCAAATGTAAAAATCATAACTATTTAGTATTTATTGTTTAATATATATTTGACAAGTTGTAAATTTAATTCTTTCCTTCGTATCTTCTGATCCTGTTCTCATTATTGTTGTTTCTTAATACAATTGTAAGATATATAAAATATAGGAAACATTAAACACGTATATGATTGGACTTGCCAATCGATTCATAATTTTTCAAACACAA
>Cluster-24928.0
ATTTTCATGACAATCATATGTAAACGATGATAATTAAATAACAAAAAATTTTTAAGTTACAGCAAATAAAAACCGTCCAAGCATAATTCTAAACATAAGACAATCACAAATCAACATGTCAAACTAAAAATGATCACTAGGAATTCCTAATAATGGTGACATTCATAAGAACCATCTCAGGTTTACTGTCAATCAGCTCAAACATACAAAAATCTCCCACTCGCAGAAAATTCTCTCTTGAAAATCTACGCCATCCAGCAGATATCAGGCCTCTGCTTCTGTTTTTACGTCGGTAGATATTTAAAATCACATCCCACCATTTATTTTCCACCTGCAACCTTGCTTTCACTTTGCTTTGATGGATGTCGCTCACAAAATTGTACGGTAGATGCACATTGGAACGGTCTAGATGGCTTGATGAAATAACCGCTTTGAAGAACGGATAGATTGAAGAAAACTCTTCAGTGGATTCAATAGTAACAGGCAGATTTGAAGATGAAGAGTTTCGAATAAACTTCTCCCTGCTAGCACTTTTCTCACCCACAGATTGCTGCTTGCTACCTTCAGCATGTCTAAAGATAGTAACTTTGAATGTCATTTCAGTGGGTTCGATTAGTTCAAAGAAACAAACATCACCAACTTCCAAGTGATTTTCTTTTTCAAATTCCCTCCAACCATTACTTAGTCTTATTGATTTTCTTCCATTGCACCAAGTGCTTGTGTACTCAACAGACCAAGTATTCAGGGAAGCCTTGCCTTGCTCCTCTTTGAAATATATCTTGGAAAAGTGTGATGGTATAGGCAATATACTTCCAACATAAACATATGATGGCTGCATTGCCATGCTGAAGAATGGATTTTCAGACTTGAAATTAGTATTTGCTCTACGAAGTGCATCATACTTTTCTTCACTTGTCAGTCGTTTTATAACCCTAACTGATCTATGTTCCTCACGAAACAAGCCTCCATTTCTCTTTTTAGCTTTATTTTTTCTCGTGGGTTTCTCTTGCTTCATCTTCTTTGGAGGCTGAGGGCATGACAAAGGTGATTTCATTTTTCTTTTCTGGGACTGCAAAAACCGATCCAAGCTATCAACAGAAGCTTCACTTTCACTTTCTACTTCAATCTTTTGCTCTTGAAATTCTTTTTCAAGGCCATTAGGCTGCACAGTATCTCCATGAGAAACATCATAGGGATATTCAATCTCTGTAGCGCTCTTGTCAAGTATAATCACATTGAAGTGACAACTTTTCTTATCATATTGAAATACTAGAAAAGATCCATAGGCTAAAGAGTAAAATTTGGCGAATTCTTGCCACCCATTCTTTAACCAAATCTCACCATCACATTTGATTAGCTCTACTCTCCATTTGTCACCACTAGGCACCTTAAGAACTGTAGAACTTGGCAATATACCTCCATACTTCCTTACAAATTTCGCAGGAATGCCAAGCTTCCCGTCACGAATGGAATCTTGACTAATTATCTTGAAAAACTGGGGTGTGCTATCTGCCTCAAACACCAAGCTTCTAGCCATTCTATCGTGATGAAGAGAAAACTGGGAAACGAAAGAAAAAGAATAGTAAAGAAAGAACTCAGGCTCAAGTCTCAATATCAGTAGAGGAAGCGAACTTGTAATGAGTTGAGAGAACTAAGGAAAAACCCCTGCAATCTGCAGCAATGGTAGATCAGCAAATTTCTCCTCCTTTTGAAGTGGGAAATCATAAAAGAGCACAGATACACAGCGGGAATCACACATATGTATCGGGCTCTCTTTTAATCAAAATGGTGGGCCACCGTTGTCAGTATTAGTAAACTTTTGTACATCAGATTGTGAGGGCAGTTGAACGAAATTATTAAAATACTGAAAGG
>Cluster-53029.4761
ATACGTCCTAGTGAGTTTTTCCTCCTTGGACGATTGAAATACTTCAAATAGTCATATTTCCAGCAACCATATCTCTAAGGAACTCCTCAACTTGGTCTGTTGATGAATTCCTCCAGCTCCAAGCTGCAGTGTAAGCAACTTGGTTAGGCACGGAAACATCACCAATGAACACACTTCCATTTATGGAAGCAGCATCTCCATAATTAACAATCCCCCTGACATTAAATATATCCACCATGACTTGCACCGTTGAGCCCACATTAACCATTAGTTCGCCGGCCCTTGCATATACAACATCAGTACCGTTAATTTTCCCAATATAAATAATTTTCCAGCAATTTTCTGAGTGGAGGTGACAGTGAAGACTCCAGATTTATTGAGTAAACACTCAGACGCACTCGTAAGAGAAACAACGCCCACAGGAGATGTTTGCATGCCAATGGGTTTTTGTTTAATTTCATTCATAGGGTTTCTCAAACTCAGTGGCATGGACTGTTGAGCCATAGCTAACAGCCCAAGAACCACCACTGAGATTTGAATTGCCCACCTTGCTAAAGCCATTTGATTTGAAGCGAAGTGAGATGGTTGATACAATAACCTAAACGAAGGCAACGTTTTGGTGGTCAGTCACTTTCGTTCAGAGTCACAGGCAGTGACAGACGCAGTTCCACTTCATGGAACATAGTCCCATCCAACTGGCAGTTTGGTCAAACATTCAGTGGAAAGAATTTCAGAGTCTGATTTTCCAATTTAACCGAAAGAGAAAGTGAGAAA
>Cluster-53029.1687
GGGGACCAACCAAAACGTTGCCCTCGTTTAGATTATTGTATCAACCATCTCACTTCGCTTCAAATCAAATTGGCTTTAGCAAGGTGGGCAATTCAAATCTCAGTGGTGGTTCTTGGGCTGTTAGCTATGGCTCAACAGTCCATGCCACTGAGTTTGAGAAACCCTATGAATGAAATTAAACAAAAACCCATTGGCATGCAACACATCTCCTGTGGGCGTTGTTTCTCTTACGAGTGCGTCTGAGTGTTCACTCAATAAATCTGGAGTCTTCACTGTCACCTCCACTCAGAATATTGCTGGAAAAATATTTCGCATTGGGAAAATTAACGGAACAGAAGTTGTATATGCCCAGGGCCGGGGAACTAATGGTTAATGTGGGCACGACTGTGCAAATCCTTGTGGATATATTTAATGTTAGAGGGATTGTCCATTTCGGCGGGTGCCGCATCGGTAAATGACTCTGTGGTCATTGGTGATGTTTCAGTGCCTGATCAAGTTGCTTACACAGCAGCGTGGAGCTGGAGGAATTCTTCGACAGATGAAGTTCAGCCATTCCTTAAAGATATGGTTTATGGGAATTTGAGTTTTGGAGATTTTAATGTTCCCCAAAAGGGAGATAATTTACTAGGACGCATCTTTTATTGGGCATCGACATGGTTCACTGGTCAGCAAACACAGAACAGAGGTTTATGGCTTCCCGTAAACCCAGATTGGCTACGGATTGCATCTC
>Cluster-46318.0
ACTTTCACTTCCTCTGTAATACCCTAATTATTGTTTTTTTTTTTTTTTTTTCCTCTTTCTCTCTTTCATATTTGGCTAATAAATTAAATCTTTTTTAAGAGCGAAAGTGGAAAAGAGGTTAAAAATTTCCCATTCATTCCCTTTCAATGAGTTGAAATTGAAATTGATTACACTGTTATTTGGAGAGTAACAAATTTCATTCTTTGTGCGAAGGGGAAAATGATATGTAAACATTCTTACCCTCCCTTCTATCCAACCAAAATTTATCCTCCTTAATTTCTTATTCTTGTTTACTTCTTATTTCCTGCTCCTTTTCAATTCAATCACCCTGCCATTGTGGATCAGAGTATTATTTGGAGCAAGACTTCATTCATCTTCTTTGAATCTGTTTCTTACTTTCGATATCTATCTATGAAATAAACAGAGCATTTTAATTTGCCTGGATACATATATATTCTATAAAGAGGAGAAGGGGTTCCATGACTGTATATAATCTGGGAAAAACAACTCGAATCAGTCCGCGAATTCATTAGTTCTTTCTTGGAGATGGTCATTAGTTCTTCCTTGGCATCTTATACTTGCCATAGTTACATGAAAAACTAGTTCTAGGTTATTTATATCTCCATAGCTCATGCCACAAAAAATATAGTTTAAACTATGATATCTCTATCCGATGAACCGATTGTGTGACTTGTTGATCAAAGTTTTCCTTTTCATGGGTCTCTTTTTCCATTTCTTGTTTAGTTGGTATTGGAGACGAGGATTCATCCTTATAGTCCTTGCCTTTACCCCACACGACCAGATACAGGCCACCAACTATGATAATTGCACCAATTACCCTTCCCAAGAACATTTGCTCGGCCAAAATGATGGAACTCATGACAGCAACAATAACCATGCACAAGGGACTAAAAGCGGTGACAAAAACAGGGCCTCTGTCCTTCATCACTACTCCTTGAATGTAATACGCAAATCCTGAGCAAACAACACCACTATAGACAGCTGTTGCTAATTTAATGTCCAAATTGAGAGACCAAACACTAGGATTTCCTCTTTCCATCACCAACGCCACAATGGAGCCCTCAATTGTACCAAAGAGGCAAATCCAAGCAGTAAGAGACAGCTCGGCAGGATATGTTTTAAGTGTAATTGCTTGGAGGATGACGAAACAAGCCCAACCGAAGCACCCAATTGTAATCATCAGAGCACCTTTAATTGAATTATGGAGATTTACATCATCAGATGTTTGTTGATTGTGATGATAAATTCTCATTCCTTTTGTGCTATTAAACAAATCAACAGGTGGGCCTTTCACTACTGTCATCACCATGGCTCCTGCAACTGTTGCTATTGTCCCTACCACCTTTGCTTGGCTGTGGAGTGATGTCATTTTCACCTTCTCAAGCCTAACAATGCAAGCCATTACAAAGGTAATGGCAGGCAGAATATTGATTATAGCAGCAGCAAATGTTGCCGTTGTATACTTCATCCCTAAGAAGTACAAGTTTTGATCGATAACTGGTTCTAATAAGCTAAGCACCAGTATCTTGATGAAGATTGAGCGAGTCATCTTTGGCCTGACTTTCTTGTCTAGGAAAAATGCAAAAGGAGCAATGACAATGGTGGCAACAGCATGGCGATAGACCACGAGCACATAATTGCTCATTCCTCCATTAAGTGCAGCTTTCGACATAACATCCATTCCTGCAAGCCCAATTTGCATGAATATCACTGCAATAAATGGTTTCATTCTTATAAAAAAGCTCTCTATTTGATCCTTCATCTTCTTTTTATTTTAGTTTTCACTTTCCTCAATTTATTATGCTTAAGTTAGTGAGAATGTTAATTCTCCAATGGCATTGGCTCCTATTGTTCTCTCATATATATATAGAGAGGAAAGGGCATAGCACTAATTGAAGAGGATTTTCCTGCAAGGGCTTGTTTGGTTCCGTAAGAAAATGAAAACATCCAAAGAATATTATTTTAAATTTAATTTTTAAATAGTTGTAAAAGGTTA
>Cluster-47937.1
ATATCTATAGACAACCCGCCAATGCAGATAAAGAGATAACATCTAGTTTAACAGTTCTATGAGGAGCATTCCTTAGTCCTCGGTTAATTCATAATTAATCAGACAAATTGGCAGTTTATATGATGTCCACTAGGATGGGATGAGTTTTATATCTATAGACAACCAATGAAGCTCCAAAGATAAATCATAAAGTAACTTGTGAGATAATCTTATATTTGAAGCATTGCAGCTAATAGGATTCATAGTGTACTTTTCGTGTTCTCCTATGTGCACAGGCACTAATTTTTATTTTTTTCTACTTGTAGGTTTTCTGCTAAGAAGAAGTTAATGCTTTTATTATCAAGTATAAATATCACCAATAGCATTGCACAAGGAATTTGTGGGGCTTCAATTATATTGATCAACTATGCCTCACCCTACTGGTTCTGTGGTTCCTGCCATTCTCCGATGGAATATGGCACTGAGAATCACCAAGTAGCCCAAGAAGAATTTTTAGCTGAGCTGGCAAACGATAAAGAACCTGGATGGTTATTACAAGAGATAGGAGAGGCTCTATTTCTTTGTTCAGTGCAGATACAGACCAGCTCACAATTCGTTCGGCTACTATATGCCTCAATATTGGAAGCACTTTTGAGGGAGGTGAGTTCATGTAGTAGATGCCTACACTGATCTGGGTTGCTCAGTTACTTGTGCTATCTTTCTGTTGAATATAAATGATGATAAGAGAGCATTTATGAGCACTTTGTTATGTAAATTTACTAGTCTTTTTACATGTGGAATAAAAGATTATGGCTCAGTGAAGCCTTTTTGTAAAGGCCTTATTCTTTTGTAGGAGCACTTGGAGCCAGATTCTGATCTTTCATGATGTCGTCTGGTGTAATTTTGCTTATTCAATCTTACTTTATATCCAAGTACTTCTGAGAATGAATAACAATTTCGTTTCTTAATCTCTCCAAAATTAGGATAAAACTTCTGAGAATGAATTTTGACACAAAATATGCTTGTAATTGGAGCTACATAGGCCGGCTTCTAACACGAACGTTAATGGCTCTAGAAGCCATTGCTCTCAAGTTTGCTCTAGCTAAAGAAAGAGAGGTTCCTGATTGCTCGTTTGTTCCCCTAAAAGCTTCCATGAACTCTTCTCTTTGAAGCCTTAAAGCTAATGCAGCATCTTCATCTTGGCTCGGCATCCCTCCTCTTCTCCTTCCACTTGCATCTCTCCTCAACAACCTCGATAGACCTTCACTTTGCAATCTTTGGGCTAAGTGAGCATCCTCATCTTGGCTCGGTGTCCCACTTTCCAATAACCGCAGCTCTCTTTCAAACAGTGCAGAATACTCCTCGGGGCTTATTACCCTTTTTCTCCTTACATCCCTGCTTATTGATGCTGCTGAAGGGCGAACTGGTTGGTTTCTTACATCAGTACTAATTCTTGTTTCTGGGGTTTGGCGATCTGCTTCTCGAGCATTAAAGGCCCCAGATGCTTTCCTTGCTTCAATTTCATGAGGAAACAGAAGCTGAATTGTGTTCCAAAGAACTGTATTCACAGTGCAAGATCTTCCATTGCTTATTAACTGTCTGCATTTTGGACATTTCTTCCCACATTTATCAGCAGCAGATCGCAAGCATTTCTTACAGAAACTGTGTCCACAAGAAGTGGTACTAGGCTCAAAGCAGATCTCTAAACATATTGCACAGGAAAGCTCTTCTCTGAGTTTATCTATGCAAGGAAGAACTTTGTTCGAGCAAGAAACACCAGAATTCTCTTTATTCAATTCATTTCCTTCTGTTTTGCTTTCTTCTTTCACTTTCATTTTTGGTTCTGTATTCTCTTTCTGATTCTCTTGTTTTTCAGATTCTTCTTCATCAAGCCTAATCACAGGGATAGAAGTTGAAATGGGACTCTTTCTTTGAGCCCTGCGTTTTCTTCTTGAACTGTTGGAAGGTGGAGTCTTGAAAAGCAAATCAGAGCGTTTCTTGTGCTTAAACTCCCGATCCGGTGTATCTTCCACAATAAGGCTAGCAATTAGAATGGACTCTTCGTCCCAACCAGCCATGGCAGCCAAAGATTTCAATCTTGGACTAAACAAACTCTCCACATTTTGGTCACTTTCTGTTGGGTCTTTTTGCGTTCGGTCCAGTGGATACTTTTTCGGTTCTTGGCTCACCATATTTGGGAGTGAATTTTTCTGGGATTCTGTTTGGGAAGAGAGAAAGGGATGGAAAGCTCTTTTCTCTATCGAGTTAGAAAGTTTGGAGACGCGTTCGGAGTTAGAGGACAATAGATGGTTAACGGTCGAATTTTTTTGAATTGATTTTTGAAAAATATTATTTATTGATTTAATACTATAATAGTCCGCCATTTGTAACGGCTATAATTCAGTAGACTGGGATTCTGGGAAGGTAGTTTGAGTAGTAACGGGACCAGTAAAGTTTGGTAAACCCGCAATCTACAACCAACCGCACGTGTTTCTACGGATGATCAAATGGTGATGGGAGAAGGTTTTG
>Cluster-53029.4222
GTTGCCTTCGTTTAGGTTATTGTATCAACCATCTCACTTCGCTTCAAATCAAATGGCTTTAGCAAGGTGGGCGTTGTTTCTCTTACGAGTGCGTCTGAGTGTTTACTCAATAAATCTGGAGTCTTCACTGTCACCTCCACTCAGAATATTGCTGGAAAAATATTTCGCATTGGGAAAATTAACGGAACAGAAGTTGTATATGCAAGGGCCGGGGAACTAATGGTTAATGTGGGCACGACTGTGCAAATCCTTGTGGATATATTTAATGTTAGAGGAATTGTCCATTTCGGCGGTGCAGCATCGGTAAATGAATCTGTGGTCATTGGTGATGTTTCAGTGCCTGATCAAGTTGCTTACACAGCAGCGTGGAGCTGGAGGAATTCTTCGACAGATGAAGTTCAGCCATTCCTTAAAGATATGGTTTATGGGGAATTTTGAGTTTTTGGAGATTTTTAAATGTTCCCCAAAAAGGGAGATAATTTACTAGGACGCATCTTTATTGGGCATCGACATGGTTCACTGGTCAGCAAAC
>Cluster-44763.1
AAACACTGAATATGTTTTACCTGCGATTAAAATTCTCAAGATTACATGCCTAGAAATATTGAACTAGTATTAACGATAGCTATAAATTTAGCATGCTAAAGATTAGTCTTACATTGACTTCGTAAAATAGAGTTCAAAAAAAACTATGTAATGACTATCTAAATTTAGCACATGATATACACACTATTCTAGATATAACCTGTCTACAAGTATTTGTTGGCTACAAACTTATATCTAAACAGCTACTAAAGTGCCTCGAGAATTTGAAGATCCGTTGAAAAGCTTCCCTGCAAATATATCCTTCAATTTCTCGAACTCAAAAAGGCTCTTTCTCTTGGTCTTGGGGGAGTCTCTGGCCACACTCTTCCTTAGCTCCACATTCTCTAGCTTAAGCACATCTACAGCCACACTGAGCTGTCTTATAACTTCTCTCTTCTCTTCATCTTTCTTGAAAAGTTGATCCCTCTGAACTCTGTTCTCTTCTTTGAGTCTTTCTATTTCTTCCTGCAATTTCGCCATTTCTTCATTGGAAACTGCACTTGAAACTTCTATTACTCTAGTTTCTATTTTTTGTTCTGCTTCCTCAACTTCTGGTTCCACAACTTCGCCCATTTCTGCGTCAAGTTCAGTTTCATCTTCCAGCTCAGGATCATCAACTTCAGACTCTGCGGAGTCTTCTGGGTCATAAGTTTCAGAGCTGCTGTCACAAGATTGATCCATCTCTTCCATTAACTTCTGGGGCTGACATTTGGTGTAAAATGGGGACTCCATTGACTTCTGGGGCAGACATTTGGTGTAAAATGGGGACGCCAATGTTGTTAGGAGGCGATTTGCGGAGTCAGACTTCAGTTGATCATATCGTTCTGCTAACGAGCGATATGTCCTGTAAAAATCTTCAACCATGCTAATTAGCTCAGGTCGTTTCTTGTAAAACAGCTCTGCACGTTGGGAAAAGGAATCTGCATCTTCCTCTATCAGTTTCAACATTGCCTTCGTCTTCACGTCTAGCTCGCCAAGAGTAGACTGTAGCCAGGGAGAGCGCCTGAAGCTATGGTGACTATCAAACCACCACCGATGTGACGTTTCCTTCTTTGTCATCTCCATCATCTCTTCTCTTCTTTTCTTGTTCTTGATTTGATTACCCTCCTCCTTACCCGAGTAGTCTTCTTTTCTTCTAATAAGAGACGACAATGGAACCTCTTTCTCTCCCTCTCCTCCTCTGTTTTCTCAAAGAAGCTCACTGCTCAGTACATTTGGCATAGAATGGAGAAAGACTTGAGTTCTGACGGAATCGTTTAAATAAAAACACAGTTTGTTGGAGTTTCCAATTAGCCTTTGTCTCTATTTAGTTATTTTAATTATGTTTTTTGCCAATAGGAAATAGGCACGTGTATGAAAGCAGTGTTCAGCAGATCGCCATTTTATATTACTAATCTGTGGCGCTTGGATTGCACATCTGGCTCTGAATCTAACGGTAAGAAACTGATCCAAATATTTAAAAAAAAAAAAAAATGGAAATTACTATTTGTTTCGTTTACATCAAACGCCAAAAAAAAAAA
>Cluster-55371.1
AAAATTTTCGTTGTATTCATGGCACCGACTCTTGACAACCAAGACGATGAAGAAGAAACGTAAAGGGTCGAATCGGTATAACCTTGTTTCTTCTCGCCCGTCAATCGTCATTAACCTGACTTAACTATGGTTTTCACACTGTCCAAATTACCAGAGTTTTGTCCCTCGTGATGGAAAAGCGTGTGGGAGTTTCAATCTAATTAACCCTCGTTCACTATTTAAGGAGCCGACAAACCGTCAGACAGACACTCCACCACTAACCCCGACCAAATCATATCATAGTCCATGAACAAAACCTTACAAACATCCTTCTACCAATGTCTCATAATTATTTCTCTCTTTCCTTTCTCTTCCTGTTCCTTCTCCTTGCTACTCAACCATGTCACCGGATACTAACAGAGGCTGCCGGTGGTGGCCGGTGGCAACTCTTGCAAAAAAGCATTGGCATAACAGCTATGCACATGCAGCTCCTCAACAATGACCGTGTCGTAATCTTTGATCGGACCGACTTTGGTATCTCAAATCTGTCATTACCGGAAGGGCAATGCCGGGATGATCCAAATGAACTGGTGATCAAAACTGACTGCACAGCCCACTCCGCGGAGTACGATGCTTTGACCAATAAATTTCGGCCTCTTAGGGTTCTAACAAACGTTTGGTGCTCTTCAGGTGCTGTCACGCCCGATGGCCGTCTGATCCAAACCGGTGGATTCAATGACGGTGAACGTCAGGTCAGGGTTTTCTCGCCATGCAGTAGTACTAACTGTGATTGGCAAGAAGTTGGAAATGGACTTAAAGCAAGAAGGTGGTACGCTACTAATCATATATTACCAGAAGGTAATCAAGTCATTATTGGAGGTAGAAGGCAATTTAGTTACGAATTTTATCCTAAAACTGGGGCTGCAGATTTGTATAGTTTGCCATTTCTTGTCCAAACTGATGATCGTAACATTGAGAATAACCTTTACCCATTTGTTTTTCTTAATGTTGACGGGAATTTGTTCATTTTTGCAAATAATCGAGCTATATTGTTTGATTATAAGCTTGGTAAGGTAGTCAAGACTTACCCAGAAATTCCTGGCGGTGATCCACGGAGCTATCCAAGCACAGGCTCTGCGGTTTTGCTTCCGTTGAAGAAGTTACAAGCAACGAATATTGAAGCTGAAGTTTTGGTTTGTGGAGGCGCACCAAAAGGTTCTTATGTTCAGGCTAAAAAAGGTAACTTTGTTAAAGCATTAGATACTTGCGGTCGGATCAAGATAACCGACCCGAATCCAAAATGGACTATGGAGAATATGCCCCATTCTAGAGTTATGGGTGACATGATATTACTTCCAAACGGCAACGTTTTGATCATAAACGGCGCCAGCGCTGGCACTGCTGGATGGGAATTTGGGCGGAATCCAGTCTTGAATCCGGTCTTATACAACCCGGATAAGGCAATCGGGTCAAGATTTGAGTCCCTAAATCCCACCACAATACCAAGAATGTACCATTCAACTGCAATTTTGCTCAGAGATGGACGGGTTCTTGTTGGTGGAAGCAATCCTCACATATATTACAACTTCACAGGAGTTCTATTCCCCACTGAATTAAGCTTAGAGGCATTTTATCCTCCATATCTGGATTCGCAAAATAATAATTTGAGGTTAACAATCGTGTCTCCAGCATCCAAAGCTAAGATTGGCTATGCACAAAAATTACTTGTACGTTTCAAGGTTGCTGGCAGGCTAGATACGAACACGGTATCGGTTACCATGATAGCACCTTCATTTACTACACATTCTTTCTCTATGAATCAGAGATTGTTGGTCCTTGAGAACGAGAAGGTTACAAATGTAGGAACAGCGACGTATAACGTTGAAGTTACGGCTCCGCGTTCCCCTAATATTGCACCGCCGGGATATTATCTGTTATATGTGGTTCATCAAGATATTCCCAGCGAGGGCATATGGGTCCAAATCGTTTGACAATATATTTGGGTGTTTCTGTTATAATACTACAGTTTTCCTGTACGCTTATTTGAAGCAAAGGTTTCTAGAAAATTACTAATGGTAATTGTAATTAGATAGGGTTAAGTATATATCCTCTGTGCCATCCAAGCATTAGTTGTGCTTATTCAGTTAATTTATTGAAATGATAATGAAATATTTATTTTATTATTATTATTATTATTATTATTTTCGGTTGTTTCTCAAAATAGAGTATCGTTGTTATTTGATTTTGTATAGCCAGT
>Cluster-53029.2652
CTTCATCTGTCGAAGAATTCCTCCAGCTCCACGCTGCTGTGTAAGCAACTTGATCAGGCACTGAAACATCACCAATGACCACAGATTCATTTACCGATGCTGCACCGCCGAAATGGACAATTCCTCTAACATTAAATATATCCACAAGGATTTGCACAGTAGCGTGGAGCTGGAGGAATTCTTCGACAGATGAAGTTCAGCCATTCCTTAAAGATATGGTTTATGGGAATTTGAGTTTTGGAGATTTTAATGTTCCCCAAAAGGGAGATAATTTACTAGGACGCATCTTTTATTGGGCATCGACATGGTTCACTGGTCAGCAAACACAGAACAGAGGTTTTTGGCTTCCCGTAAACCCAGATTGGCTAAGGATTGCATCTCAGATCCAGGGTTTGAAGTTGGAAACCCATGTGAATGAAACTGTGTACGTACCTTACAAACCAGTAGTTCAATTCGGATTAAAGGCCGGTACTGCTGATTTGTTCATTGTAAACGAAGCATATGGTGATTTCCTT
>Cluster-14721.0
ATCTAGAACTAGGAAGATCTCGAGCCAATTCTAATTTGTTATTTAATTTTAGAAGAAATTATACAACTGTATAACATTTTCTTTCTCCCTTCCCTTTCATTTCGAAAAGTATTTGAATAAAATGAAACCTCTCCCTTTCTAGTTGCTATACAAGGAAAGTACAACACTCACCATTACTAGTACTACCATAAGCTTTCTTTTCTTAAAAGATAAAGTTGGTCAGACGAAGTCAATAATCTTCCTAAAGTCGTTTTATCCATCCTTTAAAAACGACCACAATGGCATGAATGTAAAGCCATAGCTTTTGGTTCATTATAATACAATTAATTAAGTATTCTCTCTGTATATCATATCGCCTCTATCTTTCTTTAATTAGCAGTAGAGAGTTTTAGACATGGGAAGAGCTCCATGTTGTGACAAAGCTAACGTTAAACGAGGGCCTTGGTCTCCTGAAGAAGATGCCACTCTCATTAACTATCTTCAAAAACATGGCACTTCTGGCAATTGGATTTCTTTGCCTCGCAAAGCAGGGCTTAAACGATGTGGCAAGAGTTGTCGTTTGAGATGGTTGAATTATTTGAGACCAGATATCAAGCATGGAGGTTTTACTGAAGAAGAAGATAAAATCATTTTGTCGCTCTATAACAGCATGGGAAGTAGGTGGTCTTTCATGGCTTCTCAGCTTCCAGGAAGAACAGACAACGATGTGAAAAATTACTGGAACACCAGATTAAAGAAAAAGCTGTTGGCAGTGGCAGGCAAGAATACTAATATTAATTCCAGCAGGGGAAGCAAAAAAAGCAACAATACTAACAATATCATGGAAAAATCTTTGATCTCCATTCCAGAAGCTGATCAGTCAACCTATACTATAAATCCTGAAAATTCCAGTAGCTTGTTGCCGCCCTTAACGGATATGGGTTTCGAGCAAAACTATTACTGTGATATTCCACAAGAGTTGAATCTTGAACAAAAAAACCAATTAATTCCTTTGTCATCAACTTTTATGGAACTTCCAAATTTTAGCCCATATGGCTGTGACAATAATTACATTACGACCAGTACCGTTTCAAGTCTTTCTTCTCCATCTTCCCGAGAAACTCTAATGAACAACAACCTCAGAAGCGCAGCCGTCGGTGATGGTAGCAGCCTACTACTGGATGAGGATGGCATTTTTCTACCAGACATTGAATTGCTTGATCAGTCATCTTATTATTATGAGCAGGTTAACGTCTTTGGTAATTTTTCATAAAAATCTAGCTAATTGCAGTGAAATTTCAACATATTTAGGTAATATCAGTATTTAATATTTTACTAGTAGATTATTAGTTACTTAGCTAGCTAACACCTCCAATTAAACTCTAATTGGTCAAATATTTCTCTAAGTGAATACTTAATAAATAACAATTAATATATATATTAGAAGTGTTAAATTAAAGTATATTAGTATGGGATAATTGTGTAATACTATATAGAAGTCATGCATGTGGGTGAGGTATTGTTTTTCAGGATGGTTTTGGTAAATTTGGTCATGTGAGTGTGGTTTTCGTTTGAAAGTTTGTTTGTTTTAAGTATAATATATGCTTTTGAAGTGAAGTGTGTTCACGAAGGAGAGGATAATTAATGAAGTCATCAAAACGTTCGTTTTGGATTGTCATTTCTGACTAGTCAAAGGTCATGAAAGTTGCATGGGCTAATAATCCAATTCGAAGAGGAAGAAAATGTCTCATGTCTAACAATAACCTTCCATTCATCAGTCCCGTTTGTGTTTTTTCTGA
>Cluster-53804.1
AGAATTTTGTGTCCCTACTATGGAAATGGCAACAGCTTATTGTAGGCGATTGGACTGCTTTTCGTAGAGGGTTTTTATAAATTCATATGTGTGGCCTTATATGGATGGGCACTAGCCCTAGAAAACCATCATCCACTACATCTGCTCTTGTAATAATTACGAATTAATGATGTTATGACTTCTCTCATCGACCATGCAAATTTGATTCATTATTATATATGTGCTCTTCTCTATATAAACAGTTCATCCAGCTTCAGTTTCTCATCACTGCAAAACAAAGCTAGAGTTTCTCTTTAGGAAAACTACTGCTTTGATTTTTTTCATTCAGAGATAGAGTTTTCTTTTCTGTTTGAGCAGTAGAGATATGGCATTTCACCTTCCTTGGGTTTTCCTTTTTGGTCTTTTAGGTAACATCATCTCCTTGTTAGTATGCCTTGCTCCTATGCCAACTTTTTATCAAATATGCAAGAAGAAAACAAGTGAAGGGTTTCAGTCCATTCCATATGTAATTGCATTGTTTAGTGCTATGCTGTGGTTGTTTTATGCAGTTTTTGCGGAAGATGCTACCCTTCTCATTACCATCAACTCCTTCACATTTTTCATGGAAGTTATCTACATTACTCTCTATCTTTTCTATGCCATCAAGAAGGATAGGATTTTGACCACAAAACTTATCCTCTTGTTCAATGTATTTGGGTTTGGCACCATTTGTCTTTTAGCTCTCTTTCTAACCAAAGGTGAAAAAAGAGTCCATGTGTTGGGATGGATCTGTATGATTTTTTCTCTTTGCGTTTTTGCTGCACCTCTTGGCATTGTGAGAAAAGTCATAAAAACCAAAAGTGTGGAGTTCATGCCTTTCTCTTTATCCTTCTTCCTGACTTTGAGTGCAGTCATGTGGTTCTTTTATGGGTTTTTGAAGAAAGACCTTTTTGTTGCTGTTCCAAATATATTGGGGTTCATATTTGGAGTTCTCCAGATGGTTCTATATATGATTTATAGAAATCCCAAGAATGGTTTGGATGAGAAGCCAAAACTCCATGAATTATCAGATCAACATATTATTGAAGTGGCAACTATCTTGAGCAAGTTAGACAGCTCAGTGGTTACAGTAGAGAAGAAAGAAGATATTCAAGATCAAGATTCCAAGAAACAAAACCAGAAAATCAAGAATCAAGAAAAGAATAATGTCTTCGACACCGTTTAACTAAACAATTATTAATTAATTAATTAATTAATTAA
>Cluster-41391.0
AAACGACGTCGTTGCTGCGCGTCCAGACCATGAAATATAACCGTTGGAAAGACGGCCCATACCTGTAGAGTGACGACCTGGCCGTTGGTTAGACTGGCTCCCAAATTCAAAAAAATCGACCGTTAGAGATACCCTCTTCTTCTAACGTTATACTCCTCTCCACCTTCATTTACAACTAAAAGATACTCCCATCTAACTAAATCATCAAAAACTGAAAATACCAAGGACTCCTCTATTTCCGATATCCAGATTCACGCTCTCTCCCCTCTCCCTCTCTCTAATCTGGAAGTGAACTGAACTGAACTCTCCAATGGCTTTGGCCGAAGAATCTAGCGGAGCAGGCGTGATAGATCAGACCTATGAATTTTCAGCCCCACGATTCTATGATTTCATCAAGGGAGAATCAGACGAAGATTCTCTTAAAGCCGAACTCTGGTTTGACACTGCACTCAGCTATGCGCCTTCTCCTTTTATGCCTAGAATTAAGACTGGAAGATCTTTTAAGGTTGAAGGCTTATGTGACTTTAGTGAAGCAGACCAAGTGCAGAAGGTTCCAGAATCGTCAGATTCAACAGCAGGTAATTCTTCCTCAGAGACCAAGTCTCAATTGGAGGTCATGCCACCCTCTGAAACTAGAGAGGAAGTGACAACACTTCATGAGGCAAACAAAGAAAAAAATGGAAACTTAATCAATAGTTCTTGTGAGGGAGATAATGAGAAGACCATATGCACTGAAGAATCCAAAAGCAGCTCTAGCATCAAAATTGAACCTGTCGATATTAGAGAGAACGATAAAGCTGAGACATACTGCACACCTAAGCCCCCAGTCTCTTCTCCGAAGAAAGGCCCAGTCACCAATTCCAAGAAGCATCTATCAGCTAAACACATAGCTAGTTTAGTTAGGAATCCATCAGCGCTGAAGCCAAAGAGTCAATCACAGTCCTCACAAGCTAAAGGCTCCAAGCCACAAAGTAGCACAAGGGGCATAAATATAAAAAATACAACTGGGACTCCCAATTTAGCCCAAGATAACCAAGCAATTAAGCGACAGAAGCTGGAAGGAGGGAGATCCAGACAGATTCTTAATCTTAAACCCCCACAACCATTGCACCACAAGTCCAAACTGGGTCAGAGCAGTTGCAATTCCAATGCATCTGTTGCTAATAAAATTCAGAAGGAAGACAGAAAGGTTTATGTCAGGGAGCCAGCAGCACCAACACCGTTTGTTTCAATGGCAGAGATGATGAAAAAGTTCCAATCAAGTACCAGAGAATTGTCACTGCCCCACATTAGAAGCAGTTCTCTTTCACATAGTAAACCTCAACTCACATTGACAAAGCCGAAGGAGCCTGAACTTGAAACAGCTCAGCGAGTTCGTTCAGTCAGAATAAAGAGTACTGCCGAGCTTGAGGAAGAGATGATGGCCAAAATTCCAAAGTTTAAAGCTAGACCATTAAACAAGAAGATACTGGAAGCACCTACACTACCTGCATTACCAAGAAGTACTCCACAACTGCCTGAATTTCATGAATTTCATCTCGAGACAACAGCAAGGGCCAATCAAAATGCAGATTCAGCTTCAGTGGCCTCAACGGAAGTGTCTCATCAGAGTCATCAATGGAAGCCTCATCTTACTGAACCTAAAACTCCTCTTCTTCATACTACTTTGAGGGCCCGTCCACCAAAGGTGAAAAGTTCTTTAGAGCTTGAGAAAGAGGAACTTGAAAAGATGCCTAAATTTAAGGCAAGGCCATTGAATAAAAAGATATTTCAAAGTAAAGGAGAACTAGGGGTGTTTTGCAACGTAAAGAAACATATTACCATACCTCAAGAATTTCACTTTGCCATAAATGAAAGGATTCCACCGGCAGCTGCTGTTGCTGATTTGTTTGACAAGCTTTCACTTAACTCGGAACCTCATCGTGACAATCCAGTTCCAAGAAACACCGTCCCAAATCCATTCCATCTCCACACAGAGGAAAGAGGAACTGAAAAAGAGAGGAAATTTGTGATGGACATTGTGCAGAAGCAGCTAGAAGAGGAAAGAGCAAGAATTCCGAAGGCTAATCCTTATCCTTATACTACTGACTATCCTGTGATTCCCCAGAAACCAGAGCCCAAACCATGTACAAAACCAACACCTTTCCAGTTGGAGAGTCTAGTGAGGCATGAAGAGGAAATGCAAAGGGAATTGGAAGAAAGACAAAGGATAGAGAAAGAGGAGGCAGAGATGAGGAGGTTCAAAGCACAACCAGTCCTTAAAGAGGATCCAATTCCACTACCAGAAAAAGTGCGAAAACCCCTCACACAAGTTCAAAAATTTAATCTTCATGTGGATCATAGAGCCGTGGATAGGGCAGAATTTGATCAAAAGGTAAAAGAGAAAGAGCAATTATACAAGAGATACAGAGAAGAGAGTGAAGCTGCAAGGATGGTAGAAGAAGAGAAAGCTTTAAAACAATTGAGGAGAACAATGGTTCCTCATGCAAGGCCAGTGCCAAATTTTGACAATCCATTCTGCCCTAAGAAATCTTCCAAGGATACAACAAAAGCAAAGTCACCGACTTTGCGTGTGCTTCGAAGGAAAGAACGGCAGAGATTGATGATAAACGCAACTTCGAGCCCTGCTTCATGTATGAGGTGATATCATCTAGTATCAACCGGCAGGGCTGCTACTACTGTTCAAGAACTCTTGAACCCCTCTTTCTCTTTCAGAATTCTTGTACCGCTAAGATATAGAACTCTTAGATCACATCTTGTACACAATTAGATTTTGTTGTAACATTTGTTTCAGAATGGAAAAAAGCGCAGTTCAATCTTTGCATTCTGCTTCAATTCTACCTTTTTTGCCTTCAAATTTCTTGGGGTGTTGAGATAAAGGAAAGCTTGGTGCTTAATTTTTGTGCAATAATATGAATGAGAGAACAAATATTTCTTTTAATCTTAAAAGGTCATCAACTGTACGAGAATTCTGGAATTTGTGCAAAAAAACTGGAACTTGTGCAATATTTTAATGAAATCATCAACTTGTTCTTTTGTGTGTAAATAAAATATTGATCAAATACTTTCCTGTGCAAAAATGAGAATAATAATTCTTTTAATCTTGAAGATCCTGAAATTGTACAAGAAAACTGGAACTTGTGCAAACAACTTGGTTCATTTCTTTTAATCTTTTTGTGTAAATAAAATA
>Cluster-39686.1
GAGTGTGGAGTCTTGATCAAAGCGAAGAATACGGATGACGTGAGACCAGTAAAAGGCACTGGCCCCACTATTACTCTGTCAAAAAAGAAAAAAGAAAACACGAAAAGCCACGTAGGTTTTGGGGTGGCCCACTTGACAAAGCCTAGATTCTAAGACGTGCCGCCTCATCCAAGCGACAGATATTTCCTCGTCACAATCTATAGTCGTCGTCCTTCTTTAGCAACTTGGCTACTTCTGCCATCTCACAGTCCAGTCCACGACAAAAGCAAAATGTACACTTTCACAGACACAGCAAGCATTAGGTGTATACAGCTATTTGCCTTTTTCCATCTTCTCTTTCTTTCTTCCTAATGAACAGTTCAGCTCTGTGTATTTCTTGGAGTCTAACGATGGGGAAGAGAATAATTCTTTTTCCTCTATTTTTTGGCTTCCAAAATTTTAATGTGTTGAGGAGGAAAGAAGGGTAATAATTCCTCCTGTACAAGGTGAAATCTGTTGCAGTCCAAGTTTGAAAAAGATTAAAGCTTTTATTTATTTATTTTTTTATGGAGAATCATGATAAAGATTGAAGCTTAATTTATCTGTCTTCTACATGGATAATCATTAGGCCATGCCATGACCCAATCTTCTTGTTCCAGTCTCACCCACCACACCCACCAATCAAATGAAGTCAAAGCCTAGCCATCTTAATTCCTTGACACGGTGCCTAAATTCATTAACTAGTTAAAATAGCTTCCAAATAATGCAATCTTGGACTTATTTTTTATTTTTTCAAACACGACTCCTATTTTTACGGAAGTCTATTCTATTTATATGCTTCAGTACCCTCCTGAATCTGAGAAAGAGATCTCACCAACTCTTGGCTATGATGCCCTACTTTTTTCTGTAGCCCTTTTTAATACAAAATGCTACAGTGAATATAGTTCACACCAGCATTTTTTTTTTTTTCCTTTTATAGTTTATGTTTTGCCTGCTTATGGATTCAACTTGGCATTTTAATTTTTTATTTTCTTCAAAACCAAACCCTTCAAACCTTATCTGAGAGTTTTTGGCTATAAAATGAATTAACTAGGTGTAATTCCTATCCAACAACTTTGCTTGCCATATTCTCTCCTAATTCTGGGTTGTTGGTGGGTTTTTTTTTTTTTTTTTTTTTTTAAATATTTTCTTTCATTTTGCCTGTCCTTAAATTCTTGTCCCATCAATACCCACTCATCAACTGTCTTTTACGATATTTGTTTGCTTTCAATCAACGTTGCTTTTATTCTCATTTTAATCTTCTCTATTGATTTTTGGCCTAATGGGTCACGTTGGATTATTGAATAGTTCTGCAATGGTTTGTGCTCCACTAATGGCTCAATCTGTTGAGCAAATGGTTAGGGACATGTACAGTGCAAAGTCACAGGGTGCTGATGTTGTTGAGGTCAGGTTGGACTACATCAAGAACTTTCAGCCTGGCCAAGACCTTGAAACCATCCTCAGAAAGAAGCCCTTGCCAGTGATTATTGTGTATCGGTCAAAATGTGAAGGTGGTCTTTTTGAAGGAGATGAGCACACGAGGTTGGAAGTACTTCGTTTGGCTCATGAACTGGGAGCTGATTATATTGATTTAGAACTCAAGGTGGCTTCTGATATGATAGGGGAACTGAAAAAGACACATCAAACTGATAGCAAAATTATTGTATCATGTTATCTCACTGGTGCAACCCCTCCAAAAGAAAATCTTAGCCATCTGGTTGGGAGCATGCAAGCTGCTGGAGCAGATATTATCAAACTTGTTTCAAATGCAAATAATATTACAGAACTGCAAAGAATTTTTTATTTGCTTTTACATTCTCAGGTGCCATTAATTGCATACTCTGTAGGAGAAAGAGGTCTCATAAGCCAAATATTGTCCCCAAAATTTGGTGGTTCTTTAGTCTATGGCTCCATAGAAGGAAATTTGATTCCTGGTCTGCCTACTTTAGACAGCCTTAGAGAAGCCTATAAGGTTGAGCGCATCAATTCAGATACTAAAGTTTTCGGTCTAATTTCTAAACCAGTTGGCCACAGCAAAGGCCCCATATTGCATAATCCTACATTCAGACATGTAAACTATAATGGAATATATGTGCCCATGTTTGTTGATGATCTCAAGGAATTCTTTAGTGTCTACTCTAGCCCTGACTATGCCGGTTTTAGTGTTGGATTTCCATACAAGGAAGCTGTTGTTGAGTTTTGTGATGAAGTTCATCCACTTGCTAAGTCTATAGGTGCAGTTAACACCATTGTTAGGAGGCCTAGTGATGGGAAGCTGATAGGTTATAATACAGACTGTGAGGCTTCGATAACTGCAATTGAGGATGCTCTAAAAGAACAAGGTTACATCAATGGCAGAACATCTTTCAGCTCTTCATTAGCTGGAAGACAGTTTGTGCTAGTTGGTGCTGGAGGGGCAGGACGAGCACTTGCATTTGGTGCTAAAAGTAGAGGAGCCCGTATAATCATTTTCGACATTGACTTTGAGAGAACAAAGTCTTTAGCTCATGCTGTTTCGGGTGAAGCTCAGCCTTTCAAAAATCTGGTTCATTTTCGGCCAGAAACTGACGCTATCCTTGCGAATGCAACACCATTGGGGATGCATCCAAATACAGAGAGAATTCCTGTGGCCGAGGAAACTTTGGGAATCTACCAGCTGGTCTTTGATGCTGTGTATACACCTAGAAAAACCAGACTATTAAAAGAAGCTGAAGCAGCAGGAGCAATCATAGTAAGCGGAGTCGAAATGTTTCTCAGACAGGCAATCGGCCAGTTCAACCTCTTCACAGGCAGAGAAGCGCCAGAAGATTTCATGCGAGAGATTGTTTTAGCCAAGTTCTGATGCATTGCATCGCAAAAAAGATTGTTGTAATTGGAAATTTCACCGTCATTTAACTGCAAATGTATTATTGATAAACCTAACCTAATAAATTGTTCAAACTAGTTTGAACAGTATTTAAAGAAGAATATCTAACCGGGAAATTTATTATCATCATCCTCAAAGGGATTATAATACTTCATGATAAAAAGAAATCTGAAAATAAAAGGAATTCCTCAAATTTGAGATTTCTCACTGTAAACATGCAGCTAAGTACTCAAAACCCTACTCCTCTAACCTTTGAAACCTGAAGACTCAAAGCTCTGGTGTAAGTTATGATAAAAAATTCTCTGTTGTTAGGTTGGATATTTCCTTTCCTGCTATTGTTCTTTTGATTTCCCTCATCGTTTTCCGCAGGAAGGGATACCTAAACAGTCCTCTATTAGACCAAAAGAGTAACAGTTCTCCATCCTGGATGTTCACAAGCCTTATATCATTGTCGGGACCAGCATGATCGAAGAATTGGTAAATTCTCAAGTCCCATTTCAAATCAACATTATATTTCTCAACCCAAATCCAATTTGCAGAATCTTGAAGCACCCAAATCTTTATGTAATCTTTCTCATTCAATCGACAAAACAACAAGTTATCATCACTTTCTATCCGTACAAGTTGCATTTTTGACTGGCTATGCTCGATTCGAGGCAGACTACATAAATTACCAGGATGAGCCATAATCTTGAATTCTTCGGTATCAATATTAAATGCAACGATAGATGCTTTGCATATAGAAGCATAATCAGCATCAGCAGTTCTTTTATAACTGGCAATCCAATAAAGAAACCCATTTGCAATTACAGGCGGTACCTGATAATTTGGCTTGTAAAGAAAAGTGCAAAGGCTTCTCCATTGTTCATCATCTGAAGGGCTGCATATAAAATACTCAAATAGTTGCTTTTAGAATGCAAATAAAGCAACCTATATTCTTTTTCGGATGTGTGAAAGTAAAACCCACATCCAAAACCACCTGATTGATAAGGGTTTTTTAAGAATATTAATTCTGCAGTCAAAGGGTTGTTTATGCACAATTTACATCTCGAGTCAAATAAAATCAACCCATTACAGCTACAGAGAATAAGACAATACATGAAGAAACGACCCGTACAATTCAGTTTCTGGTTCTCGTCCTTGGTTTTTTCGTCGAGAAGATAAACTTGCATATCCTTATCATGAATACCAGGGTTGAAATATTGAACAAGAACAATTGGAGAAGCTCTTTTGACGCTGTGGATTTCACGAAAATAAGGAGTGGAGGTTAAATCCCTAAATTTTCTACAAACGAGTTGACAATTGCTAAGTTGTTCTGAAGGTAGCCTACTTAAGATTTCAACAATGATACTATCAGGAAGATGTTGAAATTTTCCTTCTTTTCGATTCAGGAACTTTTTAAATCTTTCATTCCAACAGTGTTGAATCCATATGAAGCATTCTAACGGCATCCTGTCTAGCAGAAAGCTTACAAACCAAAGAAACGAATATTTAGCTTCCTCTGTATCTCTCGATCTTCTGGAGAGATGAGATGCGGTGGCGCGCGCACATATATATAGATATATATAGACTACAGTAGAAGTCCTGTGGAAATCTGACGCCTGTCTGCACAGTGTATTGCCTATCCTTAACATACAAAAAGAAAATTGCTAGTTGGGCCTTTAAAACTTTTGATATTTGCAAATCCAGATCCGGCCACT
>Cluster-40536.0
GCAGTGTAATCCTTAACAACTCTTATCAATATGTGAAATCCACCAATGGGGAATAAAAGAAATCCATCCTAAACAATTTATTTTTCAGATTTTGACTGATCAAATTATGCTTTAATTAGCAACGTCGTGATCATTCTTTAACCCAAGACGAGTGACTCCATTTCTTGACTTGTACATATTTTCAAGTCAAGCCATCACTAACATCACCATTTCTGCAATTTTCCTACTAATCAAACTTCTTTACGCAATCACAAACCCTATCTCATGAAACCAAACTTCCCAAACCCAACCCGACCGCTATATATATACATGTAATCCTTGCACATTTTCATCGCCACCACACAACAAAAGAAATACTTACATTGTCCCAAAAATGAGCTTCTTTAAGTCACTTCCTGCCCTTTCATTCCTTTTTGCCACTCTTTACTTCACTTTTGCCCGTGCAGCCACATTTGACATAACCAACAAATGTACTTACACAGTCTGGGCAGCAGCCAAACCTGGTGGAGGCAGACGGCTCAACACCGGCGAAACCTGGACCATTAGTGCTAATCCAGGAACTACAGAAGCTCGCATTTGGGCTCGAACCAATTGCCAATTTGATGCTTCTGGAAAAGGCAAATGCGAGACTGGTGACTGTAACGGTCTTCTAGTTTGCCAAGGCTACGGTGCAGCACCTAACACTCTAGCCGAATACGCACTTGACCAATTTGAACATCAAGATTTTATTGATATATCTGTTATTGATGGGTTCAATGTCCCTATGGAGTTTAGTGCAGCTTCAGGAAGTTGTACACGTGTAATCAAATGTGTTGGAGATCTTGTAGGACAGTGCCCTAATCAATTGAAGGTCCCTGGCGGGTGCAATGGCCCTTGCCCTCAGTTAAAGACTGAAGAACATTGCTGCAATTCTGGTAACTGTGGCCCTACAGATTTGTCAAAGTACTTTAAGGAAAGGTGCCCTGATGCTTACAGTTACCCTAAAGATGATCCTACAAGTTTGTTTACTTGCCCTACTGGAACTAACTACAAGGTCATTTTCTGCCCATGAAGCTTTACTAGATACAAATATGGCAATTTGAAATAAGTAAGTGATTTAAAATAAGCGAGTGTTTGAGCACATGTAGTATTGTGCAGCTACTGTATTACTTACTGCCACTGGTCATTTGAGCCACCTTATAGGTGAACTGAAATAATATTTTTAATTAAAACTAGCTTCTCTTTTTTATTTTCAATAATAAATTTTACAAATATTACACGGA
>Cluster-40149.0
AGTCCTTTCCGCGAGCTTTGCTCCTGAAGCGACCTATTTGAATTTTTAACAGGCGGGACCCACATTTTCAAAAAGGTCCAAAAAGCGCCGGGTGCCCAACGGCTCTCTCCTACCTACATAACATAAACGCAAAGGTAGCCGTTAGAGAAAAAACCCTGATTAGTCATTTGAAAAATAATCAACTGCAATACAGTAAATCCTCGATCCACTCTTACCAAACAGCAGAAGAATCAAAACCAAAAAGCTCTTTCCATTTCTCTCTTTTCAACTTTCTTTCGATCGATCAAAGCTCCCCAGTTAAAGGAGGCAAAAAAGGAACCAAGCTACTTTCTCTCGGCTAAGAAATCAGTCTGTTTAAAGCAAAATGATGTCACTGACTCCAGATCAGTTTAGGAAAGTGGGGTTGGGGGTAACCCCATCTCCATCTCCCTTCCTCACACCACGGCCAGAGAGGCGCCGCCCTGATTCGAGGATGGCAGAGTGGAACTGCAATCGTCAGGACAGAGATAAAGAGGTTAATATTCAAGTTCTGCTCCGATGCAGGCCACTAAGTGACGAAGAGCAAAGGACGAACGTTCCCAAAGTGATTTCATGTAATGAACATAAAAGAGAAGTCACTGTTTTGCAAAGTGTAGCTAACAAGCAAGTAGATAGAGTCTTTACTTTTGACAAGGTGTTTGGACCTAAAGCACAACAAAGATCAATATATGATCAAGCCATTATACCAATTGTTAATGAGGTTCTTGACGGTTTCAACTGCACAGTCTTTGCATATGGGCAGACGGGTACTGGAAAAACATATACAATGGAGGGTGGAATGAGAAATAAGGGTGGGGATTTGCCTGCTGAGGCCGGTGTTATTCCACGAGCTGTTCGCCAAATTTTTGATACACTAGAGGCTCAAAATGCTGATTATAGCATGAAAGTTACATTTTTGGAATTGTACAATGAAGAAATAACTGATTTGCTAGCTCCAGAAGACAACGTGAGATCTACAGAAGATAGGCAAAAGAAACCCATTTCTTTGATGGAGGATGGGAAGGGTTGTGTGGTTGTTAGAGGCCTTGAAGAAGAAGCTGTATATAGTGCAAATGAAATTTACAGTCTATTAGAACGAGGAGCTTCTAAAAGGCGTACAGCAGATACTTTATTAAACAAACGGAGCAGTCGTTCTCACTCTGTCTTTTCTATTACTGTCCATGTAAAAGAAGCTACTGTTGGAGATGAAGATGTTATCAAGTGTGGCAAGCTCAATCTTGTTGACTTGGCAGGATCAGAAAATATTTCTCGTTCAGGTGCAAGAGAGGGACGCGCAAGAGAAGCAGGAGAGATAAACAAGAGCTTACTAACTCTAGGACGTGTTATAAATGCACTTGTGGAACATTCAGCCCATATACCTTACAGGGATAGTAAGTTGACAAGGCTATTAAGAGACTCTTTGGGAGGAAAGACTAAAACCTGCATCATTGCTACAATTTCTCCTTCTGCTCATTCTTTGGAAGAAACGCTAAGCACACTAGATTATGCTCACCGTGCTAAAAACATAAAAAACAAACCAGAGGCAAACCAAAAATTGTCGAAGGCTGTGCTGCTCAAGGATCTGTACTTGGAAATTGAGAGAATGAAAGAAGATGTGAGAGCAGCAAGGGATAAAAATGGTGTTTATGTTCCGCATGACAGATTTGTCCAGGAAGAGGCTGAAAAGAAGGCTAGAAATGAGAAGATAGAGCAGTTGGAGAATGATCTCAACCTCAGCGAGAAGCAAGTTGATAAGTTCCGTGAGCTATATCTCACTGAGCAGGAGCAGAAACTTGGCATAGAAAGTGAGCTGAAGGGTTGTAAGTTGAATCTAGAGAAAAGTAACAAGGAACTGCTTGACCTCCAAGAGAAACACGAGGTGGCTATTTCAACACTGAAGGAGAAGGAATTCATCATCTCCAAGCTATTATGCTCAGAAAAGTCTTTAATTGAACGAGCAAAGGAGTTGCGCAGTGATTTACAAACTGCCTCAGAAGACATAACTTCATTGTTTACAAGATTAGATCAGAAAGACAAGATGGAAGCAGAGAATCAAAGACAGATTTTGAACTTTGGTTCTCATTTGGATCAGAGTATAAAAGACCTGCACAAGACCATTCTAGGTTCAATTTCTCAACAGCAGCAACAAATAAGATGCATGGAAGAACATGCCGGATCATTCCTTGCAAGTAAATCTGATGCAACAGAAATGTTGGAAGCAAGAATTAAAAAAATGGCCGAGACACATTCATCAGGTGTAGCAGCTTTGAAGGAACTTGCCAATACAATGCAAAGGAAAGCTTCCTCTGACCTAGAGCATATGAATGTTACCGTCTCATCTCAAACCATGGCGGTGGAGCATTTTCTTGCCACTGCTGTATCTGAGGCCAAGGAGGTTATTGAAGACATTCAGAATTCGCTTAATGAGCAAAAACAACTATTAGCTCTATCCGTTCAAAAACAAGAGGAGGGATTAAAACGAACTTTGACTTCTTCCCAAGTAATATCAAAGGCAACAATGGACTTTTTCAGTGACCTCCATTGTCAGGCATCAAAGGTCATGACAGCTCTTCGGGAAAGCCAAATCAAAAAAATCAACCAGTTGGCTGATTTTGAGAAAATGTTTAAGGAAGAAGCTGCTAGAGAGGAAAAACAAGCATTAGAAAATATTACAAATATATTAGCAGCATTGACATCAAGGAAGACGGCTATGGTATCAGAGGCATCAAGGAATATCCAGGACTTAAGCATACAGGAGACTAGGAGATTTCAACAAGAGATGTCCAGCATCCAGCAAGTTTCCACTGATGCTGAGGAGGAAATAAGTAGATATGTAGAAAAAGTGGAAACACATTTCATAGAAGACACATTTTCGGTGGCTGAATCAAGGGCTGTTATGGAAAATATCCTCCAAGAATGCTCAAAGAGGGTGGACTACTCTTGCCAACAATGGGAAAATGCTCAATCATACATAAATAATCTCAATAAGAGCAGTGTTCTGGAGATAGAATCTAATGTGAAGGAAAATATAAGCGCAAATAATGTTGCACATGAAGAATTTTTATCAGAATCCTCTTCCATGGATACAGAATTTGACTCTAGAACTCGCGATACATTGGCTGCTGTTGATGATTCACTAATGCGAGACCAAGAAAGTAAGAAGGAAATCGAATCCATCACTACACTATGCTTAGATCAGCTCAAGTCAATACAAGAGAACCATAGTCAAAGCATAGCAAATATCAGAAGCACCGCAGAAAAGTGCCTCACAGAAGATTATTTGGTTGATCAGAACAGTGGCTCAACACCTAAAAGGCGAGTTATACCAGTTCCCAGCTTGGCCTCCATTGAGGAGATGAGAACACCTAGTTATGAAAATCTAGAAGATGAGAAGAAGAATTCTGTTAACAAATCATCAAAATGGGGCCATACTGAGAGCAAAATCCCACTGCTTCAAGTAGCAGCATCACCTAATAGAGCTCCTTTTGCTGATCTTAACTGAAACTGAAATGGAACATCAGGTTTTAAAAATTTTACACATTGCATGGAAACCAGAGAAGGACAAGTTGGTAGTTGTAGTGAATAGAGATGCTCATCAACTGATGAGAGAAATTAAATCTATCTTAGATTATTAAATGGGATATATATAACTGATGATGGAAAATTTTGAGATGATGCCATTTGCTCATCCAGAATTGGTAGAATTGGTTAGATTAGTTTTTAGATTCTCTGTATTCTATGTTCTTATATGGTTTTAGACTCTATGTATTCTATATCATTGTATTTCTAACTTTAGATTGATTGTGTTTGGAATAAAGTGAAGATGAAAATTTCGATTTTCATATCTTAAGTGTATCATTTTAGTTCATATTGTTTAATGCAAGACTCGTTTTGAATATTGGGAGAAAAGACCCAAGTGAAGAATTGCATTGCCATTAGACTAAGAGTATTTTTATGTTTTCAAGTGACAGACTTGTAATATCTGATTGTTTATGAACTTTATTATTTCTGGA
>Cluster-41680.1
AATAAAAAAAAGAAAAAGAAAAAGAAAAAAAAGTAGATAAATGAAAGGAAGAAGGGAGATAAGGGTAGTTTAGGCATGAGAGTCCCACTCGGTCCAATTAGCTTCACTGCCTCTACGTGGCAAGCTGTTGATTCTTGTGTACTTGTCAACTTTGAAATTTGCTCCACATATCACTCCTTCACTATCAATTCTTGGCATTGCTCTTATCTTATGCATTGGATGCTCAAAGCTCATCAATCCTCCTTCGCTGTGGAACATAAAACCTGTTGGGAAGGGAGCAAATGATTTGGCACATCCAGCTTTTATGACCTCCAAATCATCTGATATCACAACAGAGCCGTCAGCTGCAATGCCCCAGAAAAGCTTCACTCCACCGTCAGAGCCCAGAGCAACAAAGACAGTTCCAGCCTTACTGTCATAAATAACAAAAGCAAAGCTTCCTTCAAGATCCTTAACAACCTGATCTGCAGGGTATGGACCCCTATCTCGAAGGGTCCTATAAGCCTCTATTACAAACATGACCTCGTTACTCCCTTTCGTTAATCCATATTGCCTATTCAGTAGACACAAGTTGTTCAAGCTCCCCAAGAAAAGGCAAAATATGTCCTCAAACCCGCAGAACAATCTTTGATGTTTTGAAAAAGGGTTTTCAGGGCGAACATAGGCAAGAACTGCAGCTTGACCAAAGGTCATGGAGCAAGTGTTGTTTGGATGATGAGAAAGGAATTCATCAAGAGTTTCTTGAGGAAGCTTTGGCTTTTTACTGCCATTATTAGAAGCTGGACTGTTTAGCTCATCTGGCGGGTTAGCAAAAGCTTTATGAAATATGGCTAACATTTTTCTTTTCCTGATTTTGATTCTTGGTAGAGTGTTGTTCGTTGGAATTCTTGTAGTATTTATATATATGCTCATATGATCATTTGCTCTGATTATTTTTTTGGTTTTTTGTTTTGTTTTTCCATTGTTTTCTACTATTATTGTTTTCTACTGTTATTGTTTTCGGAAAACTATGGGTGACCATGACATAATTAGG
>Cluster-53029.4220
GGGAACATTAAAATCTCCAAAACTCAAATTCCCATAAACCATATCTTTAAGGAATGGCTGAACTTCATCTGTCGAAGAATTCCTCCAGCTCCACGCTGCTGTGTAAGCAACTTGATCAGGCACTGAAACATCACCAATGACCACAGATTCATTTACCGATGCTGCACCGCCGAAATGGACAATTCCTCTAACATTAAATATATCCACAAGGATTTGCACAGTCGTGCCCACATTAACCATTAGTTCCCCAAAAGGGAGATAATTTACTAGGACGCATCTTTTATTGGGCATCGACATGGTTCACTGGTCAGCAAACACAGAACAGAGGTTTTTGGCTTCCCGT
>Cluster-53029.4558
CATGATCTGAGATGCAATCCTTAGCCAATCTGGGTTTACGGGAAGCCAAAAACCTCTGTTCTGTGTTTGCTGACCAGTGAACCATGTCGATGCCCAATAAATCTGGAGTCTTCACTGTCACCTCCACTCAGAATATTGCTGGAAAAATATTTCGCATTGGGAAAATTAACGGAACAGAAGTTGTATATGCAAGGGCCGGGGAACTAATGGTTAATGTGGGCACGACTGTGCAAATCCTTGTGGATATATTTAATGTTAGAGGAATTGTCCATTTCGGCGGTGCAGCATCGGTAAATGAATCTGTGGTCATTGGTGATGTTTCAGTGCCTGATCAAGTTGCTTACACAGCAGCGTGGAGCTGGAGGAATTCTTCGACAGATGAAGTTCAGCCATTCCTTAAAGATGCGTCCTAGTAAATTATCTCCCTTTTGGGGAACATTAAAATCTCCAAAACTCAAATTCCCATAAACCATATCTTTAAGGAATGGCTGAACTTCATCTGTCGAAGAATTCCTCCAGCTCCACGCTGCTGTGTAAGCAACTTGATCAGGCACTGAAACATCACCAATGACCACAGATTCATTTACCGATGCTGCACCGCCGAAATGGACAATTCCTCTAACATTAAATATATCCACAAGGATTTGCACAGTCGTGCCCACATTAACCATTAGTTCCCCGGCCCTTGCATATACAACTTCTGTTCCGTTAATCCATTCTTTCGTCTTCATATTTCAAAAGCTCTCTAATATTAAGCGATGGCTGTGTCTCCAATCCAGTCGGTGCTTGGGATGTTGGGTGTTATGTCCACGGCACAGCGTCAAACTGGGTTGAATATCAGCTCATTTTTACCCACCTGTTGCACAACTTCTTGGCTACCGTATTGTTGGGTTAAGTCCTTTACCGCTTCTGGATGAAG
>Cluster-52887.0
TCAATCCCTTGCATTTTTCCTTTTTTTTTTTATATATATTTTATATAGCTAAAAACGAAAAGCTTCTATGCATGCTCCACCACCTGTTTCCTCTCCGCACTTCTCTTCTTTCTCTCACAAGATGAGAAAAACCAATAACAAATATCTTCCCCTGCAAATCCCATCGATCTCTGCCGTTCTCTACTTTTTTCTCTTGCTCCACCAACTTACTATCCTCACCGCCGGAGATTCACCATCTCCTCTTATCGGCAACATAACTATTGATTGTGGCTCTACTAGTGCTCCAACTGCCGAAGGTGGTCGAATCTGGACTGCAGACACCGATTCGAAATTCTCCCTCCTGGATCCAACCAACGCATCAATAACATCCCCAGCTCCTAAAAATCCTACCTCTGGCGATCAAGTTCCTTATATAACTGCACGCCTCTCACGGTCCGATTTCACCTACACGTTACCGGTTACTCCAGGGCCAAAATTTATTCGCCTCTATTTTTACCCAGCTTCCTATGTCAGTTTCAGCAGCTCCACTGCATTCTTTTCTGTCAAAGCCGGTGGCTTCACTCTGCTTAGCAACTTCAGTGCCGCGCTTTATGCACAGGCTCATAACTTTGACACTTTTGTTAAGGAATTCAGCTTAAATGTAGAAGATGGTCAGATGTTGAACGTAACGTTCAGTCCAACTCCTAGTATGACTGGCGCATATGCTTTCATTAACGGACTTGAAATCGTATCTATACCTTCAAATCTTCTGTACAATGCAACCGGCGATCCAGAAATTAAATTTCTTGACAGGAGCGATCTAGGCAGCCTTGGAAGCAACACTGCTCTAGAAGTAACCTACCGGATAAATGTTGGAGGCGGTGACGTCTCACCTCTAAAGGATAATGGAATGTTTCGAAGCTGGACAGCTGATGATGAATATTTAACTAGTGCAGAACAAGGTGCAATTCTTTCTAATTTCGCCATTCATCTTAAATATGGCGATCTCAATAATATCTCTCGTTATGGTGCACCGGACGTGGTGTATGAAACTGCAAGGTCAATGGGTATGAACAAGAGCATTAACGAGAAATATAATCTCACTTGGACGTTTCAGCTTGATTCTAATTTTACTTATCTTTTTAGACTTCATTTTTGTGAGTTTCAATCGCCAATAACTGAAATAGAGGACAGGGTTTTTTGGATTTACATAAACAATCAAACGGCAGATAGTGCCGATGTAATTAAATGGAGTGGGGGGAATGGATTTCCTATATTCAAAGATTATGGAGTAGCGATTGAACCCCAAGGAAACAAAAAGGTTCAAAATGTGTCTGTCGCATTGCATCCCAGGGTTGCTCTGACTTTATATTCTGATGCAATTTTGAATGGGATTGAAATCTTCAAAATGAGTAATATAGACAATAGCCTCGCCGGACCAAATCCTGACGTGAACTTAACAAGTGCACACACTACTCCAACTAATCGCCCCACGTCTTCAAATTCTAGCAATAACGGGACAAAAATTGGTGCCGTTATTGGTGGTACTGTATCAGGCCTTGCTATACTCTCTCTCCTACTTTTCTTGATTGGCCGGCGAAGAAGACTTGGAGTCAAGGACAGGGGTAATGGAGCAGCTTCATGGTTGGGCCCATTTTCTATTTCTTCTACCAATAACGGGACAAAAATTGGTG
>Cluster-31376.1
AAACAGTCAATTTCGATTTCAAAAAGTAAAAAATAAAAATCAAATTTTTGATACACAATTTTAATTATTGTTTAAAATTAAAAATCATTGACTATGATTTAATACTGATTTGATGAATTCGATTTCAATTTAAAACCGAACCGTTATTGTGTCTAATATAAAGAAGTAAAACATGTATTACTAGAAAAGAAAAGAAAAAAACAGGTAGGATTCCACTAAGTCTAACACATGGACCTACTTGAATGAGATATCACGCAAAGAGTTGGAGAAGTAGTACTACTGTTCATGGACAAATGTGTGATATGATGCATGGAAGCCACGTGTATGATTGATCACTCCCAATATTTATTTTCATTTTCTTTTCTTCTCTTTTCTTGAAACTATATAAGGACCACTTCCACAGCCCAAGGAACACTGATAATAGGACCACTACCAACCAGTGGCCCGTCCTCCACCCTCCGCCATCACCGGCAGCACCATCACCACCATCACCATTCTCCTCATATCAACTAACTGTAAGTTATAGTGAGATGGTGCAGGAGAATGAGCATTTCAAGCTTAGCTAGCTCACTGCCTGGGCAGGAATGGACTCCATTGCCAAAGGGCATGTAAGTATAAGGTCTTGGTGGCACCTCGAATCTTGAAGGGTCAAATTTATCGGGTTGAGGGAAGAAATCTGCAGAATGATGAATGGTTCTAAAGAGAGGCAGAACTTTCCAACCTCTTGGGATTAAGTAACCTTCAAATTCTACATCTTCGACTGCTTCTCTAAATGTAAATGATAGTATGCTTGCTCTTCTTAGTGTCTCTTGTATCACCCTGATAGTCAACGGCATGCGTCTTGTATCATCCCACGTAAGCCTACGATTTGCCTCAATTATTTCTTGTCTAATTCGTTCCTGTTCAGTCGCAACAGCTTGTAGTAGATCTTGATTATCATGCAAGTATTTGAGAACCCATGTTAGGACACTTGCAGTCGTATCATGAGCAGCGAAAATCACTCCAATTATATTGTCAGCGATTTGGGAATCGTTAAGCTTATTATTAAGCTTTTCATCTTGAGCTCCTAAAAGAACTCCAAGAAGTCCTCCTCCTTCTTTCCCACTTTCTCTTCTCTTCTCTATCAATCTCCTCAATATCTCATTCAGTTGCTTCCTTGCCTTCATTGCCTTGTTAAAGAGAGTTCCTGGCAAATCCAAAGGCATAGAATTATAGCCTTTCTCCAGGCAGAGATATAGATGTTTAATTCCTTGTATTTCCAAGGCTTGTTTCTCTCCAAACGCAGAAATCATTGCCACATCAAAAGCATACCTCTTCATTTCCTGCAAAGTATTAATGGTTGCATTTTTCCAAGTGGGAAGAAATGCCAAAACAATCTGCTCAATTTCAGAGACTGAACCTCTTATTGCCGAAGGTAGAAATGAAGCTTGCACCAACTTCTTGAGTCTTGAATGATAAGCTCCTTGATGGAAAAACAGAGCCTCTGGCCCTATCATTTTCTCTTTACTTGTTGGATATGTTGGCTTGAACAAATGTGCTTTTGTCACTAACACAATTCTTGCTGCTTCTGGACTTGATATCATCACACATGGACATCCCAATATATGGGTCTTAAATATATCACCATACCGTTTTTGCCTATTGGAGAAGAAAGAATTCGGGTTTTGAGTGTAGAGCTTGAGAGTCTCTCCAATATAAGGCCATCCCATTGAGCCAGGAGGGAGGCGTTTGTCTTTGGAATGATGCCATTGAAGGAAAAGAGGAAGAAGAAGAACAAGAAAAGGAAGCAAGAATGAGCCAAAAACAAGTGGTAACGTCAAAATCGTCATCAAGAAACCAATCTCCCTCTTGATGAGAGAGATGAAATTAAACGCTAATAAAGATGTAGTACTTAGTGATATTGGTGATGACAAACGAGAAACTGCACGATTATATGTATATATGTATACCAATATCAATTCAAGAAAAGCAAGTATCAAGAATCAAGAAACAAGAAATAGTTGGGTAAAGGGTAACCAAGAACAGGGGGAGGAATGGCCTTGAAGTGGTGGTGGTGTATATATATATATATACACAGAGAGAGAGAGAGAGAGAGAGAGAGAGAGAGAGA
>Cluster-40357.0
GCCAAGCCCAAGGGAGCCCATCTAATCACTAATCCCTATTTTTCTAACCGTTAAAGGCGCAATTTAAAATGTTACCGTTGCCCTCGAGACGAAACCAGAAAACTAGCCGTTGCCTCCTTTGCCTTCCTCGACTTCATTTACTCAATACCAATCTTAATATCCTTCAAACTCCATCAAATATCCTCCTAATATAATCGAACCAATACTCTGTTTCTACCGAAAAGAACTCGTTTTGCTTTTTACCTTCTTCCGATCCCCCATCAAAACTAACCAATATTTTAATCGAGAAAACCAGTAATGGCATCCAAAACGGTTGCTAAGGACATAATCACTCTACGCGGTTCTGCAGCGATTGTTAGCGAGTTCTTTGGTTATGCAGCAAACAGTATACTATACAATAGAGGGGTTTATCCAGAAGAGAGTTTTGCGAAGGTGAAGAAATATGGACTCCCAATGTTACTCACTCAGGATGAAGGTGTCAAAACCTTTATCGCCAACCTAACCGCTCAGTTATCAGAATGGCTAGAAGCTGGAAAGTTGCAAAGGATTGTTCTTGTGATAATGAGCAAGGTCACCAACGAGGTCCTAGAGAGATGGAATTTTAGTATTGAAACTGATAGTGAGGTGGTCGAAAAAGGGGTATCAAGGGAAAAGAGTGATAAAGAAATAATGAGGGAGATACAAGCAATCATGCGTCAGATTGCTTCGAGTATTACTTACTTGCCATGCCTTGATGAAGCTTGTGTATTTGATGTGCTAGCCTACACCGATAAAGATGTTGCAGTCCCTTTTACCTGGATTGAAAGTGATCCAAAATTGATTGCCAATCCACAAATGGTGAAATTGCATTCTTTTGATACCAAGATACACAAGGTTGACACTCTGGTTTCATACAAGAATGACGAATGGGATGAGCAGTAGAGAGAGGCTTGCTCTGCCTATGGTCTCAAAAGAAAAGAATTGTTTGAACGAGTTGTGGTCACTGTGAATCTTTTATTCACATTTTCTTGTAGTATGGATATCAAGGAGACAAAATTGATGTTATTGAGTTGTTTTGAAGTGTACTCGTTTGATAAAAACTGGAATGGAAAAAACTCTAAATGGTGTAATTCTTCATATATCAGTGAACATATACAAAGATTTTTAAGTAGCATAGATATGCTTGCTTATTTTTAGTTTAGCCAAACCCAGTCAGCATGTCTGAATAGAACTTGGAAAGGGAACATTTTACCCCATTCTTGGACTTGCCTAGTACAAATCCAGATTAGTTGAGCCAATGAATTTCGGACACGGGATAATTTCCACCCTAAAAAAAAAAAAAAAAAAAAAAAAAAAAAAAAAAA
>Cluster-38618.0
CTTTGGGAGGGTGAGAATAGAACGGTCATTTCGATCAACTCATTTGCTGTGATCGCCTGTTCTATTCTCACCCTCCCAAAGATAAACTAGAGAAGAAAAAAAAAAAAATATTAACTAGACAAATCCTTGTTGCTGCATTGAAGCCAATAAAGAAAATGGATGGTTCTGATAAGAGTGTTTCATCATCATCGACTCCAGACAAGCCCCACTCAGTCACAAAAGTTTATATAGGTAACACTGATGAGAATGAGCAAAGCCATCAAGAAATGGGTCTGACTGTCCAAAACTTAAACAGATCGACATCAACAAAGCACTTTATGTCACCTACAGTTTCCGCAGCTTCAAAATTCAATCCTCCCAGAAAGAAAATATTAGCTGAAAGGAACGAGTCTCTAGATAACTCTTTACAAAAGACCCCAAATCTTGATTCAAAGCCCCTCCAAAAAGCCTCAAGTCTTGGTTCCAAAACTTCTTCTAGTACCGATTTTGATGAAAAAGAGAAAAATGCTCTTGTTTATGATTTGTCACCAAGGCCTTACGACCCAGTAACAAATTATCTCTCTCCAAGGCCTAAATTTCTCCGCTATAACCCCAATAGACGCCAAGCAATATTGCTTAAAAGAGAAAATCAGGCCAAACAAGGCAAAGATAGGTTAACCATTAGTGACAATGGTTCTGTGGAAATCGAGAAAGGCATTGATGAAATTGAAGTTGATTTGGCTAGTTCTTGTGGTTCTTTGGCTTTTTGTTCTAAAGAAGCCGATTTGAATAAAGAATTTGAAGAGATTGATGAGAGTGATGATGAATTTGATGAGGAAAGGAGTTGGAATTTAAAAGGAGTACTAAAAGTTTTGATATTGTTGGCTATTTTAGTGATTTCCACTTCCTATATTTCTTCTATGAACTCCCCTACACCTTCGCCTGTCGTACAAGCTGTTGTGGGTCTTAAGGATGGATATCGCAAGATACAAGATCATGTGTATGAATTTGTGAAGAATGGGAAATGTAAAATGGGTTTTGTTGATATAGATGGGATTAAGAAAGATGAGATGATTGAAGATGTAAATATAGGAGGAGGAGGAGGAGAAGTAGACGACGAAGCAGAATATCGAAATGAGCTGAATGAAATGGTAGATATAAAAAGTGAAGAAAGCAAAGTTCTAGAAATGGTTGAAAATGAACTTAATGAAGGAGGAAAAAGTGAAGATCTTGTGATACAAGGTGGAGAAATTGCTGACCAGAGTGAGTTGAACGAAATTGTAGATGTAAAAGTTGAAGAAAGCAAAGTTTTACAAGTGGTTGAAAATCAACTTAATGGAGGAGGAGAGAATGAAGATCTTGAGATGCAAGGGGAAGTTGCAGATTGTATTGATCTTGAAATGGGGATTTCAGATGAAATTGCTGCAAATTCTGAATTGCAAGCATTGGAATCTGTAGGAGTTGTTGAAATACCTTTAACAATTGTATCAAATGATGAATATGAAATCAAAGAAGAAATCTTTAACAGAGAAATGGTGGAAATTGGGAACATCACTGAAGATAAAAACGAGCATGAAATTGCCATTGATGAAGCAGAAGAAGGTACAGAAAAGGAAGGAATTATCAAACACATGGAAACTGAATCAATTATAAAAGCTGTTTTTGGGTTCTCTTTGTTTTCCTCAATTTTTGCATCTCTTGTATTGGGTCTTCACTTCAGAAAGAACAGAATTGCAAGAAAGGGTGCTTATCCAGTTGCTGATTCTTATATTGACTCTAAGATACCAGAGAAATGCAGCTCAGTTATAGCTAACAAAGAAGTTAAGCAAACTGTTGATCCTGTTTCATTTGCTAATTCCAACTCTTCCATGAATTCACTGGAAGAAGAAGAAGATTCCAAACAAACATATGAAAGCCGAGCACCACCGTCTATCGAGTTGCTTGGTGAGCTTGTGGTAGAAGAGATGAGCATCTCTCTTAGGAACTGTGGCATCAAAAGTAGGATTATAGAGAGTGAAGTAAGCAGTCACTCTGTTTCCATGGAGAAGGGCATAAGCAGTAAGGCTAATTCAGTTCCTGTCCGTCTGCAGCCAGCTTTCTCAGACATTTCAAACATGTATTTCCCTTCATATTCTGATAAAAGGAAAATTGCCAAGAAACAGGATGAAGAAGTCAATAATGTGATGGTAGCAACTCCATTAAGGCGATCAAGCAGAATCCGGAATCGAACAATTGCATCTCCATGATTATTATTAGCCTTCTCAACCTGCTTCTCCTGCTGCAATACAGTGAAACAGCTTTCTCTGTTGTTTCATTTTACAGCTTCTTAATTCCCACTTGAAAGCTATCTTTAGATTGATGTTTAGCTGTAACTGTAGACTTAATTAAAGAGCTTGTTATGTAGGAACTAATTGATGTATTGACTCAATTAAAGAGCTTGTTATGTAGGAACTAATTGATGTATTGACTCAATTAAAGAGCTTGTTATGTAGG
>Cluster-33762.0
TTAAACATCAATTTTTATAACTATTCAAACATGTTTTTTTTTGTTTATAGACTATGATTGTAGTTTGTTATCAATCAATTATATATGGACCTAATTTGATTGATTAATCAAAATTTATTTTTTATGTGGACGTAGAATTGCAATTTGCATGTACCGGTCTTTAAGATTTGTTCACCTGCTCTGCCCAATACTTCTATATATATACCCAATCCACAGTCGTATGACTTCACTTCAAAATATGGCTGCTACTAGTAATAATTATTCTTCTTGTACAGTCATTTCTGTATTAGTAGGTTTTCTTTTGATTTTCTTCAATGGAAGCTCCTCAGCTCAGCTTTCTACAGGTTTTTATTCTAAAAGTTGCCCAAAGCTTTTTGAAACAGTGAAACCTGTTGTTGCAGATGCAATTTCGAAAGAGCGAAGAATGGGTGCTTCTCTCGTTCGCCTTTTCTTTCACGACTGCTTTGTCAAAGGTTGTGATGGGTCTATACTCCTAGAAGACACTGCTTCTTTCACTGGAGAGCAAACTGCAGGCCCAAATAATAATTCTGTAAGAGGCTTTAATGTTATTAATAATATAAAGGCTAAAGTGGAGAAAGTTTGCCCAGGCGTCGTCTCCTGTGCTGATATACTCGCCATTGCTGCTCGCGACTCTACTGTTACTCTTGGAGGACCAAATTGGGCTGTAAAGCTAGGAAGGAGGGACTCAAAAACAGCAAGCTTTTCTGCTGCAAATAGTGGTGTTATTCCTCCTCCTACTTCTACTCTTAGCAACCTCATCAATCGATTTAAGGCTAAAGGTCTTTCTGCCAGGGACATGGTTGCTTTGTCTGGAGCCCATACAATTGGACAGGCAAGGTGTGTGATATTCAGAAATCGCATATACAACGAGACAAATATTGATAGTTCATTTGCTAGCACAAGACAAAGGAATTGTCCAAGGGCTACAGGCTCAGGAGACAACAATTTAGCACCTCTCGATGTCCAAACTCCTAATGCTTTTGACAACAATTATTTCAAGAACCTACTTAACCAAAAGGGTCTTCTCCATTCTGATCAAGTTCTCTTTAATGGTGGATCCACAGATTCTTTGGTTAGAACATATAGCAATAACCCAAAAACCTTCAATTCAGACTTTGTTTCTGCAATGATCAAGATGGGAGATATTGATCCTCTAACTGGATCTAGTGGTGAAATTAGGAAGAAATGTAATAGGGTCAACTAGTTCATATATTTTGCAATTTGGAGAGTTATTATGTTTTGTTTAAGTGTGGATATTGTTATGTTTAGTTTCCAATATTCAATAAACAAGGGATCAAACCAACAAGTGTCATGATTCGGCACTTTCTCTTTTAAGTGAAGTCAAAAATTCGATTCTAATGAATGAAGCAGATACTAAGGGATCAAGGTTCCAAAAGATTTTGATCATGGTTGGTCTTTGAGTTCAATTCTTCTCCACCACAAAGAGAAGGCTACCTCCTATCTTGTAGCTCATAATGTTATTCTGGTCCGTTGAGTCTCTCACGTATAAAAAAAAAAAAGTTTGATCATGGGATAATATAATCATTTGGCGTTTTGATTTTCTTAGGTCTTTTGGACTCACCAATGCCTCTGCCACGTTTTGCACCCTCCACAATAAGCTATTCCACCAGTGCTTAGACG
>Cluster-30488.0
GCAGAAATTATGCGAAAAGACCATTCTTCACTTCAGTTACTGTAACAAGTGAGAAGAAGAGTACGCTTGTGTTGTGCGAGCGTGTTCCACTATGGCCACTGATGTCCTTCCACATACGCACAAATGCTTAGTAAAATTTTAATTTTAATGTTACGTTTTTGGATGTTTTACTGATAATTATTTAATTATATTTCTATCTATGGTTTAATTAATTAATTTAAAGTGCTAAATGTTTACTTAATTATGACCACTTTAATTAGATCAATGAGACAAACGTCTACATTTCCACCACTTGCCATAATCTAGACTGACCGATCTCTACATATAAATATTACATATTGGGTTCTCTCCAATTCATTGACTGCTGCATTTCCAGTAGAAAATCAAAAGAAGAGATCAAAACCAAAATGGGTTCTGCTGTGGTAAACATTCCAGATGATGTAGAGCAAGCAGCAGTAGTTTCCACAAAAGAGAGAAAGAAATCCATTATGCCTTCTTTTTTACCCATCATTTCTTTTCTCAGAGAAAAGAAAAACAAAGATGACATGAGAAAATGGATTCACAGTATCAAAGTTGGAGTTGCTCTTATCTTAGTTTCTCTTCTTTACTTTCTTGATCCTCTCTACAAGGAAGTTGGAGATGATAATGCCATGTGGGCTATAATGACTGTTGTTGTCATCTTCGAGTTTTACGCAGGTGCTACACTTGGCAAGGGCTTAAACCGTGGAATGGGAACCATATTAGGTGGTGGATTAGGGTGTTTAACTGCAAATTTAGCTCAACATGTTGGTGGGACTAGCAGTTCCATTATTATTGGAACTGCTATGTTAATTTTCGGTGGAGCAGCAACATACTGTAGATTGACACCGCGCATTAAAGCAAGATATGACTATGGAGCAATGATATTTATCCTGACATTTAGTTTAGTGGCAGTGTCTGGTCGACGTTTTATGGTCATTGAAATAGCACGTGAAAGGCTTCTGATGATAGTTTTGGGTTTCGTCATCTGCATTTTCACAAGCTTATTTATCTTTCCTATATGGGCTAGTGATGAGCTTCATGATTCTACTGTCTCCAAATTCCAAGCCCTTGCCACTTCTATTGAAGGTTGCTTGGAGGATTATTTCAGATTTGATAGTGAAAAAGAAAGGCAACCGGTCAACTTCAGCAAATGCAAATCATTGCTCAACTCCAAGTCCAAGGATGAATCTTTGGCAAATTTTGCAAGATGGGAACCATGGCATGGTAAATTTGGGGTCTCTCATCCATGGGACAAATACCTAACAATAGGAGAGCTTCTTAGGGATTTGGCTGTCAACATCATTTCAATCAAAGCCTGCCTTGAATCCCTTAGAGAGCCTTCGCAAAGTTTGAGACAATCAATGAAAGAACCAAGTGAAGCAGTAGGGACAGCAATAGCATGGACATTGAAGGAGCTAGGAGACAGCATCAAGAAAATGAGAAAATGCCAGGCAGAGATACTCATAGTTCCAAAATTGAAAGAAGCTAGAGTAGAGTTACGTGAGATCATAACTCCTCCGAAGCTAGCACAACTAGAGAATGGCGATGGACTTGCAGTAGCAAGCTTTCTATTCTTGTTGATGGAAATGGCAGAGAAGATAGAAAAATTGGTTAAGGAAGTGGAACAACTTGGAGAGCTTGCTTATTTTTATTAAAGCTAGCTAATTTTATTCAAGAATTACCAAAATAACCATTTGCCAACTTTTGGCTTGGGCATTATGAGTATTTATGTGTGTGTCTACATATATATATATCAGCTTCAGAAAGAAAAATTATTAAAAAATAAATATTAGTGTGTGAGGGAGAAAATCTTAATAATTAAGAGTATTAATGGTTAATTTTGTCCTGTAAATTTAATTAATGACACATATTGCATAGCCAATGATAAATGCTTTTCGATAACT
>Cluster-43517.0
AAGGGTTGAAATGCGAATACATGTTCTCTAATATACATCCAGTGTATCTATAAATTATTAGAGAAGTCCGCAACGGCTACTACGTTAAACGGTAACCCCCAACGGTCGAAAACTTTTCAAATTTCTTTCTGTACTGGTACGCCTCTAAAAAACTCGCAACCTGCCTTCGTATTTCTCTGTCTCCTCTTCTTCTCCTTTTCTCTCCATCTCTCATCTTCTCCCCATAGAAGCTCTACTGTTCTCTCTCTACCTACGGAAGCAGAAAAGACAGGAAGAGGAAAAAGGGTATTTCTCCGTTTTTTTCAAAAATGTTGCAAGATATGTGGAATGCTCCTCCTGGTTTTAGACCCACCAAATCTGCTCCTACTTCACCGGCAAAGCCTCTTGGAGTTTCAAGAACTCGGTCTGAGTCGTTTCATGCCATTCATAAAGTACCTGTTGGTGACACTCCTTACGTTAGAGCTAAAAATGTTCAATTGGTAGATAAAGATCCGGAGAAAGCAATTCCTCTGTTTTGGGCAGCCATTAATGCTGGAGATAGAGTTGATAGTGCTTTAAAAGATATGGCAATTGTTATGAAACAACAAAATAGGGCAGAGGAAGCTATTGAAGCTATTAAGTCACTGCGAAGTCGATGTTCAGATCAAGCCCAGGAGTCTCTCGACAATATTCTTTTGGATCTTTACAAGAGATGTGGGAGATTAGATGACCAAATATCATTGTTGAAACACAAGCTTTATTTGATTCAACAAGGCCTTGCTTTTAATGGGAAACGAACAAAAACGGCTCGGTCTCAAGGCAAGAAATTTCAGGTCTCTGTAGAACAAGAAGCAACTAGATTACTGGGGAACTTAGGATGGGCATTAATGCAGCAGAATAACTATGTGGAAGCAGAGGATGCCTACAGGCGAGCACTATCAATTGCGCCTGATAACAACAAAATGTGCAATCTTGGTATATGCTTAATGAAACAGGGGAGAATAACAGAGGCTAAAGAAACATTGCGGCGAGTGAAACCAGCAGTTGCAGATGGACCAAGAGGAGTAGATTCGCATCTCAAAGCCTACGAAAGAGCACAGCAAATGCTAAAAGATCTCGAATCCGAAATGATGAACAAAGGAGGAGACAGAGTAGAACAGAGTAGGCTTTTCGATGCCTTTCTTGGTTCTTCATCAATTTGGCAACCTCAACCCTGCAAAGATCAAAATACAGTATTTCCAACAACAAATACAACAAAAATACATGATGATTTTGCAGATGAGAATATCGATTCCAATATAATAACAAATCAAACTGCTATTCCTCAGAAGAAAAGTATCAAACAGTTATTTGCTCCTTTTGGAAACTCATTAAATGTAGATGCACCTCCATTTTATTCTACAAAATTGGTTAAGGAACCAATTGGAAGTCAATTAAATGAGCGTCTCAAAAGAACAAGATCAGGAAATGCTGCAAACTCAAAAAGAGGAAATGAAATGGGGGTTTTGGCCAATATGCCATTAGTGGAGACTGATAAACCAGAAACAAAATCAAGAAGGCTATCAGATGAAACAGAGGAGAAATTATGTGAGTTATTGCCAGATAGTAAAGATTTTGAGGATGCAATTCTTGCAGCTGTTTTAGGTCCATCAAATGAAACTAGCAACAATAGTAATGGAGGGATTCTTCAACCCAAGATCGAAAAGAGATTAAAGGTTTTCCAAGACATTACTCTGTCTCTGAGCCCAAGAGCTTGCTGAAATTAGGCTAATAAGCATTAATTAGTTATTTATTAGTTTAACTAATTTTATTTTTATCTTTATAAATTCTAGGATGGAGATAAACTTGTTCTCCTTGAGCACCCTAGTTTCCTGCATGCAGTGGAGTTTTGCCGCTGCAAGTAGTTTATTGTTGTTCTATCTATTTATTGTAAGCCTCTTGAAAAAGGCAATTTGGGAATAATTCAATGTCTCTCATTTCACGCATTTTCTATGTTATGAGGAGGCCGACGTGCCGAAATAACATTTTGCTCTATCCAAAATAGGTAGCACTCTCTTCGACTTACCAAACAGTAACAATCGGACCACACCTAATTGGCTTGCAATTTCCTTTGGTCACGCAGTTGCTATTAATCGGCAGAAAGCTTGTGAGTGCATACTTGTAGAAGGACAATTACTATAATGAGTTTGAATCATATTCTAACTTAATTGACAAACATTGAAGAAACTAAAAATCATACAAGATAGAGACAGATAAATTATTGTGGGTTTTGCAATTTCTGATCCCAAATTAGGATCTAAATGAAATAAAACTTGTTTTTGTGATTTTTGAAACACTCAAAAGTACTAATTTCACTTAACTCTTCTTTGAACTTCATAGTAGTAACTAAATATTACCACAGCTGTAGCTACAGCTACTCCAACGACACTCCGTGCAAATAGTGCACTGCATTTTGCAGTTGCTTTAAAAGGAGGCTTGAAGCCCAGCTCTGATAGTTTCTTATGCGACATCGCATAATCTGCAAAGAAGGCATCCTCATCCTTTGCATATAGCTCAACATAGGAGCGGAACTTAGGATCTTCCACTAAAGCCTTATCAGTGGGGAGTTTTAACAATCCCTCAGAATCATCACCTTTCAATAGCTCTTTGAAGTATGAGTTGTCAAACTTCAGAGGATCCTTTGTCCAAGCACCGTCAAATCCTGATCTTTCCTTATGAGCCTTTCCCAATGTATGACCGCCAGAGAGTGCTACAATATCCTTGTCTGATAAACCCATACGATAAAAGACATCCCTCAGATGTGATGCATCTTTTTTTGCATCAGGAAGACGCCCTTCGTCAGGAGATTCAGTAGAATCCTTTCTTCCCGGAACAAAATGAATAGTAGGACCTCCAGTGACCTCAACTGCAACAACTCCAGCAAGCTGATAAAGGTCAGCATATGTAATTTTTGGATTTTTGGCCTTGATTTCCTCACATAAATCAATGGCGATTTTAAGACCCTTGTTAGCTTCATGCTTGTACTCTATTTCGTTTCTGATAGAACCATTAGGTCCTCCTGTTTTATTCTTCGCATCATAAGTTCCGGCATCATGCCACGCTAAGCGAAGCATCAGAGGAGCACAGCTTTTGCTGGAAATGAGAGCGCGAAGGTCTCGACGAACCTTCTCTATCTCTTTCAAGTATTCTCTATCCACCTTTGGAGCTGCCATTGATGCAACTAGAAACTGAACAAACGAAAAACAGAGGCTGATCGATCAAGGAGAAAAAACAGAAACCGAAACAGATGTATTATAAAGGTTTGTTTGGAATTATTATATATGGAATTAGAGATGAGAAAGAGTTAAAGATACAATAGAATGTAAGGGAAGGA
>Cluster-51590.0
GTTGCATTGCCAATTTAAAAATTGATGCCATTATCACACGAAGGTGATGCCTGAACCACCCAGAGAGAGAGAGAGAGAGCACTCATGACCTCCTTATCGCTCTTTTTCACATTTTTTTTCTCACTATAAATTTGTCGCTTTTGACAAATACCCACACCACAGAAACGATAAAGCCATGAACTTCCTTTCAGAAACCAAAATCCCATTAGCATTATAAAACGTCAGAAAACATCCCATTTCCATATTTTTTGTTTCGATGGCTTTAGTCACCTCTCCATTAACCAAATCCAAGCCTTACCCTTTTTTGCCTCTTCGCCGAGCAAAAGAATTAAACGCAAAATCATTTAAGTTAGCAACCAACCGCAAACGGCAAAGTTTCAGTATTTTTGCTGATTCAAGTAAGAACATTAGCAATGGAGCTGCACTGGAAATAGGAAATAATAGTACTGGTCCATTATTTGAATCAGAGCCGGTGCTAAAGAATTACAGGAGAATTTTGTTATCAGATGTGGTGGTTACAAGAGAAAGGAATGTTTTTTGGGGAAGGAAATGGAATTCAATGGATATAGGCACTGCTGGTGTGGTATTAGCAACGCATTTGCTTAGTTTGTTGGCTCCATTTTATTTCAATTGGAGTGCATTTTGGGTTGCTTTTGGGCTTTACTGTGTTACAGGACTTCTGGGTATTACTCTTTCCTTTCATAGGAATCTTTCTCATAGAAGTTTCAAGCTTCCCAAATGGCTTGAGTACCTATTTGCATATTGTGGAGTTCAAGCATTTCAGGGGAATCCCATTGACTGGGTTAGCACACATAGATACCACCATCAATTTTGTGATTCTGAGAGAGACCCTCATAGCCCTGTTGAAGGATTTTGGTATAGTCATATTAGTTGGATGTTTGATTCCAGTTCTATTATTGAAAGGTGCGGAGGGCAAACAAATGTTGGAGATTTAGAGAAGCAACCTTTTTACAAGTTTATTCAGAATACATACATTCTTCATCCAATTGCTCTTGGAGTTCTGTTATATGCAATAGGCGGATTTCCCTACTTGGTGTGGGGAATGGGAGTAAGGATCATATGGGTTTTCCATATCACTTGGCTAGTAAATTCTGCTTGTCATGTATGGGGAAAACAAGCATGGAATACTGGCGATTTGTCCAGGAACAATTGGTGGGTAGCATTGCTTGCATTTGGAGAGGGGTGGCATAACAACCACCATGCATTTGAGTACTCAGCTAGACATGGCCTTGAATGGTGGCAAATTGACATGACTTGGTATGTTGTGAGGTTTCTTCAAGCTATTGGGTTAGCAACTGATGTGAAGATACCCAATGAAATACAAAAGCAAAGGATGGCTTTCAACAACTGAGTTTCAAAAAATAGGGTTTTTGAGATGTTCCATGTTTAACACAACTTGATGATGAGAAATTGACTACTATATATCATGTGAGAGTTCATGTGACACATGGGGCATTAGCTTTTCTACATGTGGATGTAGCCTTATAGTAATGACTTCTTCACTAAAAAGATCAATTTGTTGGTTCTCCTTTCTCATTGCTTTTCATTTTGCATATACTACAATCGCAAAATTAAGGCATGTTTTGTTTAAAAAAAAAAAAAAAA
>Cluster-49987.0
TAGAGTTTGCTTGATATAAGCGCATTGTGTTCAAAAGTTTTCCATCCCCAATCATAAAAGAGGCTTGCTAAGATAACAACTTGTCAATAATTTTCAGCAAAATTGAATCTTGAACCATCCTTATCCAAAATGATTGCACAGTCACAATTGTGCATTATTTAAATGGGTCTAACCATTAAGGAATGACATTATTTTCAGCAACCCTGTCATGTTTCTGAGAAAGAAATGGTTCTTCCAAATCAATTTTGAAATTCTTCTTCTCTAAAGACTCATCAATTATCACTTTTACAATTGATGATTCTTCCTTTTTAATTTCTTCATCAAAATCTTTGGCTTTGCCCCATAACACTACATATAGACCAATTATTACTGCCAAACCACCAATGAAACTCCCTAAATATGTCTCCTCATGTAGAAATAGAGCAGCTATTATAGTCACTATAACTGTGCATAAAGGATTGAACATTGCTGAGAAAAGAGGACCTCTCTGAGAAATGCACCAAGCTTGACCAAAAAAGGACAGAGCCAGTCCAACTCCCGCATATAAGCAACAACAAATTTCAAGATATGAATTCAACTTCCAATCTGTAAGATTTTTTTCGGCACAAATTGCAACCACTGCAGATTCTATTGTAGCCAACAAACCCATCCAAGAAGATGAATACAAGTGGTCCGGACAACTTGCTGAAATTGGCACCTGCAAAATCATCCACGATGACCAGAAACAACTGGATCCAAAGAGAAGTATACACCCCATCAACCAGTTGTGTCCTCCAGGGCTGAAGAAAGATTTTGGTGGTAGCAATTCTGTATTTAGGAGCTTAGGTCCTTTAAGTAATGCCATGGAAATAGCTCCACTTACACACAACACTGTGCCCAATATCTTGGCAATACTTCTTAAGCTTCTGATATTTACTTTCTCCAATCCAAAAATAGTTGCCATTACAAAGGTGATAGCAGGGATTAGATTAGTCATTGCACTTGTTGCAGTTGAAGAGGTTAAGTAAAGTCCTTCAAAATATGCATTTTGATTGGCTGTTATACCAATAACAGAAGCAAGCAAAATCCAAGAAAAGCTCTTTAGTCTCAGAGAACATTTGCATGAACTTTTCCTTCTTGAAAGAAAAGCTAGAGGTGCCATAATCAAAGTTGCTATGCCTTGCCTGTACACTACAAAGACTCTGGGGTTCAGCCCTTGTACAAGAGCGGCTCTGGTGAAGAGAGCAACTCCTGAATAAATGAACTGTAACCCAACCATCACCATTACAGGCTTACAATCATTAAAACTAACCATTCTTTTACTTCTAAAAATAATTTTCCTTAACTGTAATATCCTGACGCCCCAAAAATGTATGAGCAAGTAGAGCTTTTATAAACCAGTTTTCGTCGTTGCAAGTAGGACAAAACTCATTAGGCTTATTCACGCGTCTGCAAAATTTGGTCTGGCTTTAGTTTGAAAAATACTACTTTATCTAGCTGTGAAATTTGCAAGTACCAATTTTTAAACCAAGCCGATTTGTTATTGTAATTAAATCATACCGCCTAACTTAACGTCTTATTAA
>Cluster-33862.0
TAGAAGGTTCAAATGTACATAAATAATTTTTAAGATGCTCAATAATAATAATTAAAATAAACAAATTCAAGGACCCATGAAAGAGAAGTGTGTCAAGAATCTTGATCATCAACATTTATTTCTGATTGTTATCATCATCATCATCAATGACAAAAATCAATCTTTCAATTTCTCAAACATAATTTTCAGTGTCAAATCCCAAAATGTAGTAAAAAGAAATAGCAAAATAATCAAAATCCCAATTCCCAACCAACTGTAGTGTGTCATGAGGTAGACACTAACTAACCCTCCCCCACACAAATAAATTCCTTTCAATCTTCTTCTTCTTCTTCTTCCATACGAAACCTGAGATGCTTCCCTTTGGGTGTTGGCAAACCCTTCAAATGTAGAATACTTGGAGAAGAACAAGCACAACCCATTACTTCTTCTTCAACAATCTCATCATCACTGTTATAACTAAACCTTTTATGCTTTCCTTCAAATATAGCAGCTGCCATTGAATTATTTGTCTCAGTTACACTAATCTTTCCAATTCCTTCACATAACGCATCCAGTAAATCATCTTCTTCATAATAGTCATCGCAGCAGAAATCTTCTTCTTCTTCTATTTCTTCCATTTCTTCTTCTCCATCATGAGTGCTTGCATTAACTTGAACAGACCAATTAGAAGCACTGTCATAATCATCTTTTGTTGGTGATGCTTTTTTTTCTTTGCAAGTAGTCACCACAGATGTACATTCTTCTGATAATGCAGAATCACAGACTTCTGATTTCTCAGAGACAGAGAAATCTAACAGTAATGATCTTGTTAGACTCTTTTGTGACTCAATGCTGCTTTCTTCTTTCTTACCATCAAATATCTCACTCACCACCTGACAAATCTTCATTTGTTCTTCAATTACAGGCAGGGGAGTAACATTAACGCCATTGTTGCTATTAAGAATTTGATCATCTCCAGAGAAATTAGGGATTTGTGGTGTATTAGCAGGAGTTGGAGCAAGAAGAACCATTGGAGAAGCAGAAAATCCTTGAATTTGGAGAAAAGGACGATTCTCTAATGAAATCTTTGATAGTTCAGCTTCTTCTTCAACTTTCTGCAATAGTGTTTTCACTTGACCTCGAAGCAATGCCTCTCCAGACCCAGGTGTACTGTTACAGTTCTTTGCTTTACTAATGCTTCTTTGCTTTGCTATGGCTGATAATGGAGTCTCTAAGCTTCCCATAGCAAGTCCAACAATTGGTGAATCATTTGTTATATCGATTAGCACCGATCGATCTTGTTTTTGTGTTGTACCTCTTGATTTTCTAGATTTTGAAACACTTTTCTCCGAATCTTCAATTTTTCTTGACATAGGAATGTTGTTGTTATTGCTATTGCTAAGGGCAGCAAGAGTCTGCGATCTTGTGACTCTTTTGGTTGACGATGGGGTCTCCATTGAAGAAGAAGCTTAAAATTCAAGAAGATGATTTTGATTTTTGCGAAGAGAAAGAAAGAAAGCAAAAGCAGAGATTCCAAGTGAAAAGACAAAGGTGATGTTTTTTGAGGCAAAGTTGA
>Cluster-55487.5
ATGAACACAAAAGAGGACATTATATTATAGAGTACAGCAGCTTGGAATGCAGTAATTTTATATGAACAGGACAGCATATAAACTCTCAAGCTCTCTCATTTTATTACATATGACATAACAAAGGGGAGAAGTCTTCAATATCTAGTAGGATTATTACATCTGTCTGCAACTCAAAGGATCATCATCTCCTTTCACACTTCAAATGTTTGGCCTTACATTGAGACGGGAAGCAAGTTTTTGACCCAGAGATTGGTCGCACTGAGACCAGTAGGAGACCCAGATTCCGCGAATCTCATGGGTGATTCGCGGGTCCGATAAGGCATTCACCAGTCGGCAGAGGAATCTTTCTTGCCTGTCAGGTGTCCAGGATCTGTATCTTTCTCCAGGTTGCTTGAAATTGTTCTCCTTCGGTATCACACACTTTTCGCGACGTCCGCTAATAATAGCATTAGGAATAGGATATCTCTCTGCATGGCGAACTGGATCATATCTGGATTGGAAGTAATCAATCTCCTCATCTCTGTGCATGAAATTCATGAATCCATCATAATGATTGTTGTGATGAGGACACTTAGAGCATTACAGGAGCTGCATATATTGGGTCCAGACGTGTCTTTGAGTATCACTATAGCGAGTCCTAGCTGGATACTATCATAGATAGTGATGCCAGGCAACCCATGACTTGGTATTGCAGCAGTCATTTCACAAACCGTTCAAATTCTGTCACCCACGTCATGCTGAGGATGTTCTGCGATTTAGCATCAGGATCGA
>Cluster-53029.2613
GGATTTTTTATTTGTACGACCCACCTATTTGCGCAAACCAATTGACCGGTTAGCGTACTGAGCACCGACTACTCAGCAACCCATTTGCTATAAATCTTTAAACAATAGACCCATTTTTGCATCAAATACATTTTCTTTAGTTATAAATCTTTTAAACAAGCAGTTGAAGAATGGCCATAGATGATGAGGTGGTTCTGCTAGATTTCTGGCCAAGCCCTTTTGGCATGAGGGTTAGGATTGCTTTGGCAGAAAAGGGGATCAAACATGAATTCAGAGAAGAGAACTTGAGGAACAAAAGTGCTCTGCTTCTACAAATGAACCCAGTTCATAAGAAAATCCCAGTTCTAATCCACAATGGCAAACCAGTTGTGGAGTCGCTTATTGCTGTTGAGTACATTGATGAAGTTTGGAAGGACAAAACTCCATTGCTTCCTTCCGATCCTTATCAGAGAGCACAAGCTAAATTCTGGGCTGATTTTGTTGACAAGAAGATATATGACCTTGGCAGGAAGACATGGGCGACAAAAGGAGAAGAGCAAGAGGCAGCTAAGAAGGAATTTATGGAGTCCCTCAAGATTTTGGAAGGAGAGCTTGGAGATAAACCATACTTTGGAGGAGAATGTTTTGGCTATGTGGATGTGGCATTTATCCCATTCTATTCTTGGTTTTATGCCTATGAAGTGTCTGGAAATTTCAGTATAGAAGCTGAATGTCCTAAGCTTATTGCTTGGGTTAAAAGATGCTTAGAGAAGGAGACTGTCTCGAATTCTCTTCCCGACCAGAAAAAGATCTATGGCTTCGTTTTAGAGCTGAAAAAGGCCTATGGAATAGATTAGAAAAGTTGGGGTCAGTCTTTTATGTTTTATCATTAGAATGTGATGTGCTTTTTCTTTGTAATAAAGAAGGTTATTCTTTTCTACGCATAATGTTTGGGAACAGAAGCGAGATTGCCTATTTTCTCTTTTGTACAAAAACGAGAGAAAATCTTCAAATTCAAATTTCCACCGAATGACCCTACTCCAACAAAAGCATTTGAGAGTAATCTTTTCTTTTGC
>Cluster-55487.4
GACTCAAATTTGGAGGTTTGGGTTCTCCATTTCTTTCAAACTCTGATCCCCAGAAAAACAAGAACTCTAAAAAAACTTTCTTTACTACTCTTCAATATTATGGATCCTTACAAGCACTGTCCATCGAGCGCTCACAATACACCATTCTGGACTACCAACGCTGGTGCTCCGGTATGGAACAACAACTCCTCCATGACCGTCGGACAAAGAGGTCCGATCCTCCTTGAAGACTATCACATGTTAGAGAAACTCGCCAACTTTGACAGAGAGCGAATTCCAGAGCGGGTTGTCCATGCTAGAGGAATGAGCGCAAAGGGTTTCTTTGAAGTCACTCATGAAATCAGTAATCTTACCTGCGCCGATTTCCTTCGAGCCCCGGAGTTCAACTCCGGTGATTGTCCGTTTCTCACTGTCATCCATGAGCGTGCAGCCCTGAAACTCTCCGAGACCTTCGAGGTTTCGCTACTAGTTTATACTAGGAGGGTAACTTCGATATGGGGAAACATTTCCTGTTTTCTTCATCGGGATGGAATAAATTTCTGATGGATCATGCATTCAGCAACTAAGTCCATATCAGAAAACTGGAGGACTCGATTCTATCCCCACCTGAAGGTGAACCGTCCTTGATCTGACAGTTGGCATCCAAAATACGAACTGAGCTGGATCACTTTGTTTCTGAAAAGGCAAGACCTTGCCATTTCTGAACCTGCGCCAGGGCCAGAGAAAACTAAATGGAAATACGCGTCCAAATTAACATTTTCGGATTAGCTCTTCAAGGCTCGGAGACTACTTGGAAGCGATTCTCTAGAGGGGGAT
>Cluster-46626.0
GACTGAACTGAGAACTTTCTACCCAGCCGGTTTTTCATTAATTTCACTATACTTGAAAAACAAACCAGAGTTCACAAAATTGCAACTAAATCAGTTGCATCATGTACAATAAGAATATGGAAGAATCACAGTTAACATTATTTAGTAGATTGATAAGGAATTATGATGCCTAGAAACGCTTCTCATTGTTCTTGGTAAGTGAAGGTGCTCATGTCGTTCCACGACAGACAACTTTTGATTTTCTTTTGCTGAGGAATGTGAAATTTTGGTTCTTTAGGCACAGTTGGATGCTTCACTGACCTTCTGGGAATGAAGGGCCTGTCAAAATAGGGCATGGGTTGTGCTTTTGGAACCAGCTCCTTTCTCAATCTGCGTATTTCTTCCTCTTCTGCTAGCTTTTGCTGCCTCTCTCTTTCCATTTTGTATTGCTCAATAAGGGTTAACTTCTCAGCCACCTGGTGATCAAACTCGGCACGCTCCACTGCCCGAATATCACTGTGGAGCCTAAGGTCAATGGGTCTGGTATTCTCTTTTACTGGAGGTTTTATAAGACACTCAGGTTCATCTGTTGTCCAAGGAAGGCCTTGTGCAATAGGAATCCGCTGCTTCTCCTCCTCGGTCATCATTTCCTGCAATTTTTTCATGAATTCTTCCTCCTTCTGTTTTCCCCTTTGCTCTGTCCTCAGCTTAAATGGCTTTTGACTTGTGATTTTAAGCTGCTTTTTCTTCCATCTCCTCCCACCCATTGTGCTGCATGACTCAGAGCTATTTCTTCGGCTTCTCCGACCTCCATTAGAAGTCCTGCTAGAAATACTGCCTTGACTACTGTCCCACGATGAGGAAACAGAAAGCCTTGGATCCAAACCTAGATTCTTAGAAGTGAGAAACAAATCAGATGGGCATAGAGAAGAAGGAGAATCCTGCGATTCTGGAACTTTAGGATGCTGTAATCCAGGCAATGCCCATTGCATTGCCTTCTTTTTGTCCTCTTTAATCTCCTCCTCTTCCTTCTTATCAGAATCCTTGGGATCTGGTATTGTACGTAGCCTCTCAAAAGCCTGAACCAGATGCATCACTTTCCCACATTCAGGTACACTACTTCTTGCTTGTTCAAGCAACCTTTCTCTCCTTCTCTTAACTGTAGAAATACCTATTTGCTCCAATTGCTCGCTCTCATCTTCTTCATTCTCATTCTTTTGAGCCATAAAACCTTTCTCTATCTCCTCTTCTTCTTCAACTTCACTGTCGGCTTTAAAACCACTTTCCTTTTCTTTATCTTCCAATTCTTCTTTCTCTCCTATGGACCTGTTCTTGAAAAACTCTTCTTGTGAAGCTCTCAGTGTTTCATAAGCTACACATAAACACTTTTTTATGTTTCCCCCAAATTTCTCTTTGCATTTGCACTCTACAGTTGAATTTGAATTCGCTTTCTCCTTTTTCGAATTTTTCTTTGCCACAACAAATTTTCGTTCTCTGATCTTGTTTCTAGGAGAGTGAAGATTCGAACTTTGATTGATAATATGATTCTTTGAGGCTGATTTTTGAGATTTTGCAGATTTGGTAATCGGGGAATTCGTGGGTTTTGCATTAGGACTTGAATAGGAAACATTGGGATTTGAATTCTCGGAATTTTTTGAATTCTCGGAATTTTTTGAAATCTTGGCTTGAGGATCTTTCACAGGAGTAACTGATTTTGAATTCTTGGTGCTCGAATCCATGGATTCAAAGTAACTGCAGAAACAAAAATGAATCGGTAAGAGAAAACAGAAATTCTGGGTTTTGTTTGTTTGAGGGTTCCGATAGAGAGAGATGGGAGAAAGAGAGAATTAGGCTTCTTTGATTGATCAGTGAGAAACCCGTAAATGATGAATAGATCATAGATGAGAAAAAAAGAACGTTAAAGGTTTTGGACGCTCTCTGTAACGGCTAGTTTTCCTGATGGTGGGGTTCTGGCTTGCGCAGCGTTGGATTATTATTTTAAATTTTCGTTTGGGTTTTGACCGTTTGATTCGCTAATTAGGGATTAAACTGTGGTGTCGATTTGGATTAGCAACCGTTATGGCTAGGAGGGATACGGAGATTTTAGTTTGACAGGGATTTTGTTTTTTTTATTGGACAAAAATTGTTATTTTCGTTT
>Cluster-55487.2
GACTCAAATTTGGAGGTTTGGGTTCTCCATTTCTTTCAAACTCTGATCCCCAGAAAAACAAGAACTCTAAAAAAACTTTCTTTACTACTCTTCAATATTATGGATCCTTACAAGCACTGTCCATCGAGCGCTCACAATACACCATTCTGGACTACCAACGCTGGTGCTCCGGTATGGAACAACAACTCCTCCATGACCGTCGGACAAAGAGGTCCGATCCTCCTTGAAGACTATCACATGTTAGAGAAACTCGCCAACTTTGACAGAGAGCGAATTCCAGAGCGGGTTGTCCATGCTAGAGGAATGAGCGCAAAGGGTTTCTTTGAAGTCACTCATGAAATCAGTAATCTTACCTGCGCCGATTTCCTTCGAGCCCCCGGAGTTCGAACTCCGGTGATTGTCCGTTTCTCCACTGTCATCCATGAGCGTGGCAGCCCTGAAACTCTCCGAGACCCTCGAGGTTTCGCTACCAAGTTTTATACTAGGGAGGGTAACTTCGATATTGTGGGAAACAATTTCCCTGTTTTCTTCATCCGGGATGGAATAAAATTTCCTGATGTGATCCATGCATTCAAGCCAAACCCAAAGTCTCATATTCAGGAGTACTGG
>Cluster-55487.0
GCGTCAAGTGTTTGACGGATGATGAAGCAATGAAAATTGGAGGAGCTAACCACAGTCACGCTACACAAGATTTATACGATTCAATTGCTGCTGGTAACTATCCTGAATGGATACTTCATATTCAGACAATGGATCCTGCTGATGAGGACAGATTCGACTTCGATCCACTTGATATGACTAAGATCTGGCCAGAAGACATTTTCCCTCTACAGCCAATTGGACGGTTGGTGTTGAACAGGAATATTGATAACTGGTTTGCTGAGAATGAGATGCTTGCATTTAACCCAGCTCGTGTGGTTCCTGGCATTCACTATTCTAATGATAAGTTATTCCAGCTTAGGACCTTCGCTTATAGTGATACTCAAAGACACCGTCTTGGACCCAATTATATGCAGCTCCCTGTTAATGCTCCTAAGTGTCCTCATCACAACAATCATTATGATGGATTCATGAATTTCATGCACAGAGATGAGGAGATTGATTACTTCCAATCCAGATATGATCCAGTTCGCCATGCAGAGAGATATCCTATTCCTAATGCTATTATTAGCGGACGTCGCGAAAAGTGTGTGATACCGAAGGAGAACAATTTCAAGCAACCTGGAGAAAGATACAGATCCTGGACACCTGACAGGCAAGAAAGATTCCTCTGCCGACTGGTGAATGCCTTATCGGGACCGCGA
>Cluster-53412.0
AAAGTTATATTTAAAATGCAAACTTCCCATGTCCATTTCCATGTTTCCGTTTCTGTGCTACATAAATCAAACCGATTCCAAACTAGTTCAATGCCAAAAGCAGGAACCATGGCCACCCCCACTTGGACAGGGTATTTTATTATGGCTTTTCTTTATCTACTACAGTATGTACGAAATGTAACACTATATACGATGCATTTCCCACCACCATATATTAGAATTCTTCTTTTTGAAAACAAGTTGGCTAGAAAATGAACAAAGGATATTTCATATTTACATTGCACAAGATAATGAAACCTAAACCTATAGTTATATATACTTGAACAAAGTTAATTTGCACTTGCAAAGAATTAACCAAAGAAGGAGAAAAAGAAAATCATTCCTCTTTATATTGTTTTCTGTTCTATCTTGGACCAGAGAGTTCCATAGCATAGGAATCCAAAGAATACTCGTCATCATCATCATCCATTCCCATGCCTAAAAGATTGCTTGATCTATCATGACCATTTTCTTCATGCTTCAATGCAGTTGTTGGACGAATCGTGCTTTTGTTATTGTCGTTAGTAATAGAGAGGTTTGGGGAGGGATTGCTATGATTATGTGATGCAGCCCATTTCTCAGCAAGGCCATCACCTTCGAGCATCCGGACCAATTCAGACATTTTGGGACGGTGAGCTGGGAGGTATTGAGTGCATAAAATTGCAACTTGCAGCATTTCTCCAACCTCTATTTGGTCATAGTTGCTCTTCAGCTCTCTGTCCACTAATTCTTCCACTTTCTTTTCTTGTTGTATCTTCTTCACCCACTCCAGCATTGCTCCTTTTTGATTAACATTTTTTCCGAACTCAAGCGCTCTCATTCCAGTTATGAGCTCTATCAAAAGAATGCCAAATCCAAAAACATCAGTTTTCTCAGATGATTGGCCAGTTGAGAGGTACTCTGGTGCAATGTGCCCAACAGTGCCTCGGACAGCAGTGGTGACATGGGAATCAGCATGGTTAAGGAGTTTTGCAAGGCCAAAATCACCAACTACAGCCTCGCAGAAGTCATCAAGGAGCACATTAGCAGCCTTCACATCTCTATGAATTATCTTAGGATCACATTGCTCGTGCAGATACAGAAGACCCCTGGCAGCACCAATTGCTATCCTCTTCCTTGTGTTCCAATCTAGTGCAGGCTTCCCTCTCAGCCTGGAGGCTACACTACCATTAGACATGTAAGGGTAGACCAAAAGCCTCTCATTAGGAGTTGCACAATATCCAACTAATCTGAGCAAATTCCGGTGAACTGCAAGGCTGATCATTTCCAGTTCTGTCCTAAATTGTGATTCCCCAGCATTTCCAGTTACATCCTTTAGCCGCTTCACTGCCACCATAGTCCCATCTGCTAGCTTTCCCTTGTAAACATTGCCAAAGCCTCCAGCACCGAGTATTTGCTTTGAGCTGAAGTTGTCTGTGGCAAGTTGGAGCTCTCTGAAAGTGAAGTTCCTGAGATTACCTAGGCTAAGTAGTCCTTCATCTTGTTTGTCACTAATATTAAGTATCGTTCGGCTTTTCTGTTTCTTTCTGATCCAAAGGAATGCAAGTGCCAAGAGCAGGAGAACAACAAAACTAAGGCTAACCCCAAGTGCAGTTGCTAACTTCTTGGACTTATGTTTGCCAGACGATGGATTCAGAGAAAAAGCAAGAGGACCAGCATTGCCCAATCCAAAGCAACCTTCATTGGATCCACTTCCACAAATCAATGGATTGCCCACAACATTAAATGTTCTTGCAGGGAACTTGGGCACTGGTCCACTTAGATTGTTATAAGACAAGTCTAAGAAAGCGAGCTGTGGGATTTTGGCTAAAGACACAGGAACAGGCCCAGATAAGCTGTTATTATTCAGCCTCAGATATTGCAGACTGTGTAATTGACCTAGAGAATCTGGCACCAAGCTAGAGAACCGGTTATTAGAGAGATCCAGAGTCTGAAGTTTTGGGAGTGTACCAAGCTCCGGCGGGATTTCACCTGAGATGTTATTATTCTGCAACAGCACTTGGCGAAGATTAGTGAGATTTCCTATAGTCCCTGATAGAGTTCCAGAGAGAGATTGACTTGGAGCGCCCAAGCCAATAACTAGATTATCAGGTGAGCAAGTGATCATAGCCCAGCTGCAAGGGTCTACAGAGTCCTCGTCCCAGTTGTTTAACACACCATGTGGATCATCCAATGCTTCTCTTATACTTATCAAAGCCTCCACTTCATGGTTGCGAGGCTCATAAGAAAGACAGAGTTTAGCTAAAGGAAGATAGATGACGACAGAAAGAAGAAACGCCTTGAAAGCCATGGAACTAGCTAGCTAGTTAAGTTAAAGAAAGATTCTTGTAATGAACATGTTGTGCGAAAAAAGATTTATCAAATTTGTGAACAAGACAACTATATATGTTTTATGTTTCTCTGTCTCTTTTCTTGGAAAACACAAATCAAAAAAACATGTTATACGTTATATTTATCCCTCTCTTTCTTTCTTTCTTCTTCTTTTGGCACATTAACACTCTTTCTTTCTTTTCTTTTCTTTATTACTTTTTTCTCTTCTTCTTTGTTGGGTTCATCAAAGACTCTCTTTTTCAGTCACCATCTATAGCCAAGACTTAAAATATGTGGCTACTCTCTCTTTCTTGGTCTTTTTATCACAGAGAGAGAATCAGGTGTCAGAGAGAGGTGGTGGTAGGGAAGAGTGGGACTGGGAGGAGAAGGCTAATGCCCAATGAGAGGGAGAAAGTGCAGAAATTGAGAGAGACGTGAATTGATGGGGCTAGTGAAAGTACTATACTACTGGCAAAGAACCGTACAAAGACTCCTGATATGGTCTGGTCGGGTCTTGGGACTGAAACTACTCTCATTTTGTTTCTTTTTTATTAATGAATTAATTACTTGTTGAGCCAAAACATGGAGACGGATTACTAAAAGAGAATCAAGAACCATTTATGGGTCTTTTGATTTGAGAGGTCACTCATTGAACCCATTTGAGAAAACAATATATGTATATATACGGAGAGAGAGAGAGAGAGAGAGAGAGCAGAGGGAGTCTGTGGTCTGTGACATGG
>Cluster-53029.1197
TTAATTTGCAAACTTATTTCCATTTTAGAACTAGAATTGTATCAAATAAAATTTTTCTAACATTAGCTATTTTGAAACTCCACTTCCGTTACGTGCCATGTGAACCAATCCTTGATCTTTGGTTTTCTCCATTATTTTTTCATGAAACATGTGGCTGTTGATTTTATTATTATTTTTCAATTACATGGAATGGGATAGCCATGAAATAGTGCCTTACTTGCGTCTATATAAGGCCTTGTCGAGGAAGAGCAAAAACACCAACCAAAACGTTGCCTTCGTTTAGGTTATTGTATCAACCATCTCACTTCGCTTCAAATCAAATGGCTTTAGCAAGGTGGGCAATTCAAATCTCAGTGGTGGTTCTTGGGCTGTTAGCTATGGCTCAACAGTCCATGCCACTGAGTTTGAGAAACCCTATGAATGAAATTAAACAAAAACCCATTGGCATGCAAACATCTCCTGTGGGCGTTGTTTCTCTTACGAGTGCGTCTGAGTGTTTACTCAATAAATCTGGAGTCTTCACTGTCACCTCCACTCAGAATATTGCTGGAAAAATATTTCGCATTGGGAAAATTAACGGAACAGAAGTTGTATATGCAAGGGCCGGGGAACTAATGGTTAATGTGGGCACGACTGTGCAAATCCTTGTGGATATATTTAATGTTAGAGGAATTGTCCATTTCGGCGGTGCAGCATCGGTAAATGAATCTGTGGTCATTGGTGATGTTTCAGTGCCTGATCAAGTTGCTTACACAGCAGCGTGGAGCTGGAGGAATTCTTCGACAGATGAAGTTCAGCCATTCCTTAAAGATATGGTTTATGGGAATTTGAGTTTTGGAGATTTTAATGTTCCCCAAAAGGGAGATAATTTACTAGGACGCATCTTTTATTGGGCATCGACATGGTTCACTGGTCAGCAAACACAGAACAGAGGTTTTTGGCTTCCCGTAAACCCAGATTGGCTAAGGATTGCATCTCAGATCCAGGGTTTGAAGTTGGAAACCCATGTGAATGAAACTGTGTACGTACCTTACAAACCAGTAGTTCAATTCGGATTAAAGGCCGGTACTGCTGATTTGTTCATTGTAAACGAAGCATATGGTGATTTCCTTCACAAAACTTTTAACATTTCAACAATCGACACTTCTGATTCTGCTATTGCTTTGACATGTTTCTCAAATAACATTCCGTACGTTGTGTTTCGCGGAGTTTCTAACAAGGTAAGAGATAATGATCCAAAGCCGGAATATGCTCCGTTGGGAAATATCAATGCTATAAAAGCCACAGCTGCTTTCCTCGGATTGCTTAATCCCGATGATTCTGTGACCAATGAGTAGTAATTAGGTTAAGCATCTCAGTTTAAATAAGATTAGCTAAATGTACTCCTACTTTTGGCTAATTATCTAAATAAGATTAGCCATGTTGCTGTTAATTATTGATGAAAATGTAGTAATATTCTCTCTGATCAGTGATCTAAAATAAATAAATGACGTTTAATATTATCTCTA
>Cluster-38445.1
AGATCGTAAAAAATCCAACGGCAGATACCCAACAAAAAAAATAAGACCGTTGGAGGAGGCTCGCGTCCCTTCAAAAGGAAAGGAATTTAAGCCTCTCTTCCCTTCCCAGACTCTCAGTCTCTAAATAACTTGTGTCAGAAAGCAACAGTGCAAGAAACAGAGAAAGAAACAAAGAATTTGCAGAGAGAGAAAGGGGGATTTCGTAGAGAGAGAAACAGAGAGAGGGTGGCGACTGCAAACGCAGGAGAAGGAGAGACACGCAGTAGTCTTCTCCAAGAGTTGCTTTTGTCACTATTTGCAAGAGTATTTGGCAAAAATCAAGAACTAATCGAAGAAGAAGAATCTGAAGAAATGGCGTCAAAAGCTGTTGTTTCTCATCAGCAGCTAAGAGAAGTGAAGCAGAGGAATGTT
>Cluster-43407.0
GATCATTTTTTTGTCTCCTCGTTGGTGTCTAATAATGGAACTTCTATTTTCAAAATACTAATTTCAATTTCAAATGGATGAAGCATTGACTAGTGCAGATTCCTAATATGATTATCTTAAATCTCTTTAAGTATGTTAAATGTTACTGTTATGTCATTTCAAGCTAAAATACCGACGTAGGCTTTCTTTTTTTTAACCTTTCTTTTTTTTCCCTTTTCTTGTTACAGTTCCCACTTTCGTGTGAGACAAGAGGATAGGACTTAGAAGCTTTGGCAAATCAGAGATCCCAATACAGTACAAAATATACTTATACCCACTTGACCTCTACCATTCTCATGCTATAAAAAGCCAACAACATTCTGTCTTCTAATCTCTCACTGTAAGCATTTAATAAACAAACGGAAACAGGGTAAGAGAGAAGAAGAAGAAGATGGTGTCCAGACTGCAAAGGAAAATGGCATTGCGCAGAAAGCTTCACATTCTAAGAACCCTCACCTTCTCCAAATCTGTGAAAAGAAGCTCTATTATTGCTGATGCTATTCTTTACATTTACAAACTCAAACTCAAGTTGGAGTCAATCAAAAGAGAACTCTTATACTTAGATGCAATCAAAAGGCAATGCTTAAGCATGGTGAAGCTGCACCTCCACTTACCCAAGGTGAAAGTAGAGAAAGCTGGAAAAGGATTTATCGTAAAGGTGATTTGCGAGAAGGGAGAAGATAAGCTAGTCTCAATATTAGAAGTATTTGAAGAAATGGGTCTAACAGTCTTGCATGCAAAGGTGTCATGTAATTTGTATTTTGTCATGGAAGCCATTGTTGTAGCTGAAGAACAGACTGTTTTAGATGTGAAAAATGCTACTCAAGCTGTTCTTGAGGCTATTGAAAAGCATGTAGAGGGAACAGACACAAGCAGTGTAAAGGTTGCTGTCGTTTAATTAATGACTCCAAGTAATGTTATTGTTGTCTTGAAGAACTTTCTTGCTGTTGTTGCTTTCGTTCAAAAACGGAAACAAAGTGAAATTTGCCATTTGTTCTTCTACTCTTAGTTGAAGTTTTCTTGTATAAATTAACTACGCCCACATGTCATTCTCATCTGCAAACCATGGAGACAAGAAAATACCAAAGCAGATAAGCAACGTAAAGGGATTATTTTAATT
>Cluster-53029.506
CTTTGCAATCTCTCTCTTCTCTTCCTCTTTAACCACAGCTCGAGAATTAACACAGACAGCTGCAGATGTGAATGCCTTAGGTGATGGTACTATTGGCCAGATCGATGGTACTATTGGCCAGATCGACAAGCCTCAACCAAAGAAAGGGTATCCATACAAACCTTATCCAAAGAAAGGGTATCCATACAAACCTTATCCACGGAAGAAAAAGCCACCACCCAAGAAGAAGAAGCCACCGACGTAAAAGCCTTGTTATCAATACAAGTCCCATGCTTATGAAACAAGTAGTTCTTGAAAATGGATTTCTGTACGTGTGGACAATAAATGTTCTCGGTAAGACTGTCTTGAGAACTTTCTTTTCTGGCTTAATAATTGCACTGTCTTAGTACTTATGTGTTGTTCGTCGTTTGATTATAAAAAAAAAAAAAAAAAAAAAAAAAAAAAAAAAAAAAAAAAAA
>Cluster-48709.0
TATGTGTTTTTAGGGTTTATAAAAATAGTATTCCTCTCTTCTCTTCTCTTCTTCTTCTTCTTCTATACAGAGAGGATTTATCTGCACGTCAAAAGAAATGCTCTGCAAGCATGCCCAGAAATAAAGCTTGATGATTATGGCGGTCTTTCTCCGTACAATTGCATTGAAACAACAGCAATAATAAGCATATCAGAAATCGATCATATCCGTCAGAGTTTGCCGGGTTCACAGAAACGTCCCTTTCCCTGATATTACTCATCAGCTTGAAATTTGAAGAAACACCGGAAATGGCGAGCAGTGTAGCAATCAACAGCGAGCCACCGACGTCGTCTTCGTCGTCGAAAGCAGTGAAGGAGCTGGAGAACCCATATGAGATGGTTAGGCAAATGGCGTCCAGTAACGCCGTCGTTTTGTTCAGTATGAGTGGTTGCTGCATGTGCACTGTAGCCAAACGCCTTCTATTTGGTCTGGGCGTTGGACCTACCATAATAGAGGTTGACCACCACTCTTCTGGGCCTGACATCCAGGCCGTTCTCTTTCAGATTTCATCCGACGGTCAGCAGCCAGTTCCGGCCATTTTTGTTGGTGGCAAGTTTCTTGGTGGCATTGAAACGCTCATGGCGTGTCATATTAATGGCACATTAGTGCCTCTTCTCAAGGACGCTGGTGCTCTTTGGCTCTAATTAACTAATTAATTCTCATGAATTAATTAATCTAATATATAACTCATCTTCCTTGTTTCTTTTCTTTAATATTTTCTTGCTAACTTCTTCTTTCTCTGAGTGCAGTATGTTTAATGTACAGAAGAAAGTTACATTTACTTTAACAGTTTGATGCTTTTCTAGTTAATGACCATTAATATCACATTGTACGTTATAAAGTGCAACTTTTATATATAAAAAAGTTATTTCTACACTTTTCTTTTCTTTTTTTAGTAATATAAAGCAGGATGTTATATTGTTATTATCTGATGTTGCCGGAAAATTTTGTATGGTTGGCCGGCGGTGTAA
>Cluster-55487.6
GCAAGCATCTCATTCTCAGCAAAGAAATTATCTATGTTCTTATTCAAGACCAAGCGACCAACTGGATGCAGGGGCAGGATATCCTCAGGCCAGGTCTTGGTCACATCAAGTGGATCAAAGTCAAATCTGTCTTCATGATCTGGATCCATGGTCTGGATATAAAGCTTCCACTCTGGATAATTTCCAGCTGCAATTGAATCATATAGATCCTGGGTTGCGTGGCTATGATTGGTTCCTCCAACCTTGATTGCCTCTTCATCCAACAGACACTTCACACCACAAGTCGGTTTCCAGTGAAACTTCACATAGTGTACCTTTCCGGCCTTGTTTATTAGAGTATAGGTGTTAACACCTGAGCCTTCCATGTGCCTGTAATCTTGTGGAATACCCAAATCATCAAAGAGGAAGGTAAGCATGTGCAAGCTCTCAGGGACATGGGATAAGAAGTCAAAGATCCTCCAGCTCTCTTGGATGTGAGATTTAGGGTTGGGCTTAAAAGCATGTACCAAATCTGGGAATTTCATTCCATCACGGATGAAAAATACAGGGAAATTATTTCCCACGAGATCAAAGTTGCCCTCTCTGGTGTAAAACTTCACTGCAAAACCTCGAGGATCCCTCAGGGTTTCTGGACTGCCACGCTCATGAATAACAGTGGAGAAACGGACAATGACAGGCGTCTGAACTCCAGGAGCTCGAAGGAAATCAGCACATGTTAGGTTAGAGATATCATGGGTCACCTCAAAGAAACCCTTTGCACTTGCTCCCCTAGCATGGACAACACGCTCTGGAATACGCTCCCTATCAAAGTTGGCAAGTTTCTCTATCAAATGATAGTCCTCAAGAAGGATTGGACCTCTTTGTCCAACAGTCATGGAAGAGTTATTGTTCCATATTGGAGCACCGGAATTCGTGGTCCAAAAGGGCGTATCAAAAGCGCTTGAAGGACGGTTCTTGTAGGGATCCATAGCGTAACTGAGATTTCTGATCTTTTTGATTTTTTTTGATTGAAGGGGTATAACCCAAAACAACTGATAAATGTGAAAATGGCAATCTAATCGAAGCTGCTGCAAATTGGATACTTATAAATGCTCGCTCGTGGCTTGCACATCCATTTTCTTGCGCTGCTTATCGTTATCCGCGAAAAAATAACAAAGACGGTAAATTTTTGGCAAACGAAAGAGATAATTTTAGAAATGTTGCCCTCAGGTAATTTCCCATCCCGACTTCGCGGCTTTCGCTGTCTCCCGTGATATCATGATATGCCCACCAAAGCTCAAAACTCCAAAGCCTGAGTTCTCTTAAAATCAGGCTTGCTTGCTGCTCATGATCCAGCAGAGATGCATGAAAACTGTGGATTTGAAATAATTCAGGAACACAAACCCAGCCTCTGATTCGATTCATCTGGTCCTGATAAGAACATCAGAATTTAGTCTGGACATCAACTGCTGAATCTGTCGCAAATTGGTTGGAAATTGGATTGCAAATTTTTGTATGATTAGATCTTTAGCACTTGCAGCCTGAAAGTTGCAGTAGAGGTTGAGTGTTGTTGGCGCTGGATATGTAGACTATATAAATTTACCAATTTTTATTAATATTTTCTTTAAATAATTAAATTATTAATTAGCAAAGAGTATTCCTGTCAACTCACAGAAATAACACAACAAGAAAAGAAAGAACACAAAAGAGGACATTATATTATAGAGTACAGCAGCTTGGAATGCAGTAATTTTATATGAACAGGACAGCATATAAACTCTCAAGCTCTCTCATTTTATTACATATGACATAACAAAGGGGAGAAGTCTTCAATATCTAGTAGGATTATTACATCTGTCTGCAACTCAAAGGATCATCATCTCCTTTCACACTTCAAATGTTTGGCCTTACATTGAGACGGGAAGCAAGTTTTTGACCCAGAGATTGGTCGCACTGAGACCAGTAGGAGACCCAGATTCCGCGAATCTCATGGGTGATTCGCGGGTCCGATAAGGCATTCACCAGTCGGCAGAGGAATCTTTCTTGCCTGTCAGGTGTCCAGGATCTGTATCTTTCTCCAGGTTGCTTGAAATTGTTCTCCTTCGGTATCACACACTTTTCGCGACGTCCGCTAATAATAGCATTAGGAATAGGATATCTCTCTGCATGGCGAACTGGATCATATCTGGATTGGAAGTAATCAATCTCCTCATCTCTGTGCATGAAATTCATGAATCCATCATAATGATTGTTGTGATGAGGACACTTAGGAGCATTAACAGGGAGCTGCATATAATTGGGTCCAAGACGGTGTCTTTGAGTATCACTATAAGCGAAGGTCCTAAGCTGGAATAACTTATCATTAGAATAGTGAATGCCAGGAACCACATGAGCTGGGTTAAATGCAAGCATCTCATTCTCAGCAAACCAGTTATCAATATTCCTGTTCAACACCAACCGTCCAATTGGCTGTAGAGGGAAAATGTCTTCTGGCCAGATCTTAGTCATATCAAGTGGATCGAAGTCGAATCTGTCCTCATCAGCAGGATCCATTGTCTGAATATGAAGTATCCATTCAGGATAGTTACCAGCAGCAATTGAATCGTATAAATCTTGTGTAGCGTGACTGTGGTTAGCTCCTCCAATTTTCATTGCTTCATCATCCGTCAAACACTTGACGCCGCAAGTGGGTTTCCAGTGAAATTTGACATAGGTCACTTTGCCCGCTTTGTTCAAGAAACAGAAAGTGTGAACTCCAAAGCCTTCCATGTGTCTGTAATCTTGTGGAATGCCAACATCGTCAAAGAACCAAGCGAACGTGCTCAAACTTTCAGGGTGGTGTGATAAGAAATCGAAGATCCTCCAGTACTCCTGGATATGAGACTTTGGGTTTGGCTTGAATGCATGGATCACATCAGGAAATTTTATTCCATCCCGGATGAAGAAAACAGGGAAATTGTTTCCCACAATATCGAAGTTACCCTCCCTAGTATAAAACTTGGTAGCGAAACCTCGAGGGTCTCGGAGAGTTTCAGGGCTGCCACGCTCATGGATGACAGTGGAGAAACGGACAATCACCGGAGTTTGAACTCCGGGGGCTCGAAGGAAATCGGCGCAGGTAAGATTACTGATTTCATGAGTGACTTCAAAGAAACCCTTTGCGCTCATTCCTCTAGCATGGACAACCCGCTCTGGAATTCGCTCTCTGTCAAAGTTGGCGAGTTTCTCTAACATGTGATAGTCTTCAAGGAGGATCGGACCTCTTTGTCCGACGGTCATGGAGGAGTTGTTGTTCCATACCGGAGCACCAGCGTTGGTAGTCCAGAATGGTGTATTGTGAGCGCTCGATGGACAGTGCTTGTAAGGATCCATAATATTGAAGAGTAGTAAAGAAAGTTTTTTTAGAGTTCTTGTTTTTCTGGGGATCAGAGTTTGAAAGAAATGGAGAACCCAAACCTCCAAATTTGAGTGAAATGGAAGTGAAGCTGCGGAAGCAGATTTATACAGGCTCGTGGCCTGCCACGGTCGCACTAGACGCCATTTTCTTGCAATGCCTGTGCTTATCACAAGCACTGTTATAATTTGTATATATTTTAAAGAACTTCACTCACTGACTCTGTA
>Cluster-51945.4
GGATGTCAGGATATTGAAAATATCCGACATTAATTTTTCTCTCTTACACAACTCTCTTCCCCCAAAGATTCTTTATCAGATACCCCTCGTGTGTTCTCTCTTCCCTCCCTTAATGTCCCTCTGAAACTGTAACCCCCACCACTCTCTCTCTGTATATATATACACCCTTTTACCTCTAAATGTTATATCTATACTTGGCTTAATTCCCACCACTTGTTTCTTACTCTCCAATGGATTTTCTCTTTTATTTTCCTATGTTGGTTTCTCTTTCTGCTTTCATATTTGTTATTCACCGGACTTCCCGGAACCGGAGGCTCCGGTTGCCGCCGGGGAACATGGGCTTGCCTTTTCTTGGAGAAACTCTACAGCTTATATCTGCATACAAGACTGAGAACCCTGAACCCTTCATCGACGAGAGGGTAAAAAAGTTCGGTTCCTTGTTTAGTACTCACGTTTTTGGTGAACCGACGGTTTTCTCGGTCGACCCGGAAACGAATCGGTTTATTCTGCAAAATGAAGGGAAGTTGTTTGAGTCAAGCTACCCGAGTTCGATCTCCAACTTGTTAGGAAAGCATTCTTTGTTGTTGATGAGAGGTGCTCTTCATAAAAGAATGCATTCTCTAACTATGAGTTTTGGTAACTCTTCTATTATAAGAGACCATCTTTTTGGCTG
>Cluster-53029.2067
TACACAGTAGAACGCGACTTTTCGATCTGAGAGATCCGACGGTCATAATTTACTAGCCGTTAGTTTTAAAATTTCAGAAGGGTATCTGCAGACATATATCCGCCGTTTGCGTCTCAATTTCGCTCACACAGTTCATTTTTTTTTTTCTCTTCCATTATCCTTTTTCTGCATAAACCCCAAACTTAGAGAATCCGAGAGAGAGAGGTTATACTCCATTACTGGGGCTTTAATGGAGTTCTTTTGAACAGTCTCTCTCTCTTCGATTCGCATTTGAAGGGACACGACTCTGATTTTGAATTTGAAGTTCTTTCAATCAAATAGGTAGAGAAACCTAACAGGATTCTTGAATAAGAAGTTTAAATTTTGTATTTTGACAGACGATAATGGCTGGATCAGACGAGAATAACCCGGGTGTGATCGGACCCGTTAATGTTCAAGGGGGTTTACGTGCCGGAGTTGGGAAGTTCACTGCGGCGACCGGAAACAACCGCAGGGCGTTGAGCAACATCAATAGGAACGTTATTGGAGCTCCACCTTACCCTTGTGCATCCAGCAAAAGAGGCTTATCAGAGAAACAGACAATCTGTGGCAAGAACCCTCCAATTCCAGTGCATCGACCAATTACCAGGAAGTTTGCTGCCCAGTTAGCTAACAAGCAGCCAGAGGAAACCAAGAAACAAGCAACAGCTATTTCTGTCCCAATTTCAAGTGAGTCGGAGGATTGTAACATAATAGATGCAGAGGACTATAAGGCGTCTGATGATTTCTCTGCGCCCATGTTTGTGCAACACACAGAAGCAATGCTGGAAGAGATTGATCGCATGGATGAGGTTGAAATGGAAGATGTTGATGAAATGGTTGATATAGATCTCTGTGATAAGAAAAATCCACTTGCAGTGGTCGAATACATTGATGATTTATACGCTTTCTATAAGAAAGCAGAGAAATCCTCATGTGTCTCACCAAACTATATGACACAACAATTTGACATTAATGAAAGGATGAGAGGCATCCTAATTGACTGGTTGATTGAGGTGCACTACAAGTTTGAATTGATGGATGAGACATTATATCTTACTGTCAATCTCATTGATAGATTTTTAGCGGTTCATTCAGTAGCGAGAAAGAAACTTCAGCTTGTTGGGGTGACAGCCATGCTTCTTGCATGCAAATATGAAGAAGTATCAGTTCCTGTTGTGGAAGATCTAATTCTGATTTCTGATAAGGCCTACAGCAGAAAAGAAGTGCTTCACATGGAGAAGTTGATGGTTAACGCTCTACAGTTTAATCTATCTGTTCCAACTCCATATGTGTTTATGAGAAGGTTCCTCAAAGCTGCCCAATCTGACAAGAAGCTTGAGCTTCTATCATTCTTCATGATCGAACTTTGCCTAGTTGAATATGACACGCTCAAGTTTCCACCATCTCTGCTAGCTGCTGCTGCAATTTACACTGCCCAGTGTGCTCTTGATGGAACTAGACAATGGAGCAAGACTAATGAGTGTTATACTAACTACTCAGAAGAGCAACTTCTGGAATGTTCAAGGCTTATGGTTACCTTCCATCAGAATGCCGCAACAGGGAAGCTTACAGGTGTACACAGGAAGTACAGTACATCCAGATTTGGCTATGCTGCTAAAAGTGAGCCTGCTAACTTTCTACTGGCTAGATTCTGAAGCGGGGGGGAAGTCAGAAGATGAAATTAACATAAAGAAACTAACTTCTCGTTCAAGCAAATTGGGGATTGGATTGGGGATTGGGTGGGGTGTGACATAGCAACTGAAGTTGCCCCTGGGAGAGGTGTCATTTATCCATGAACATATATTGAGCTTGTGACATAGCAACTTAAGTTGCCCCTGGGAGAGGTGTCATTTATCCATGAACATAT
>Cluster-37591.1
CTGGTCTATTTTGGAGCTCGAGCCGTCCTATCTATGTTCATCAAAACTCCCTTTATCATGAACATTACTATATATTTTAATTTGATTAATTAATAATTTTGTTCAATTGGCTATTTATCTGTAAACAATTATTGCTGCTAGAACATCTCCATGGCTCTGAAACTTACCTATATACAGTCTTTCTGCTTAATAAAACCGAACCATTGGCAGGTAATTATCCACTAATTGGATTTTGCAGTCTTGTTAAAAATGGATAGTCAGTTTTTAATCACTTGACTTGCTGACATAGGAGACATAGCAGTCTTGCCAGAATTCTTACAATACTGGAAATTTTGACAGATAACCTCAGGTTAGGCGCAGAAGAAGATGTTTCTACGCCAGACTTGAAGAATTTTCTTTTCCAAGATGGAAAAGAAAATTCTTCCGCCAGTTAAGGCAGATGATGATGTTGTATTGTTGAAGAATACAAGATTTTGGCATGGCTAGAGTATTGACTGGGAATAGCAGGATAAGGTCCTCATTGATGGCCATACACTAGTCTTAATTCCATAAATGATAGCACTTCCCTTTTACTATATATATGTGTATGGAGACGGGCATAAGGAAACATAGAAGATAACTTGGAAGTGCAAAGAATTCTATATCAACACCTCCATGACTCCTCTGATGCTAATTTTTGGGCTTTTGATTTCTCTCCTAGGAGTTATAGATGCACAATCCATAGGTGTCTGTTATGGAATGAATGGCAATAACTTGCCTCCTCAGCAGGAAGTTGTTGATCTTTATAAATCAAACGGTATTGGAAGAATGAGAATTTATCATCCAGATGAAGCAACCCTCCAAGCTCTTAAAGGATCAAACATAGAACTTATGCTTGCAGTTCCAAATGACAAGCTCCAAGAAGTTTCTGATGCCTCAGCCGCAACAACTTGGGTGCAGAACAATATTGTCGCCTATGCATCTGACGTCAAATTTCGCTACGTTTCTGTTGGAAATGAAGTGCACCCAGGAGATGGAAATGCAAATTTTGTTCTACCAGCAATGCAAAATGTCCAAAATGCAATAGCATCAGCTGGTTTACAAAACCAAATTAAGGTTTCCACTGCAATAGACACAACTCTGATAGGAAAATCATTCCCTCCATCAGATGGTATATTTAGTGACAGTGCAAGTGGATATATAAAGCCGATCATCGATTTCTTGGTAAAAAATGGAGCACCTCTTCTGGTGAATGTGTACCCTTACTTTAGCCATATTAACAATAAACAAGACGTTAGCCTTGAATATGCCTTGTTTACTTCGCCTGGAGTTGTAGTACAGGATGGTCAATACGGATACCAGAATCTGTTTGATGCATTATTGGATTCCGTTTACGCTGCTCTTGAAAAGTCCGGCGGAGGGAGTTTACAAATTGTTGTATCAGAAAGTGGTTGGCCATCTGAAGGAGGAGATGCAGCAACTCCTGATAATGCAGGAACTTACTATAAGAACCTGATTAGTCATGTCAAGCAAGGCACTCCTAAGAAGGCAGGACAAGCTATAGAGACTTATTTATTCGCCTTGTTCGATGAGAACCAGAAAGAAGCAGGAATTGAGCAACATTTCGGTGTCTTTCTCCCTAATAAACAACCTAAATATCAAATTAGCTTTGGTTAGTTAAATTGTGCTATTAGGCCTTCTATTTAGAGCTAAATAAGAGTACTGCTTACAGAACTCATTAATAAACAAACTTTTATGAATAGATTCATGTCTCTCTTTCTCAAATCATTCCAAGTAATTTTACATTCAAACCTTTGATTTTCTTTTATGTAGAGATTTAGGAATCATGCCATAATACCCGTATTCTTGAAAGATACTTTCTTCTCCTCTGAAGCTTCATATAAATAAACGGTTAGGTTAGGTTAGGTTAGGTTACGCTGGATAGGTTTGGGCTGATAATATGGAATAATTTTGGTTTGGGCCGAAAATGGGCTTGAATTTTAGGGGATTATTTAGGTAATGG
>Cluster-46062.1
GGTGCTAGTGCGGCGTGATACAGTAGCCAACAAAAGTAGAGGAAATTCTCAGTCTTTATAGTCTTTTAGCGCTACTCTCTTTCTTTCATTCGCTTCCAGGGATTTTTCCCTTTGATTTTTTAGGGTTTCTGGTTACACATTTGGGAAGACAGATACCCAAAGGCAATAAGCATTAATGGAGAATCATCCAAGCACTGAGTTATATGATATATTGGCTTCAAGAAAAGCTGAAGAAGCAGCTTGTAGACGATTCCAAGCGGCTGCTTGGCTTGAAAGCATTGTTGGTCCATTAGGCATATCAAGGCATCCATCAGAGAAGGAGTTTGTTTCTTGCTTAAGAAACGGTTTGATTTTGTGCAATGCCATTAACAAAATTAATCCACGGGCAGTGCCTAAGGTTGTGGAGAACCATACACCTTTACAATCACTAACCCGTGAATCACAGCTGCCACCAGCATACCAGTATTTTGAGAATGTAAGGAACTTCCTTGTGGCAGTTGAAGAGTTAAAGCTGCCTGCCTTTGAAGCTTCTGATCTTGAGAGGGATGCATTTGAGGCAGGGTCAGCAGCAAAGGTGGTTGACTGCCTTTTAGCGCTCAAAACATACCATGAGAGCAAGCAAATGAATGGAGGAAATGGCTTTTGTAAGCCTATTAGATCACCTATGTTCATTCATCCTGCCAATGGGAACCATTCTGTTTCAATCTCAGCGGACTCTTGTAGACGCTTGGACATGTCAGCAGTATCTGAGAAAATTACACCTGCAGATGTTGACATTGAGAACCTTTCTGATTTAATTGTCAGGCTACTTTCTGAACATATGGCTGATGCAAAGGAAAACATTAATGCCAACTTTCTCATGTCCTTGAGTTCCAGTATGGATTGGGAGAAGTTATTGAGCAGAATCATTTCAAGCTGTATGGAGAATAAACTTCAGAACAATTCCCCTGAGTTAAAATCAATATTTGAAGATTTTCTAAAAGAAACAAGTACCTCACCTGCTCATTTAGTATCAGCAACTCTAGAGGATTCATTTAAACTTGGAGATTCCAAGTGTTGTCGAGCTTGCTTAAGAAAGGGTAACTGCAAACACAAGCATTTATTTCAAATACACGAAAAAGAACTTATGGATCTGAAAGCCCTATTGACAAAGACAAAGAATGAGTTTGAGGATTTGCAATCTCACCTTCAAACAGATTTGAGAGACCTTGGATGCCAGGTACAGGAGATGTCTACTGCTGCTCTTGGATATCACAGAGTTTTGAAAGAGAACAGGAACTTATACAACATGGTTCAGGATTTGAAAGGAAATATTCGAGTTTACTGCAGAATTAGACCAGCCATTGCTGGTGAAAAAAATAATGTGATAGATTTTATTGGAGATGATGGCTCACTAGTGATCGTGGATCCATCAAAGCCCAAAAGAGAAGGAAGGAAAATTTTTCAGTTTAATCGAGTGTTTGGTCCTACTGCTAACCAAGTTCAAGTATACAAGGATACTCAACCATTAATTAGGTCCGTGATGGATGGTTATAATGTATGCATTTTTGCTTATGGTCAAACTGGATCAGGGAAGACATTTACCATGAGTGGTCCTTCAGGTGGGTCAACTAAAGATATGGGGATTAATTTTCTAGCTCTGAATGATCTATTTCAGTTCTCTAGGAAAAGGAAGGATGTCATAAATTATGATATTCAAGTTCAAATGGTGGAAATATATAATGAGCAAGTACGAGACCTTCTAGCAGAAGATTTATCAGCCACTAAGTTAGAGATTCGGAGCTGCACTGGTGACAATGGCTTGAGTCTTCCAGATGCTAAAATGCACTCCGTGCAGTCCACTGATGATGTTCTCAATCTGATGAAACTTGGGGAGGTGAATCGAGTTGTCAGTTCCACTGCAATGAACAATTCAAGTAGTCGATCTCACAGTGTCCTAACAATTCATGTGCATGGTAGAGATATATCTGGAAGCACCACTCGTAGTTGCCTGCACTTGGTAGACCTTGCAGGAAGTGAAAGAGTAGACAAGTCAGAAGTCACAGGAGATAGGCTCAAAGAGGCTCAGTATATCAACAAGTCTCTTTCTTGTCTTGGAGATGTTATCACAGCATTGGCACAGAAAAACTCCCATATCCCTTACAGAAACAGCAAACTCACACTTCTCCTGCAAGATTCCTTGGGTGGACATGCTAAAACATTGATGTTTGCTCATATAAGTCCAGAAGCAGACTCTTTTGGAGAAACAATCAGTACTTTGAAGTTTGCTCAAAGGGCATCCACAGTGGAACTTGGCGCTGCTCGCGCTAAAAAAGAAAGCAGTGAGATTATACAACTCAAGGAACAGGTTGAGAACCTTAAGAAGGCATTGGCAAGCAAGGAAGCAGAAAACATGCAGTTCAATAAAATGAAGGAGCCAAGGTCCCCACGTGAGAAATCAAAAGCAATGACTGAACGAACTCCTCCGCGTATGCGGAGATTGAGCATTGAGAATGGCAGCAACATGAAGTCTCAAACAGTAAATCCCATAGACAGAAAGGGATCAAAAACAACTTCAGTACCAAGTCGTTCCCGAAGATTAAGTTTGGAAGGTCCAAGAAACTATAAGAAGGATAATTTCCAGTCTAAGGTAGCACCAGATGACATAACCAAGCCTCTATATTTTGACACAGTGACACTGCAGAAATATGGTCAATCTCAAGATCCAGAAGCAATGTCAAAGATGTTTGGGCATGCTGCTATTGGCAGTTCAATGCTGGAGGTCTATCGTGCTAATGGTCCTAGAAGTAGTCCTCCAAGTTCTTCCCATCAAAAGCGAACGGTCAAAACTGACAATAGGACACAAATTCCATTTCCTCAGCTTCCAACAACACCTGAACGACAACTACCTTCCAGAAACGAGGTTGAAATTGTGATGCAAAATGAATGTGCTCTTCCTACAGATTCTCAGACAAGTAATTTGATTAGTAGTACAAATGGCAAAGGATCTCAAATAAGGAAATCTTTGCGAACAATTGGAAAACTGATTAATGGCTCGGAGAAGAGGAATCAACAGCGTTCAAAGGAAGCAGAGTCACCGGCCATCAATGGCACAGGCAATAACAATGATATAAAGTCACCAATTACAGCTAATGGAAGGGCAGTACGAAGGCAATCACTTACAGGAGTTCAATCTGACGGGTCACGCCGATCTTCTCTTGGAGGGAAACCAATCGACTCTGATGACTCAAGAAGGAATGCAAGGACACCCCCTCCAGTTCATTCATCAACAAAGACAACAAAAAGATGGCTTTAACTCAAACTAAGTGAAGAACCCTGCGACATTGCTTTGACTTGAAGCATGTGAACACCTCCAGTCTTTTCCATTCGTCCATCAAGGTTAATAGCTATTCACTTAACAAAGCTGACTGAAGAGTATGCCAATGGTGCTTTGGCTCAAAGCACGAGGTGCTAACATTTTTTAGGAAATACTTGTAGTTGCAAGGTGATTTCCTGACAGATTGAACACATGAAATTCATGTACATAAGAGAAATTTCATATGATTAATAATTGATTTACTTGATCCCAAAACCTGATCTTTTATTTGTTTCGAATGATTGATTCATTGTTTTTAATCATAATCTATAATGTGGCAGCTAATTTTCCATTTTTCTTATTTTCTTCATTGGACAGAACAAGAAAAATAAGAAACTGCAAATCCTGAAATGAGATGGATTCATTTAATCCACTATC
>Cluster-44505.0
TATTCCTTTGACCCCTCCAAACCAGGCGGGAAGTAGAAAAATAGTTGAATCAATCACAAGTTCCCTCCATCTCTCAAACAACAAAATGTTCAAACTTTTGACCAATTTTCCTAACGGCTCGCTGCTAAAGATATTCCTTTGACCCCTCCAAACCCTAACTGCCTTCCATTATTTTTACTTTGGCTCCTCTTCACTCCACTTCTCTCCTCCTCTTCCTCTCCTTTCTCTTTCTCTTTCATTTTTTTATAGCCGTTGGAGCTCTTTGTCTTCTTTCTCTCTTCTGTTTTGGCATAATGGACACAACATCCACCATGCAACTGCCTTCTACTTCTCTTGTTTCTTCTTCTTTGAAGCGAAAAAGACCACCCAAGATTGAGATTCCGAATGTGCTACAAGAAATCCAGGCTGATAAAGTCAAATTCAAAGATTTGACCCCGAGAAATGATCCTTCATGTTTTAGTGGAATTGGTGTCGGAGTTTCCTCTATTAAAGGCAAGAAAAAGTTCATGGAAGATGCTCACAAGATTGTTTCTTGCATAAATGGCTGCTCAAATCAAGGATTTTTTGGAGTTTATGATGGGCATGGAGGGAAAAAGGCCGCAGAATATGTTGCAGATAATTTGCACACTAACATCCTTGGAATGATGTCAAATTCTGCGGGAAATATATCCAAAGAAGATGCTGTTAAAGCTGGGTACTTGAAAACAGACCAAGAGTTCTTGAAACAGGGTTTAGTCAGTGGTGCCTGCTGTGTCACAGCCTTGATTGAAGGGCGTGAGGTTGTTGTCTCTAATGTTGGAGATTGCAGGGCTGTTCTTTGTAGAGGAGGAGTAGCTGAAGCCCTTACAATAGATCATAGAGCAGAAAGGGAGGACGAACGAAAACGAATAGAGGATAAGGGAGGATATGTTGAGATCCATCGAGGCGCGTGGAGAGTTCATGGGGTTCTTTCTGTTTCTAGAAGCATTGGAGATGCTCATCTGAAGGAGTGGGTACTGGCTGAGCCTGACACAATGACCTTACAACTAACCCCGGATATGGACTTTCTTGTCTTAGCTTCTGATGGACTGTGGGAAGAGGTTGGGAACCAAGAAGCTGTAGATACTGTGATTGCTTTATGCATGCCTGAGAAGAAAATGGGATCTATAGGAGATATTCAAAAAGATGATGATGTTAATTATGGGTGTGTAAATATTAGTCCTTCATCAAAGTTGCGAAGGGTTTCTCTGGTTAAGCAGCAAAAAGTGTTAAAACACTCACCGAGCAATAAGCAGACAGTTGATAGCTGGAAAGATATGCAAGATAACTTTGCATGTGAAAATGAAAGTCCTCCATCAAAGTCAAGAAGAATTTCACTGGTCAAGAGAATAAATGTCAAGAATGATTCCCCTATTAAAGAAAACACTGTTCATAAGAAGAGATCTGCGTCTATGGGGCTTGTGTCTGCTTGTAAAGAGCTTGTGAACCTTGCTGTAAGTAGAGGTAGTTTGGATGACATCACGGTGATGATAATCGATTTGAACCACTTCAAATGTAACAACTAATAATGTGAATTAATCTAGCATGATGCTAAATCATTAATCTCCTGTACATATCTGAACTAAATCTACACTAGTGTAGGTTTTAGTAAGTTCATGTTTTAACTTGTACTGAGAGAATTTGCAGGAGCTTTATTTAATCAATTAATTACAGAGTATGAGTGCTGTCTGAAAATTTTCCCTTAATGTATTATGCTAAAAAACAGGTGATTATGCCAAAAGTGGGTACAATTATACTTTGGTAGCATATTTTATGTTGTATGTTGGCCAATATGCCTGTTCTTGAAATTCAAATTGCCAAGA
>Cluster-38262.1
ATTATTTTTAGTTTTTTTTTTGAATTAATTTAGGATGATTAAGAAATTTGGAAGTGAAAAATGTAAAAACAATTTTAGTAAACAAAACAAAACTAAAAATAATCAACCAACTGTCATTGTCATGTCAGCGTAGGCCCAGAAGTGAACTAGTTCATCTCTCCCCAGCCCATTCTGCTTTATTGGATATGCAGGCCCATCCGCTTCAATCTCAACTCTTAACTCTTAAAGTGGGATAACCTTTAAAATAATGAAGACGAGAGATTGATATAGGAAATAAAAGTATGGACAAGTCTGTAACCAAGAATGCCTGTCCCCTTCAATCTCAGGCTCAGTTCTTAAGCAGGAAAATCTTTAACAATTCAAATTAATGTCAAACAATTTATTTGATGATATTTCTAGATATTTAATTGCAATTATCAAGCTCGTACAAGAGGGGAAATTGCAATAGGACTCCTGACAGTATGAACTCCATTTTCTTCTATCCAAACAATGGAGCCAAACGAGACCACCCCTTTTTCATCCCTTCTATACCTTATTCTAAGATTATAACTCTGCTTATCATATTTCTTTCCGAAAACCAGTGTGTCAGGTGAAACTGTAACTATTGAGCCTCTTGGTGCAATCAACTTAGCTTTATAAGTAGCAGCACCTTCTCCAACATTTGTTACAGTCCTTTGGAAGCTCTGGGTCACTGTTGATGTCGTTTTGTTGTTATACAAAGCAATGAAGGATGGATAATTCATATCAGAAGAAGGGTTTGAACAGTTGTAGCGGATTGATCTTGTGATAGTCAAAATTTGGTTTTTAGTGTAATTCATAGAGCAGAGAATATTCACATAGTCTTGTGGAGTGGCATCATAAATTAGACCAGGCTGCAATGCTCTATTAGGATCAAGCTGGCCAGCTCCCATAGCTAATGGAGATGCCAACTCTAAGTTTATCCCATTATCCCTGATTGGATTTTGAGTGTTATCTAATGGGTTTGCAGTAGTTATCATAGCAGAGCGAATAGCAGCAGGACTCCATTCTGGGTGTGCAGCTTTAAGGAGAGCAGCCACTCCAGAAGCGTGAGGACAAGCCATTGAAGTTCCAGAAATCATATTGAAATTACTAGACAAGAAAACGTTTGACCCAATTTGAGCAGAATAGCGGTTAGGAATAAAAGAGGCTAAAACTAATGAACCAGGTGCCATTATATCCGGCTTCAGAATTCCTGGATAGCTCGGTGAGGGACCTCTTGACGTGTAAAAAGCTGCAGCTGGTGCAGGCTCTGTGCCTATAATGGTTTGCTGGAATTTCATGCTAGCTGAAGGTTTTTTATCAATTTTAGCATAGTTGATAACTGATTCTGCATCACTCGGACTAATCACAACAGAAGGACTAGAAATGCCTCCTATTTCAAACAAACCTGAATAATTATCTGAAATGAAAATAGCACCAGCAATATTTGACGATGCTGCAATTGCTTCTATTTGATCAAAGATTCTCCGCCCAACATTGTCACACAAGATTATAGCATATGGAGCTTCAGATAGCAACTTAGTTGAGTTGCAAGCTGAATAAGTATTGTTGTAAATCAATGGCACATTATCAATAATTGCATTAGCTGGAAACAAAGTCCAACTAGTGATGGTTTGACCATTGCCTAGTGTCAAAGTTCCAGGAAATGTGCGATCAATAGTGCCAGCAGCAACTGTCAACACCCATGGAATTCCATTATGCAAGGCCCCAAGTTGGGGGCCTTTATTTCCTGCTGAAGATGAGACCACCAAACCCTTTTCCATTGCAGCAAATGAAGCTATTGCTACTGGATCTTCATACAAAGGCACTTCATCAAAGCCTAATGAGATAGAAATCACGTCAACGCCATCCGCAATTGCTTGATCCATGCCAGCAAGAACATCAGAGGCGTAGCGGCCTTCTTCCCATAAGACCTTGTACATAGCTACTCTAGCTCGCGGGGCCATACCTCTAGCTGTACCAGTAGCATAGCCAAAGAATGTAGCATCTTTAACATAATTACCAGCAGCAGTTGAGGAAGTGTGAGTACCATGGCCTCTAGTATCCCTAGGAGAATTCATTATAATTTTAATCCCAGGAGCTGCAGCTTTAACACCTTTATTGAAATATCTAGCTCCAATTAGCTTTGAATTACACATAGAAGAAGTGAATTCTTCTCCTTCCTCACAAATTCCCTTCCATCTTGATGGTACAGGAGTCATACCATCATCTTTATAACTAAGGCTTTCTGGCCAAACCCCAGTATCGATGACTCCAATTATAACATCTTCGCCAAAATTGGAAGCAGGCCACAGACCAGTGGTAGAATTGAGAGAAAGGAATTCAAAAGTGTGGGTGGTGTCAATTGTTGCCATTCTGTCTCTATATGCAGAGACAAACCCTGTAGAGTTTCTAAGAGTTTCGAGCTCACTGGGAGATAAAACTGCAGCAAAACCATGAGCAACATTCTCATAAGAGTAAACAAATGGATGGACTGGTGAAGAACGGTGGTCTGTCTCTGATGAGGTGGATTTTGTAAATTTAAGGGAATTAGTGATCGAAAAGTACCAATCTTTATGGTCATTGAAGGTTCTGGGCATCAAAGACTTGTCCATGTGGACAATGTATGTAAACCTATCCACTGAACTTGAGGCACCATGTTTAGTGAAGAGACAAAGATACACAAAGAAGATTAGAATTGAAGAGGGAATTTCATTAAATTTTATCATATTTCTTCAGAAAAGGAATGGTTTACTCTGTGCTTGAGTAAGTTCCTTCATCTGCTTTTATTATATATAAACAAAGCGAAAGCAACTGAAGAAAAGAAAACATAAAGAAGCAACAACTACTAGCTGT
>Cluster-36095.1
AAAAAAAAAAAAAAAAAACTTTAATGGGTTTGATTTTACTGGAAAAAGGAAATGTGTATTTCTTTTTATTTATTTATTCTTTTCCTGATTAGGTAAAAAAATGTAGGGGTTAGAATTTGAAGCAAAAAAGGGTTGAGCTTACATACAAAGATAGTATTAAAATACTATAGTTTTGGTTGTGCTATGGTCGGTCTGGTGTCTGTAAAGGAAGAAACTTGTGTGTTCTTTTATTCATCTTTAATGAATGGCCAATACATAGTAGCATTGTTCCTTCCTTTTAATTAAAAAAAAAAAAAAAAAAAAAAAAAAACTTTAATGGGTTTGATTTTACTGGAAAAAGGAAATGTGTATTTCTTTTTATTTATTTATTCTTTTCCTGATTAGGTAAAAAAATGTAGGGGTTAGAATTTGAAGCAAAAAAGGGTTGAGCTTACATACAAAGATAGTATTAAAATACTATAGTTTTGGTTGTGCTATGGTCGGTCTGGTGTCTGTAAAGGAAGAAACTTGTGTGTTCTTTTATTCATCTTTAATGAATGGCCAATACATAGTAGCATTGTTCCTTCCTTTTAATTAAAAAAAAAAAAAAAAAAAAAAA
>Cluster-46014.2
GGATTCGATAACTGAATATAGATTTGGAGCTTGACAGTTTCATAAATTCCATATTACTTTTTAGATCTATAAAGTATTTGTTGTTTTTTTTTTTTGAGAAATAAATAAATTATAATTTTCACATTACAAATAAGATGATTTACCAGACTAATTTTCTTTCTATAATAAATATATTGAAAAAGAAAGGAGCAACGGACTTAAAGTAGTTATCAAGAAGAATGTTGCTTGGCTTTAGATCACAATGAATGATTGGCTTCTGGCAACCATTGTGAAGATAATCCAGTGCATTCCCCACATCTATTATAACGTCCATTCTTTGAACAAGGTTTAGACTCGGTTGCTCATTTGCCTCAATATACATTTCTGAACTTGGATGCAACCACTTTTCAAGGTTCCCATTTGGCATATACTCATAAACAAGTGCTTTAAAATCATTTCCTTGAAAATCTATACTCGAGCAAGAAGTTATGATTGGCACAAGATTTCTATGACTTATGTTTTGCAAGACTTTGCATTCAGCCATAAAACTCTCTACACCACCTTTTTGTTGAAGATTAATTACTTTTATTGCAATCAGTGCTCCGTTCTCCTCAAGATTTCCTTTATAGACAACACCAAAGCTTCCGACACCAAGTAAGTTCTCTGAAGAGAACCCATTAGTTGCCTTCAGAATCCTGTTATACGAAAGACTTTGAAACGATTTTAATAGCATGTCCGGAGGTCTCTATTTGGTGTTCTTTTTAAATTTACAATACAAGAAGATTAACAAGATGATCAAACAGAAAACACCTGATACTGCAATTGTAATAAGTTTGACAACATCTAGTTTTCTTCTCTTTGTTTCTTGATTTACGCATCTTGGCAACTTGAGTTCTGGTATGCCTCCGCATATCCTGTTGTTGCCTTCAACAAATATTGCGCTTGCATTGGCAAAAATACCTTTGATTGGAATCTCACCCTCAAAATTGTTAAAAGACAAATTCAGATATTCCAATGAAAATTTCTCTAGATATTCAGGAATTTTGCCTGATAAATTGTTTCTAGACAAGTCCAACACTCGAAGACCTCTCAAAGAAGCAAATGATAAAGGTAGTGTGCCTTGAAATTTATTACCATCCATGTATAGGTTCACAAGGCTCTTGCACTGACCTAGTTCATTTGGAATTTCGCCAGTCAAGTTGCTTTCTGAAGCATACAAGTCATTCAGATTTAATAAATTGCCAATTTCTGAAGGAAGAGTTCCTTCAAAGTTGTTTAGTGATAAACTTAGTGATACTAACTTGGTAGGGATGGAAAACAGTTGTTTAGGAATGGAACCAATGAAGTTGCTTCCAGCAAGATTCAAGAATAACATGTTATGCCAGTCAAGACCAGAAGGGATTGCACTATGAAAATTGTTATTATGCAAATGAAGCCTAATCAATGATGATAGGTTGCCTATGGATGATGGAACTGGTCCTGATAATCTATTGTGATCAAGAGTTAGCCATTGCAATTTTTCAAGATTACCAATCTCCATGGGAATAGTACATGTAATTTGGTTAACTTGTATAATCATTGTTGTTAAGCTAACAAGAGTAAAAAGCCATTGAGGAAGTGTTCCATATATTTGATTATGCCCAATTATTAGAAATTGGAGAGATGAAGATAGATTAGCTTTCGAATTCGGCAAAATTCCCTTTAGCCTATTATGCTGCAAATCTAATACACTCAAATGGCTATGATTGAGCAAAGAGGTAATAAAATTCAAATCATCACCTTCTTTGCTTCCAAGACTGTTTCCACCCAACGATAAGAAACTAAGTAAAGGTATGGCTTCAAAGTGAACATCTACTTTTCCAATGAAGTTGTTAAGTGATAAATCGATCTCCTCGAGTTTCGTAGCATTTGATAACGAAACCGGAAGGGGACCACTAAAATTGTTTCCCCATATTTGTATGAACTGAAGTTGAGGAAGGAGAAGGCCAATATTTGATAGAATACTTCCATGAAGTAGATTCTCGTACACAGAAAAACCGGTGATGGTTGAAATATTATAAATGGCAGGAGGAATCACACCTGCGAGTTTATTTGTTGAAATATCAAAAATTGACAAACGCTTGAGCTGGCCAAGGGTGTCAGGAATAGTTCCAATCAAGAAATTTCCTGCTGCACCTAAGATTTCCAATGAGGTAAGATTGCCCAAGGAAGGTGGAATGGTTCCATTCAAATAATTTTTGTGAATAAAAAGTGCAGTAAGTTTAGACAAACTGGAAAGCTGAAATGGAATACTTCCTGCTAGTTTGTTGCGCGGTAACGCAAGACCCTGAAGATTAGAGCAGTTGGACAACTCAACTGGGATTTTCCCTTCAATGGAGTTGTTGCCAAGATCTAGAATTTGAAGCCGGAACAAGTAGCCGAATTCAGGTGGGATTTCACCTTGCAAGTCGTTGTTTGGAAGGCTAAGCTTCCTAAGGAAACTCATGTTTCCTACGTAAGGAGACAGAGAACCAACTAACCCTTTAGATGGAAGATGAAGAACGGTCACTCTTCTATGTTTGCGGCCACATGTGATTCCTTCCCAATTGCAGAAATGGAGTGAATCGTTCCAGGAGCTCATCAGATTTTGAGGGTCATGCATATTTGCCTTGAACTGTAACAAGGCTAGATAATCTGTCTCATTCCCTCCAATGGAGAGAGTTTGGAGGTTCAGCTGCACCAGCAGGAGGTAGAAGATTATGCATTTTAAAGAAAAAGCAACAGCAAATTTACTGAAGCTCGTCATTTCAGAACAAGGTTAGCTGCTTTAGTTTTTTTCCTTTCTCTGTGTCTTTGATTGGCACTTATATAAAAGTTGAGCAGTGATACATGGAACAATTCGTTCCAGGGTATATTTTGTAATTATTGGTGTCCATGGTAGATTTTAAGTGAGCCAGCCAAGGGCAGGGATAAAGCAGACAATTACCTTCCCTTAGTTATTGAAAAGGGACTGAAATAAGACTAAGGATCACACAACGAGGTAATTTATTGTGTAATTCTCTCCCTATCTTATTAAATTTGTGAAAATAAAATATTTGAATTCGAGATTTCTCACTCTATGGGAGTAATTTATTGTGTAATTCTCTCTCTGGCTTACCAAATTTATGAAAATAAA
>Cluster-47977.0
TGACCTTTCGTTTGTGGAATGAAATTTATGTATTTTAATTGGCAAAAACAATATTGAATACAACATAATGCATTGTCAGTATATCTTAAATGGCTGTGCATATCATGTATGGATTTATAAATTTTCTTCTAATAACTGAATGCAGTTTTATGTGTCGCAATGAGTTATTTACATATCTGGACTTGATTAGGAGTTCCTTGGTGCTCCATAATTATTTTACAAATGCTGCAATTGACGACTTAAAACAGTGCCTATAAATATATTAGAGGCGCTGTTGCGAAACTTCATAGCATTTCGCTAGGAACATGTATCAGAATGTGAAACTAATAGTTGGTCTAAATTGCATCATTGAACTTTTTGACTTTCGATTCATCAAGATCAAGTGAACAAATAGTACTTCTTTCCTTGTGGGCTCTCACCTAAGAAAATGGCTCTATTATCATATTATTAATTAGGCAAAGAAGGAAATACAAACCGAAAGAAGTTCTGAAAAAAATTAGATAGATTGTGGAAATATAGAGAAAGCTGGATTCACAATAGTGAATCCCCCATCTATTATCATATTATGGCCACTAATATACTTGGAGTCATCACTCCCCAGGTAAAGAGCAGCCTGAGCCACATCTTCCGGTTGAAGCACAGCTTCTTTAAGATTAGAATAAACATCATAAATTCCATTATCATCCAGCTTGAAGAAATCCCTTGCAAGTGGAGTATTAACTACGTATGGCGAAACGCAGTTTACTCGAATCCCATGTTGCCCCAATTCCACTGCAGTATTTCTCATAAGCCCTACCACTCCATGCTTCGAACTGGTGTAAGCATGAGATGCAACTCCTCCAATTGTGGAGCAAATACTTGCAGTTGTAATTATACTTCCTTTTCGATTAGGGATCATTACACGAGCTGCATGTTTAGTTCCTAAGAAAGCACCTACTAAATTCACACTAATTATCTTCTCAAATTCAGCTTTTTCATTGTCAAGAATGTTGGGTTTGGCCACCCCGATTATTCCTGCATTGTTAAACATAATGTCCAGCTTACCATACTTCGAAACAGCAGAGTTAAGAGCATTTTCCACGTCTTCTTCTTTAGTAACGTCGCAGTGGACAAATGAGCAGTATTTGCCATCTCTATCTATTTCTTTGCAAAGTGAGTGGCCTAACTCGTCCTGTATATCTGCAATTACCACCTGAGCTCCATGTTTGGAGAAGAGTCTTGCCGTGCATTCTCCGATGCCACTAGCAGCTCCGGTGATTAGAGCCACCTTGCCTTCTAGCCTCCTTAGACCTGCTAAGATAGTGGCCATGGTTAGCTGAAACAAAAGAGGGATGGCTGTAAGTAGTGATAATTGGTCGAATGACACTGGCAAATGGCTCTCAATCCTCCAAGACCAGAGCTTTCTTATCCTTATATAATACAATGATAATAATAATAATAACAATCAATAGAATTAGGTGCACGTTTTTTCAGATGTTGGATGTTATCGCTTGTATGAGATGAAGGCAAGTCTATATTTATAAGAAAAATTTTAGGTCCAGAAAAAAAAAAAAGAAAAAGAAAAGGAAAAATTTTACTGATAATAGTTTCATTTGTTTAAA
>Cluster-50359.0
AAATACATATAAAACAAAACAAAACCATCAATTCCGTAATTAAATTCCAACTTCTGCCTCTCTGTTTTTCTTCCTTTCTTATCAAAAAATAAAAATTCTTATGTCACTGCAACTTGCCGACTAACAACATTGCCTTTACACCATAAATACATATAAAACAAAACAAATAATTAAGTTCTAATTTCTAAGCTTTGGGAAATCTGATTTTAACCCACATTAAATGGGTAACGCCGACTATGAATGCCCACACCGTGTTGCAATTCCTCCGGCAAAACCATTTCTCACCTCGCTAAAATCAGGCGTAAAGGAGACACTTTTTCCCGATGATCCTTTTAGGCAATTCAAGAATCAGCCAACATCTAAGAAGTTCATTTTAGGATTGCAATATTTTGTACCAATCCTTGAATGGGCTCCTCGTTACACCTTCTCCTTCTTTAAAGCTGATCTTATCGCTGGAATTACTATTGCCAGTCTTGCTGTTCCTCAAGGGATAAGTTATGCTGGCCTTGCCAACTTGCCTCCCATTATTGGACTATATTCAAGCTTTGTACCGCCATTGGTGTATGCGATGCTAGGGAGCTCAAAAGATTTAGCAGTGGGAACCGTTGCTGTGGCATCACTGCTCATATCGTCCATGTTAGGGAAGGAAGTTAACCCTAATGAGAACCCTAAGCTTTACGTGCAGTTGGCTCTAACGGCCACTTTCTTTGCTGGAGTTTTTCAAGCCGCTCTTGGCTTTTTAAGACTAGGGTTTATTGTAGACTTTTTGTCTCATGCAACCATAGTCGGTTTCATGAGCGGTGCAGCCACAGTTGTTTGTCTTCAACAGCTGAAAGGAATTCTCGGGCTGGTTCATTTCACTCATGGTACTGATCTTCTTTCTGTTATGGAATCGGTTTTTAGCCAAACACACCAGTGGCGATGGGAAAGTGGACTACTGGGATGCTGTTTTCTTTTTTTTCTCCTCCTTACTAGATACTTTAGCAAGAGAAAGCCATGCTTCTTTTGGATAAATGCTATGGCGCCCTTAACGTCTGTTGTTCTAGGAAGTGTCCTTGTCTACTTGACTCATGCTGAGAAACATGGAGTTCAAGTGATTGGAAACCTGAAGAAAGGCTTGAATCCACCATCTTTACATCAGTTGGCTTTTGGGTCTCCATATGTGATGACAGCTGTTAAAACTGGAATTATCACTGGTGTTATAGCTCTTGCTGAAGGAATAGCTGTTGGAAGGACCTTTGCCATGTTCAAGAACTATCACATTGATGGAAACAAAGAGATGATTGCTATTGGAATGATGAATATTGCAGGCTCTAGCACTTCTTGTTATCTAACTACAGGGCCATTCTCGCGAACAGCAGTGAACTTCAATGCAGGATGCAAGACTGCAGTGTCGAACATAGTAATGGCAACAGCCGTTATGATAACGTTGTTATTTCTAACCCCGTTATTCCATTACACACCATTAGTAGTCCTCTCATCAATTATAATCTGTGCCATGCTTGGCCTAATTGACTATGAAGCTGCTATTCATCTCTGGAAAGTCGACAAGTTCGATTTTGTCGTTTGTATCAGTGCATACGTTGGTGTAGTATTTGGGAGTGTTGAAATTGGCCTTGTCATTGCTGTTTCTATTTCATTGCTGAGGATGCTCCTGTTTATAGCCAGGCCAAGGACTGTGCTTCTAGGAAACATCCCCAATTCCATGATTTATAGAAGCATGGACCAATACCCAATTGCTAATAGTGTTCCTGGAGTTCTCATTCTTCAGATTGATGCACCTATCTACTTTGCCAATGCTAACTACTTAAGAGAAAGGATTTCAAGATGGATTTATGAGGAGGAAGACAAGATAAAATCTACAGGAGGATCCACTTTACAATATGTGATACTGGATATGAGTGCTAATGGTAGCATAGATACAAGTGGAATTAGCATGCTTGAAGAAGTCAAGAAGAACACTGATAGAAGAGGTCTCAAGCTTGTACTGGCAAACCCGAGAAGTGAGGTGATCAAGAAGCTGGAAAAATCGAAATTTATCGAAGCGATTGGTCAGGAATGGATATATCTTACAGTAGGAGAGGCAGTAGCAGCATGCAACTTCATGCTACACTCGTGCAAATCAAATTCAGTAACAGTTGATAAGTTCGATGCACAAGATAATGTTTGATATGGAAATGTAAAACTTCTAAGGAAGGAAGGAATAAAAGGGTCAAATTTGGATGATGGGTAGGTTCAACAACTATGCGTTGAAGGTTTTACCCAGTCAAGCAGCCATCTATAATCCATTTGACTAACCCTCAAGTGGATTAACAGAAGATGAGTCTTTTGGGGGAAGAAAAGCTGGTCTCTGAAAGTCAAGTTCTAGATAGAGATGAGTGGTTCTTATCTTGTTGACTACCTGTACCTATAAACGAGGATATTTAAAATCAATAGCGTAAGAAAATGTCTCCAGGAAGATTTTGAAATGATATGCTCGTTTGTTTATTTTCCATACGACATTCTGACTGGGTCCAAATCGTGTCGTTATGGTCCTAAACGACGAGAATGACCTCATATTTAATTTTTATTACTAACCAAAAACTCATTTCAATAAAAACCACAACCAAACAAAAATCCTAAAAATATAAAAACTTACACCTATTATTTAAATCCGATTAATAGTCAG
>Cluster-55720.2
TTTTTTTTTTTTTTTTTTTTTTTATTTTAATATTTTAAAATTAATTCAAATGCTAAGGTGCTGCGCAACAAATAATGAATCAGTTTTCTTGATCTGAATTAGATCAAACAATGAATCTGTGATACCATTAACAGAGCACAAAAACAACAATGAACAGTGTACAGATCACCACCAGAGGCTAGGAAAACATATCCTAAACTAAACCGTCTTCTTAGATTTCCAGAAAGAAATCAATTTCACATTTTTCCTACACAATCAATTACAAACTCAAGATTAATCATAATTTAGTGCTCCAAATACTTCCCCTCCAACAAAGCCACCGGAACAAGAATGTTTGATGTTAAGTGTAAATGATTATATCGGGTATGTCAGGAAATACGATCAAAGTTAACGGCCATAGTTCTCTTTCTCCTCAGAAGTTCTTGGCGGCCGGGCTGGACTTCTTGTAGGATGTACATTGGCTTCTTTATTAACTGATTCGTGTGATTTATCGGCATTCCTTTCTCTCAAAAGGGCACTGCTATTTGATGCAGCTGATAGCATAGCCCTTGGTAACTTTAAAGGCACATCTGCCTCATTCGAAACATTGTTCTCTGACTTGGCATTGTTTGATGCAGCTAATAACATAGCTCTGGGTAACTTCAAAGGCATGTCTGTCTCACCTGCACTATTATCTACCTTTTGAGGGACTTCTGCTTTTTCTGATTGCGTGGATGTGGGGGGAGCAACAGGAATCAACTGAATTGTGGATTTTGATTTTCGCCATTTCTTTCTCTGCTCAGGCTTTGGCGCATTGGATTTGGCCACTGTATTCCCAATATCTGACAAAGGTTTCCTTTTAACAACACCATTATCGCTTGTCTCAACAGGCTTCTCAACCAATGCACTCTGAAGCAGCATTGCACCATGAGAAGCAAGATCGTGCTTCTTGTCTGTATCATCTGATCCTGAACCGGTCCCAGCAGATTCAGACATCTCTAGTTGTACCAATTCATCAAGCTTATCTTCTCTATTAGAGCATTTACTAGGCACACAGCCGCAGGATGTTCCACAGATGCCCTTGGCCGCCCGACATTGGCACTTTTGTGTCTTGCATAAAGAATATCTACTACAGGTGCAACATACTGGCGTAGTTTGTTCCATGGCAAAAGCTACTCCCTCACTAGAAGGATCCAATTTGGAGTTTTCTGGATCATTGATCTCCCCCGTACTTGAACTTCCACCACTTTTGCAAATTTTTTTCTTAACTCGCCGTTTCATTGGCCGAGCAGATTCATCATCTGCCATGTCCACATCTGACTGAACCCATTCATCATCTGCTGTGTCTGCATCTGAACGTTCTGATTCAGATATGTCCATATCCTCCATTAAAATGACAGAATTACGATGCACCTGCTTGCGCAATTCATACTTGTGTACATTGTTGAGGTCAGGAATCCCAGAATCTAATTGATTTCTCACGGAATATTTCTTCAATGCTGAATTCTGTGACATAACCTGATGGATGAGTTCTGTCTTCTGCACTTCAAGATGTCTTACTAAACTACTAAGTTTAACTACTTTTTCCTTTAAATCTTTTATCTCACTATCCTTTTCTCTGCAGTCAACTTCTTTATCCCTCAACACGCACCTGGAGGAAGATGCTAAATTAAATAGATAGTTCATGATATTTTTAGCATCAGCCAAAGAGCGAATTTGATTCCAGCGCCCCCTTCCACTGAAGCCCCGTTCACGTTCTTCTGCTTCTGACAATTGTGATGCCATGGAAACGAGGGTGCTAGAAGAAGTAGCGAGCATATTTTCAAGTGCAAAAATCCTAGAATTCCTTGCACCAGGAGACATTGCTGATGGATCACTTAAATTAGTTTGTTTAAGCATCTGCGTTTCTTCCTTCAATCTTGCTACTTCTTTAGCCATTCTAGCCCTCTCTTCCATTTGTCGCTCATACTCAGAACGTACTTCATGTACTCGTACTGTGACTTCAAGTTCATGCTCAATTGCTTGCATCATAGCCTGAATATTGCCATTTGCAGCACCTGAAGAATCACGTGAGGATGCCTTTCGAGATTCTAAAAGTTCCTTTAACCTTTTGGTGGCCGTAGCAGCTTCTTCTGTCTTTCTTTGTAGAACCATTTTCTGCCTCTGATTCAAGGCTAACAGTTTGTGCATCTCATATTCGTTCCTCCTTCCCTCTTTTTTTAGCTGAAGAACTTCTTTTTCTCGAGATGCCTTCCACGACCTAAACTGCTCAGACTCTTGCTTGATCTTTTGTTGCAGAGAAACCTTTTGAGTCTTAATTCTATGAATCTCCTCATGAAGTCGTTTTGCAGCCTCATCACTCTTTTGTTTTTGTCTCAACAATTGGGCTTGTGCGTCTTGTTTCTTTTTTAACTCCGCAACCTGTGACTCGAGCAGAGTCAACTTTTGAAGATAATCTTCCTTCAACTTTTGAGCACCATCATCAGAAGTAGAGGATATATTTGCAAGATTATACCTCAATTCCTCAATCTCTTTCTGTAAAGCTCTCTTTTCCTGTTCCAACTCATGAACTTTCTTCTCATAATGTTGTTTAAGAACTGAAGTATCAACGCCCGTAAAACGCTTCATTTCAGCCTCCTTTTGTTCAAGTTTCCTATCTAATTCTTTTAGCTCCCTGTCCAATTTTTCTTGAAGGGAAGAATGTTCAAGCTCTTTTTCCTTTTCCTCGTCCTCCGAAATTTCCCCAGCTTTTGAATCAGAGTTGGACGAAAGCTCATTTAGAGACGGGAATGAAGCATTTTTTGAGTGGAACCCTTCATCATCTGAATCCAAACAATCAATAAATCTGTTGTCCTTTGAGTTTGACAAAGCTTTCAGACGCAACAACTCTCCTTCAAGCTCTTGAATTTTTGAAACATAAGTCTTCATCACATCAAATTCCTTATCTAAATTAGATTCAATCTCATCCCAAGATTTACCACTGCGAGCTGAATCAATTTGCATTAATAATTTGTCTTTTTCAACCTGAGCATCAATAGCACGTTGTGTCAAGTGCTCACAACTAACCCTACGCTCCTGAAGCTCCCGTTGCAGTTCTGCATTACTGGCTTCAAGTAAAGATACTTTATGCTTCAGAATCTGAAGTTCATCAAATGGTGCACCTGAATCACCACGGTAAAAGAGTAGTTCAGCTTGCAATTGCTCAATTTGGCTCCTCATCCTTTGAATCTGAGCTGCCATTGGATCTCGGTTCACCACTGCTTTATTTTGAATATTGCGGGCACGATTTGCATACTTTAATGTGTTCAAAGTTTCTTCAGCATTCGTGTCAGCAGGACTAACACATGCAATCATCACCGTTTTGCTGTTTCCACCCAGAGAATCCTGTAACAATCTAGTCAACTTGCTATCACGGTATGGGACATGGCCCCCTTCTTTCCTCTTCTTCTCATCTCCCAAGGAGCTTATAACATTTCCAAGTGCTAACAAACCCTTATTGATATGAATGCCTTCTTTGAAACGCATGCCATCAGCCCCTGTTCGCTTTGCCCGTTCAGAACCAGCAAGGTCTACTAAATGTAGTTTTGCACACAATATGTCATCACCAATATCATCACTATTGACGTCATTTGTACCATGTGCAATTTTCTTTTGTTCCATAGTAATTGTAAAAATAGCATGAGAGCGACTCGATTGGCTGTTCATGTTAGTACTTCCAGTGGCCCGAGACAGAGAACCACGCGATAAGTAAGTTGCCATCTCTTCCTTCGTTCTAACTTCTGCTTCAGTCACCCCAGCAAGTGTTATCCCACCATTCACTGTTTCCCTAATTTGGATTGGAACTCTGGTAGGCACTGCTGGTTTCATCGTATTTGCTCCTTCCGCTTTTGACAGAGCCGCTGAGTTTGGGTCTAGTAAATCAAATACCTCCTCCTTGAATATCTCAATGAACGATACTCTTATCAAAAACTCTGTGTTCTCTTTAATTGTCTCAACCCTCTGAAATATATTCTCCATCACTTTAGGAATGATTCCACTGTTGGTTCCTTCACCGTTATAATTAGTCCCCATTGTATATGTTTTTCCTGAACCCGTCTGTCCATATGCAAGAACTGTGGCGTTATAACCATTAAAGATCGCATCCACAAGAGGAGCCACACAATCGTCATATATTGAAGACGAAGCTGATCCCGTGCTTCCATAAACATAATCGTAGGTAAACGCATGTGACCCAATTTGAACCTGAGGCTCTCCCGGAATGACGGTAATACAATCTGTACAGCCGATGAGAAGCTCAGATGTAATCAAAGGCCGAATATTAACAGCAACTCTCACACACTCTGCATTGTCCATCACGGATTTGTTTCAAAGACCGGAAACGATAACCTGATAACCCTGAGCAGGAGACGCAGAATTTTTCTTTTTTTTTCTTCCTTTCTTTTTGCGGCTTTGTTCGTTTTTGAATGCAACAGAGAGGGAGAGAGAGAGAGAAGTGGTGGTGAATTTTGAAATATAGAAGGGATTGGTTCGTTTAGGGCGGAGGTGAATAAATTATTG
>Cluster-27760.2
AAATTATATAATACAATCGTGATTCTATGTAGATGGCGCACATGGAGTGACAAACCAATGGTGGATTGACAAATGTAATCATTATTATTAATTTGCATTTGCTTTTGAGTAAATCATTTTCTTTAAATGCCCCTCCGCCGTTTCTTGCACAGCATTAAGAAACACTTCTAGTAATAAACAGCTCTCAGATACCTTGTCTTGTTCAATTAAATCCGGAAGATCCAAACATGGCTTATTTCCAAGAGTTCATAATACTTTTTCTCATATGGCTAGCATCCGTGGTTGCAGTTAGGGCAATACTAAAAAAATTTCGAGCCACAAGCCATCTTCCACCGAGCCCACCAGCTCTACCAATCATTGGACATCTCCATCTCCTTGCTCCAATGCCTCATCAAGCTCTTTACAAGCTTTCAACTCGCTATGGACCTTTAATTCACCTATTCCTTGGTTCTGTCCCTTGCGTTGTTGCTTCTTCCCCAGAGATGGCGAAAGAATTCCTTAAAACCCACGAAAATTGTTTCTTGGATCGTCCAAAAATGGCTGCTGTAGATTACCTCACATGTGGCTCTGGTTTCGCCTTTGCTGCTTATGGACCTTACTGGAAGTTCATGAAGAAAATCTGCATGAAGGAGCTACTGGGAGGTCGAATGTTAGACCAGCTCCTCCCAGTCAGGCGCGAAGAGATAAGGCACTTTTTAAAGTTGATGCTAAAGAAAGCAAGTTCAGGCGAGTCTGTTGATGTCGGACCACAGCTTCTGATGCTATCCAATAATGTAATATCAAGAATGACTATGAGCAAAAGGTGCTCAAATAATGAAGATGAAGCCAATGAGGTGAGAAAGTTGTTGCACGATGCTACAGAATTTTCAGGGAAATTTAAT
>Cluster-55487.8
CAGAGAGCGAATTCCAGAGCGGGTTGTCCATGCTAGAGGAATGAGCGCAAAGGGTTTCTTTGAAGTCACTCATGAAATCAGTAATCTTACCTGCGCCGATTTCCTTCGAGCCCCCGGAGTTCAAACTCCGGTGATTGTCCGTTTCTCCACTGTCATCCATGAGCGTGGCAGCCCTGAAACTCTCCGAGACCCTCGAGGTTTCGCTACCAAGTTTTATACTAGGGAGGGTAACTTCGATATTGTGGGAAACAATTTCCCTGTTTTCTTCATCCGGGATGGAATAAAATTTCCTGATGTGATCCATGCATTCAAGCCAAACCCAAAGTCTCATATCCAGGAGTACTGGAGGATCTTCGATTTCTTATCACACCACCCTGAAAGTTTGAGCACGTTCGCTTGGTTCTTTGACGATGTTGGCATTCCACAAGATTACAGACACATGGAAGGCTTTGGAGTTCACACTTTCTGTTTCTTGAACAAAGCGGGCAAAGTGACCTATGTCAAATTTCACTGGAAACCCACTTGCGGCGTCAAGTGTTTGACGGATGATGAAGCAATGAAAATTGGAGGAGCTAACCACAGTCACGCTACACAAGATTTATACG
>Cluster-49537.0
ATAATAATACTGGGCAAGGCTAAGATTCTTAACAAACCAACTTAACTGATCTTGTGAGAGATTTTTCCTTGATAAAAGGAAATAAGAATTATATAGTTTTTCAGACACAAAATTTCTGGAATAAATACTCATTCTTGGAAATATTTACTGATAAATGGAACAGCTCAATAAAAAAACACAATAAGGAACAGAATATCTATTCTACAAGACTTTTTTTGATCACAACAAATAAGTACAGGAAAACCTACCAAGTATAATGGTTTCTTCCTTGTGAAATTGCCAGCCCAAGCAGAAGGATGTCTTATCAGTAGCAAAAAAAAAGAACACCTGATGGACACTGTCAACAGAAAAAGGCCTCTCCTTCTTCAATCTCCTACTTCGAAGGGTCCAGTCTTTGTCGAGCAAAACCTGGCTGAAGAAGCATAGAAGGAGCTGCAGCAGGTTGTGCATTTACATGACTTCTGGTTTTTCTCCGATTTACTGAAGCTAGAGATGGGCTGTTAGCTGTTGTTATGTCCCAAAAGCTTCGTTTCTTTGCAGTTGGAACCGGTGACTTAAACCGGTGATTTGGACTCTTCAATTCACCAATGTTTGATTCTTTTGGTCTCAAGCTAGCTCTAGTGACTATCCTCTTCGCACCATCAACTGAAGCTACTCCATATGGTTTGTCATTTCTTTGAGAAAGCTCGCGAATGCGTTCATCCTTCTGCTTTAGCTCTAAAGCATGATCTTTCTTCATTTTCTCAATCTCTGTCTCTAATGCTTTGATAGTTCTTTGAAGCTCTTTAACCACCTCATTTTCTCCTTTTCTTCTGGATTCTGGTGTAAAACAGTTCCTAGCTAAAAACGAAGGCCTGCCTTTTCTTTTTTCATTTGGTTGAGTTGCAGATGGAGGGGTCAATTGAGAGGAAATTGAAGGAGGTGTTGGAGAAGCATTTGCAGCCAGGGATTGTGCTTGGAGGGTTAGTAGCTTTTGTTGCTGGCGAGCTAATTGTACTCGCAATTCTCGATTCTCTTTTTGCAGTTCAAGTAATAACCTGGCCTGATCAGTTTCAGATTCTAGTGGGAATTGTATTCCCATATTTACATCACATGCCTTGGTCCGAATCTCCTTAGCTCGGTCAGCCCAATGTAGTGTATTTTGAGTTTCACCAAAGGAGAGATTGCTTGGGCTGATATTTGCAATCATTACAGTGTTGCAAGCTCCTCCTAATGAGTCCTTGAGGAGTTGAGTAAGCTTCGAGTTCCGATATGGAATGTGTTTCTTACCCTCAACAAGGGCATTGATGCAGCTGCTTAATGCAAGGAGTGATCGGTTTATATTAGCACCCTCAAGTGATCTAAGTGTTCTTTGATCAGTTGCTAGAGCTCTCTCTGACCCAGCAAGATCAATCAGTGAGAGCTTCCCAACTCTATTGACAACATTCATTGAAGCATCCCTAACTCGGTATTCAACAACCACCTGCAGAATAGCATGTGATCTTGAAGAGGTTTCATTGGCACGAGTAGGTTCAGTTGTTCGATTTTGGTTTCCTCTTTGAAGCAATGCCATTACTTCATCTGTAGAATAAGCTCTGTATTGAGTGAGACCAGCTGCCACAATTCCCTGCTTATCTTCTCTAAGCACAAGAGGTCTTCCCGGAGAGAGCAAATCTCTAACAGTTTCGTTATAAACTTCAAGATAAGAAAGATGAACCACGTGGTTTCCATCACAGCTCCTCTGTCTAATCTTGGTAAAGAGATCCTTAATTGCCAAAACCATCACTCCAGGATTCTCCACTGTACCAAGCATTGTATATGTTTTTCCCGCACCTGTGGCACCATAGCAGAATACTGATCCATTTCTTCCTTGCAGCACTGCTTCCACAAGTTCAGCTGTCGTAGTAGAATAAACTTCCTGTTGAGAAGTTGAATCAGGAAATGAAGCATCAAAGGCGAAATGGCGACCACGAAGCCTTTTAAGCCTAAGATAATCATTCTCATTAGCAAACTCGGTCAAATATACATCTTTCCTATTCACAATCTTCACACAACAACGCATACCAGCGTCTCTTTCTTTCTTGAACATTGGCCTAAGTCTTACAAACACTAGAATCCGGCTTCCATCACTAGGCTCAATATTTTTCTCCTCTAATTTTTCCATATTTTCTTTTCCAAGAAACCCTCTTGGCTCTGTCTGTGGCACTGAACTTCCCATAGAAAGCTTCCTTGCCACTGTAGTTGAAACACTAGCCTTTCTTGCACATGTAGAAAACCCAATAACCGGATCCGGACCCATTACAAGGTTCTCCTTACCATCATGTATAGCTGGTTGTGGCAAAACAAAGGTTCTTGTGATTGTAGAATTAGACCTCAGATTAGGCAATGTAGGTACTGTAGGAACTGTAGGCATTGTGTTTTCTCTCATTATATTTTCTTGCTCGGAATCTTTAGTTTCTTTCAAATCTTTTTCTTTTTTCTTGGAAGAACTGACGAGATCAACGCTTGGATGTGTTGAGTACCGCTTCTCTTCCGGTTTTGGAGATGGGTTCCTACTAATTGTCATAGAAGCTTTCTTTTGCTGCTCATATAACAGAGTTAAAGCTTTCATTTTCTCTTTCAACCCATGATGAGGGTTTCTTAAGGGAACACTCAAATGGGTCTGGTCTGAGTTTGACCCAGTTTGGTCTTGGTTGCCAATTTGAGACCTGGTTGACACTGGCATTTTAAATTTTCTCGTTATCCAAACATACCCAGATGGATTCTCCGACCCAGTTCATGTAACAGCTAAAAATGCAATAAAATTGTGTAATTTTCTCGGAAAGTTGAGAAATTGATGATACATAGAAGCCAAAAAGAGAAAATGAAAGAGAGGGAAGATAAAGATTGCTGACTTCCTGAGTTAATTTGGGAGTTGGGACACGAAATCTCAGCTATTGATTTAGGGGTTAGATCGGACGGTTGACAGTGAAGCGGGGAGGTCAGATTTTGAAGTGAGTTGCTATTATCACTACAATTTTTGGTTCTTACACTCCAGTAGAAGCCAAATTGTGATAGAGAATTTTAAGCGGATGGGATTGGAAACAGAAGTAATGGTAGGGATATTAGGGTTAAATTTTGAAATGGGAATTTAAAATATAGTGTTTGTAACGGTCAAAATGGTGTCAGCCCCCAAACGGTTAGGTATTGGTAATTTGTGGGTCCATTTTAAATTTTTTATTTTCTTCCAGCACGAGAAACCCTTTGCTTTTAATAA
>Cluster-50012.0
AGATAAATACGATTCATTTAACTCCATTATTTACACATGGGACATAAGGATCTAGGTAAGGTTCCGCAATCTATTGTTTTCCTGTAGACATCAATGGAAGCTTTTTCTTACACTTGCATTTGCATAGACAAGTTAACGAAGCTATAATCACTAATCAATCAACAAATCCTCAAATTGACTTAGAAAGAAAGAGATGTATATATATTGATCATGTTTAATTACTATTTTACAAGAAACAGAGCCACAGTTATCACACAACACTCATTTCAATTCATTTTGTGTTTACATTTACATATATGTAAGGTAGCAAACTTAGATTAGATGCTTGAAGACAAACCAGGCCAGCCAGAAACAAACTTTATAGTATCACACAGAAACAACAATCCACGAAGACAAAAATCTAAGGCTTTTCACCAGATGCAGAACTGCGGTGTCTAGATGCAAAGCGATTAACTAATGCAAGTGCATTGCTGGTGACTTTAACAACATTGGTAATCCTATGCTTAATGGCAGCCTTCACACTTCCATCCATACGACGGCCAGCAAAACCATCAAGACAAGTGTTTTCATCAGTTAATGCAGCACTAACCCAAGTCTGCACATTACTCATATGCCAAACAAAATCCTGACCAACAGCTCCACCCATATGGCCAAGCTCCTTGATTGACTGACTTAGTCTATCTACACTATCTCCCATATTCTCTATGCAGTCTTTCACAGCTTGATACTCTCTAGCCTTTATTCCTCTAACTTTAGTTAATGTAGTTACATAATCAGTGGCTGATTTAGCCCTTGCTAGACTCACTGACAAAGCAACTTCAGCTAAATGTTTTTCATTTTGTTGAATCGCGCTAGCATATCCTGATAGACACTCAACGCATAAATCAGGATAGCGTGTTGCCTTGCACGAGGACTTGATGAAGTCTGTGGGACTAGAGCCAGACACTATCATGCCAGCCATGTAGAGAGCAAAGGAGAGAAGTATTAAGGAAAGGACAAACCTTGCCATGGATTCTGAAGGATGGGAAATTGGGAATAGTCCAAATGGAATGAATAATGAAAGCAAATGAGTAAATATATAGAGAGAGTTAAAAAGGGTTGTTATCTGTCTTGTCCTAGAATTAGATAAAAGAAGTCACATGCCCATACCTTCTTTTCTGTCTCCATGATTCTTTGCTCCCTTTGGTCTTCTTTCTTTATGAATGTCATTGAGTCATTCTTTTCCATTATCCAGTGGCAAAGAATTGAAATTTTCCAATTTTTTACTTTTTCCTTCAAATACTCTGCGGCTGCCTAATTAACGAAGGCATTTGTATGTATTATGTATGTGCACGTGCGACATGCCTAACCTCTAAGATGTGTTCAGTGGACTTAAACGCACAAAGTCAGGTCTAATTTGGTACGAAAACACAATAAAAGCAAAGATTTGGCAAACAAGCAAGATGAATGATGAAAAGGCCAGCCAGTGGTCTAAACAAATTAGCATGACAATACCCGCTAAAATGCTTTGATCTAATCAAGTTGTGACTTCGATGCAAGCCATTTGACAGTAAAAACTAACATTCAGGAACACAAATTTTTATTTTCTTTAAATGAGCATTTAATAGTAACATCCTGCTCATTGAGATCAGTAAGGCCACGAAGAGGAATTTGCGGGATCATAGACCACAAAAACTGAAAATGAATATAACTTCAATATATAAATATAAATGCACAAATATACATGATGGTTCTGGATGGTTCTTAAATTAAATAAACATACTTGATGATATAATCTACCAATTTATTTCTACTGTTTCAAGAGTAAACCATCAAAATACATATCCTTGTTTTATGTCTATCAAGTCACCCAACAACCATAAGCAATATAATATAGCAACAGCCATACAATTTGCATTTAGATATCGACTATGAGGTCAAGATTTTCAGCCAGCAGGAACTCCACTATTGATGATGCTAAGTGCTAATGCATTTTAACCAACGGTTACACGCTGCAATATCTTAAGTATATCAAATTTGCAATCCCAAGTAACTCAAAAATTGACTTCTCCTTTTAAGAGCATATAATAATTTAATGTGCTGGCCCACTTTCCGATCATACTCCTTGATACAGCTTATTGATAATATTGCACCTTGGTTGGGACCTATAGAAGTCTTCTTATTTATCATTTGAATGGAGAAGTTTTATTTTTTTTAGATAGGAACTAGGGGGCAAGTGAGATGCTACTCTGACCAAAGAGACGAAAGGCTTCTCTCTTTCCCACAGTTAGATTCTGAATCAACTTAAGGTAGCAACTCTCTACAAACAAGTCGGCCTACAAATGAAACACGGTAAGGTCCACTAGATAGTGCTTGGAACTTGACGCCTTTTAAGTGCTGTTCAAGTGAATGCACTCCTTCTAACAATTATTGCTCAAAAAGGGCTCCACTACACCTATATTATGAATGCATGATGCTATGATGGTTTGGAAATCTAAAACATAGTCTCATCAGGCTAACGAAATGAATCTTAAACTGGATGAAGTTCAACAAAAACTTTTAGCAAAAATTTCGATTCAGTACCATAACCAATCTAGTGTTGGGATAACAATGTTCCTGAGCACGCGTAAAAAACTGGTCATGAAAGCAAGACTCTATACTATACTCCATCTACCTCTCTCAACTTTTTGACTCTGAAATTTAATTTAAACCAATGAATACTAGATTTGTGATTATCCTCAATCGGAGCAATCAGCAGTGCGTCCAACTTGACAGAGGCGATATTATTTACCACTGCAGTGCTAAACTGTCATGTACTTGAGCACAGCTGCCCGAAGCTTTTCCATGAAAGCTGCTGCGTCTTTCTGGTTACTTTGGTGGGCACTTGCAATATTCTCATCAAGAAGAGTCAACAAGGATCTGTTGATTTTATTTTGCTCAACCATCTCCAATAAAGTTGCTTTTACATCCTTCGATGTCAAGATTTCAGTTAAACTTTTCCTTGCATTTACAAGATCAACTTGCATTTTATCATAGGCTTCTGTTCCTTCCTGCAGAGCCTTCTGTAATGCCTCCAGCTCAATCAATCTGTCCTCCATATCCTCTGTTCTTGAAACAGCAAACCGAAGCTGCCCAAGTTCAAATTCTATCTTCGAGAAAAACTCCTTATTCAATCTCGGCCTCATCCTGGCGATTTCAAACTCAATGTCCTGAGCCTCAGTGTCGAGAAAGTACTCAATAAGCTCCGCCGGAGTATCCGGAATTATCCGAGATTCGCGAAGAGCTCGGCGACGCTCTTTCTCTTCGCGAACTTGTTGCTCGAAAGCTTCACGAGCCTCGGCGTCTCTCTCCAGACGTCTTTGAAACTCGCGCCGAGCGAGATGGCCCGTCTGTGGAGGACCAAATACGCCCTCTGGATCCCAACCGATGCAGGAGATTCGAGGCCTGCGAGCGGTTCTCGTCAGTGGCCTTGCACGGAAAGTGATGGTGGTGGAGGTGGCGATGCCAAGGTTAAGAGCGGCCATCGGTGGCCCTTATGGAAGCTCTGGTAAGTAAGTAAGTATAGCTTTCTGCAATTAATAGTAACGTCTGTTATCCGTTTGGAGAGTTGTCTACGGCTATTCATTCCTATGGCAATGGCATTTCTGCGCTTGGCGGGAATTATA
>Cluster-42312.11
TTTGAATATGTGAAGGTAAAATTATAAATATGTAAACGACATGCAACACAAGGTAAATAAATAAATAAATAAATAACTTCATATAAGAAGAGGCAATGTTCTAAGATAACATCTGCATACATATATAAGTCTTGACGTATAGTTGACAATAGACTAAAATAACACTGTGGGCTACACAATAGGGGTAACCCTCCCCTTGACTCATTAAAATAATAAAAACACTTGTAGCCAAAATGACTCGAACTTAAAACTTCTCACTCCTCATATAAGTGAACCAAACCATATTTGATTGGCCATAACATTTGTTTTTATTTATTTATTATTATGTATAAAATGAAGATGACTTCGTCTATATATATATATATTTTCAAGGGTTCGTAATATGAGAATCACAACCCTTATTTCTGTAAGGAACTCAACGGGGGGGAGGTGGGGCATAGATTCTTCTTCTGGGAGGGAATCTTTTTATGGGAGGGATTGGAGGCAGACAATTTTTCTTCACAAGGCATCCAAATGGCTTACCTGGCCACTTCCACCTTATTGGTATTCCTGCATCTTTCCCAATAGCAGCTAATTCCCTAGCTGAAGTGAGAGAAGGGGAAAGGGAAATGGTAGCCAAAAGAATGCAAATCAGGAGAAAGGCCTTCTTCATGTTGGAGATGATTCTATATTTTTGTTTGCAATTATGTGTTTCTTCGAGTACTCTTATTTATAGTGATAAATCAGCAAGCCAAATTTGAATTGTAATAACATAATTATTTGCAACTATATGTTAAAAAATATATAAAGCCAAGACTTAATCAATTACAACTTGTTTCCACAATAAATACACAATTATTTGCAACTATATGTTAA
>Cluster-53660.0
CTTTATTTTATCTCTATTTTAAAAAAAAAAAAAAAAAAAATTATGAATTTCAAAAAACAAATAGAAAGAAATGTTAATGAGAGTAAATAAACAGATTTCAGGATTGCATCCATAATAATATTACATTACATAAGATGCCCAATAGCTATTGGTTTTATCAAACTAGATGAGAGGGATAGAGAGGAGAGAGATTTTAATGACATGCCATTAGTAAAAAGGAACATCTAGTTAGCACTTAATGGTCTACAGAAGGTGATATTAGGGTATCTAAATAATAACACTTTTTATCTATCTTTTCAAAGTCACTAACTTTATTATTAAACTAAGCTAATAACCAGAAGTTCTTCCTCCATCTAGTGCTAATAAGGTACCCACCCACACTTTTGCTCTGCTTGCTCACTCCAATGGTTAGGCACTCTACCTTGTTAATGCACTGCTCCACAAACTCCTCACTGCTGCTGGCCCCACAAAGGCAGTTCATTAAAGCAGAGGGCTTTTTCTGGCCCAGTACTAAAACAGACACATCCAATTTCTTCACTTGATTCATTACTGTAGCTAGCCTTGGCCCTTGGATCACCAGTGCTTCCACTTCCACCTCAGGCTTGCAAGCCTTGCAAAGAGACCCAAGGGAATTAGCAAGATAAGGAGGAGAAGAAGAATCAGAGGCAGAGGGGATAATATGAAGCAGAGTAAGCAAATCACCCTTATTAGCTATATGAGTGAGTGCCCACATCATTGCATGCTTAGAATGAGAAGTTTGATCCACTACTACCATCACTCTTTTCCTCATAATCAATCCACCATTTTCATTGTTATTACCATAAAAATTGTTAAAACCCTCCATCTGCATTAAACCCCAGTTTCTATCACCTTCAGAAGTGCTATAGCTTTTATTATTAGCACCCCACCTGTTAGATTTGGATCTCCAAGCTTCTTTGCTACTTAGCTGCCTCAAGAAAGAGCCTGAACTTGGCATTTTCTTTCGATAATGTATTCTTATAGAATTTGTAATCACAGAGTTGTAGAATGAAATGGTACAATGAGCTATAACTCTAGAGAGAGAGAGAGAGAGAGAGAGAGAGAGAGAGAGAGAGAGAGAGAGA
>Cluster-38651.0
CTAGAGACCAATCCAGTACTCTTTAATGATTAATATCAGAGTATTGATAATCATTGTGATTTAGCCTTAATTATAAATGCAGCTAATGTAAGTAATAGACTACTAGATAAAGGAATATCAATACAAATATCCCTAACCACATTACAAGATAACTAAGCAATAACACAAACAGAAAAAAAACCCTAAACCCTTCAACTATGTTCACCTACAAATAATACCCTACATTTCTTTCCTTCCCTAAAATCCTACAACAAGCTATCAGCTTTTGCAGGCAATCTCCTGAAGAAATTCAAAGCCTTACATGGCAGCTTGTTCCTGAACCGCGGTGGCCGGAGCATATAAAGCCCCCATAAAGCCACCACTGCCCTAGTAGGCACAGCATAGAATCCAACTGCAGCAAACAAACACATAACCACAAACAAGAAACTAGCTCTTGGATCTCTCCAACTTAACAGTGCTTGAAATCTTTCACCTTGTGTGGCCATATCACCTACTACAGTCTGAATCCTCCCTGCCACACTCCTTAGCCTATCATACCTCATTCTTACTAGCTCAGCACTTCGACTCGTCGGAAATGAATCAAATTCCTCATCAAGTTCATCAGCATAAACACTCTCAGCATGAGAGAGTCTCGTATCCATATGGGGTGGGTGGCGTGGGCGTGATCGATATCTCCACATTCCTACAAATGCCATATAAAGCAATATTGCAGGGATGATAAGCTCGGGCATTGCAACCATGAAGAGAAACAGCAATAGAAACAAAGTTGAATACACCGGTTTATGCCAATTGCTAATTGACTCGATCCATCTGCCTATAGCAACAACACCAGAGAGCACATTAATAAGTCTAGCAAAATTAGCTTTGCTTCTTCTCATGCTCCACATATGAGAATCATGATCAAGCATGTACTCCACCACTTCTCGCCCTAGTGGTGGCTCTGCCCGGCTAAGCCTTGATGCAACCACATTCATTGCCTGATATCTTAAGGCCTCCAATTGATTCACACTCAATGGTTGCACATAATGCATTTTCGGTAACAAAGGCAGTGTGTACATTTGCAACATATTAGCCATATTAGCACAGGAAAACCTTACTGCTAAATGAAGCTCACCTGTTTTCTTGACTCCAGTAGGGTGTAGCATAAGAAGAGGATAAGAGTGGGTATAAACTCTGTCTGTTTCAAGAGTTGATAACCGAATTCTAACTTTCCCAATTCTTGAATCACGGGCATTGTTCATGCCATTTTTATCGACTCGAGAATTATCAAACACTCCAATAGTGATAACGGTGGAAGGATCAAACACTTCCCAAGTGTATTGTTCATTCCATTTTGGTGATAGGCTTTCTACTACCGTGCGAGTTCTCACCCATTTCGAACCATACTTGGCTACACAATAAGCATCTGCAGATTCTCTTTTCCCTTCTTTGAGTTTTGTGGGCAAAAGTCCCGATGCACCCAAAATGCCCATTTCAAGTACACCAATATGAGGCTTCCATAACTGTTTTGCAGTTGGTCTAACATCACTGCTATACATGGTGGCTTCATCAAGAACATGGTAACCCCCATCAAGGGACATTCTAAGGTGAATTCTAGACCCAAATCTTGTTACAATTTTTGACTCAATTGCATTACCAAGTTGATTATCAATATTAAACCACCTCGAAACCACTTGTTTCTCATCATTTCGCCTTTCAATTGCAGTCATTGGAAGCAAAATTCTTCCCACAGTCTCCTCTCTTCCTGGTCCAATCCGGTCCTCAACAGAAATCACCAAATATTCCTCAAATGGCTCTGCAACCACAAACAACAAATCTTCATTCCAATAAGGACTGGAAAAGCTCCTATTGGGGTTAGGCCCTGCAATCTTAGTCCTCAAAACTTGGTTCCCTACAATAACTTTAGTGAACAGCTCTGGAAATTTCATCATCGCAGACGCTTTATCCCCAGGAACAATATCTTGTGCTTCAATAACAGAGAGCCTCAAATACCATAACTTAGGTGATAAATAGACTTTAGATTTTATAGAACAAAGCCCATCAAAATGCACATTTGCTGCCTTTGAATGCCAAGCCTCTGCAAAAGCTTCATCAGCTTGAGTACCGAACCAAATTGAAACCATCACTTCACCACTTTTAGCTTTATCTCCTTTTTTATCTTCCATTCTATACCATTGTGGTGCTAATGGACTATCTGGAGGCACTCTTCTTGGAACTTCATTCAAATCAAACCAAACACGCCCCAAGAAATCATCTTTATTGCCTTCTTTAACAAAAATCTCCACCATTGATGACTGTATGCATTCTTTAGAAAACGCAAAAACTTGGTCCCAGTCCATGTTGCTTAAACCTACTCTTTTTGTAATCCCTCTATAATTCCCTAACTTCACTTCAGCTACCATTTCACCACCACCAGCAAACAAGTTGACATCTTTGGCCTTTACAACTCTAATATAAAGATACTGCATTTGCTCAACAAGATCATACGTCGCACTAGACTTATCTTTGTTTAAGGGCCCACCCCCAAGATGTGGTCTTGTCTCTTTAAGAGAAAACTCACTAGACCCATTTCCATAAAAACCCACCACCCCGCCTCCGCCGCCGCCGCCGCCGCCAACACTATGACTACCTCCGGCACCAACGGAGGCAGAAACAGCAGGACCAGGACCAGTAGTGATAACGACAGGTTTTATCTCACCGGGGTTTGGCTCTACTGGCTTTAAAGTGTTTTGGGTTTGTTGTTGTGTTTGCTTCTTGTTGTTGTTAGTCTCTTGTGTTAGCCACTGCTGTTGCTGTACTATGACTTGACTCTGCTGCTGCTGCTGCTGCTGCAACTTCTTGTTCTTCTTTGACTTAGAACCAGAAACAACAGCTCCATCACCAAAACTCATTACTTGTTTAACCTCTTCTTTACCAGAAACATAAAGTTTCAAACTTATCTCTCCTTTGATATGAGAAAAAAGACTTCTTTTATCAAGAGTATGCAACTGCACCATTTCTTCACCCTCTTTAGCAATACTTGAACCAGAGATTCTAACTTTACCCAGAAAGTTTCTACTATTACTCGATCTTTTTTCATTAAATACATTAACATCAATTGTTCTATAAGGAAGATCCGCAACTTCATTTATGTTAAACACAAGCTTCTCGTTCCAAATAGGGTTCAAGTCTTTATACTTGACCTGAGTTCTTAATCTTTGATTCTCAAACTCGACTTCTACAAATGGTGAAGAAGACCCTTCACCATCTTTAGGCATTAAGTTATGCGCGGCCACCACCTCCACCACCAGCTTCTCTTTTCCAGCCATGTTATCCATTGCCTTCAAGAGAGAGAAAGAGTAAATGAAAACAGGAAAAAGAAATGAAGGGGAGAGAGAGAGAGAGAGAGACTGTGACAAATTGCTTGGCTCAAGGGAATTGACCAGTGAA
>Cluster-44010.0
GGATACCTTGTCAATTTTAAACCCGAGCTAATAAATTCATACAAATAAGTAATTTTACAATGAACTGAAATCAAGCTCCAACCATTTTTTTTTTTATTAAAATTATAGAATCAAGCTTCAACATTTTTAAGCCCTAAAACATCCATTAGATGATAATTAACACCTCGTACAAAATTAATCATGCATATAAATTTATTATGCAAGTAATTAATCTTATTCTTTTGATTCTCAAAAAGACAATTATGTAATAATATTAGCAGAGGAGCTTAACCCACTAGAGACTAACAAGCACTTCCAATGCTAAACTTCCTTCCATACATTATACATATACATAGAAACAACTAAATCTCCCTTAATTAAATCTCCTCAACAGACATCTGACCTGATTCTTGGAGATATGTGGGCTTTAAGTGGATTCTTCATAACAACGGTAAATTCTTGCTTCTCAGACAAATCAACATCATCTCCATCAACAGCCATCCACTTAAAATTCCAAACCAAATTAGCTACAAAATACTCCAAATGAAGCATCGCTAAACCATAACCAGGACAAATTCTTCTCCCTGCGCCAAAAGGCATCATCTTTATCTCTTTGCTTCCTGTTATATCAAACGCTTGGTCTCCATTATTCAAGAACCTTTCAGGCTTAAACGCCATAGGATCTTCCCACACCTTAGGATCCCGACCCATTTCTGCAACCATGAAATTCACTGTACCATTTTTAGGAACTACAAACCCATCTATAACTGTATCTTGAGTCACTGCATGTGGCAACACAAAATGTCCTGGAGGGTGACGCCTTAATCCTTCCAAAATCACTGCTTTTAGATATGACATTTTTTGTAAATAATCTTCTTTAACTACTTCTTCATCTCCAACAACCCCATTAATTTCCAGGAATAGCTTTTCTTGAATATGTGGGTATTTAACTAAATTAGCCATAATCCATTGGAGAGCTGTGGATGTAGTATCTGTACCTGCATCAAGAAACTCACTGCATAAACTAGCAATTTCACTTTCTATAAGCTTTCTATTCTCCTCTGGGAGATGCAAATCGAAAAGTGTATCAACATATGATAATATAAACTCTTCTTTTTCCACCTTCTTGTTATAATCCTCTTTATCTATACTACGAGTTTCAACCTTTGAATTTTTTCTTGCTCTAATTAAGGGAATCAGCACACTTTCTTGATCTTGTTTGACCTTCAATAACTCATTCCACCGCTTATAGAACAGAACCCTTGTTAGACTGGGCCAAAAATTCAGTATATTGAAACGATCAAAGCTTAGAAGCACACGACGTTGAACTCGTTCAACCTGTTTGATTTTGTCTTCTTCAAGCTTCTCACCAAAACACATAAGAACTAATAAACAGAACATAGAGTACTGAAAATGTTGCTTAACAAGAAAGGGTTCACCAGTTTTTGAACAAGGCTTAAGACGGCTAATTAGAATATCAAGAACCCATTTTCGAGCTTGTGAGTACGATTTTATCCGGGAGGGGTGGAGGATTTCGGAAGTGAGGTTACGGCGGAGAAGCCGCCAAGTTGGTCCGTAAAAGGAAGAGCTGACGTTATGCTGATTACAAGTTACGATTTTACTAACAGGAAGGGCTGGTGGACGGTCAGCAAAGACAACACCGTTTTGGATTAGAGTTTGGTGGGCGAGAGAATGAGTGGAGATGAAGATGGCAGGGCGAGAGCCGACGGAGAGTGTAATGATAGGGCCGTATTTGGGGCGTAAGTGGCGGAGAATGGATTCGAGTTCAGAAAAGGATTTGAGAAGCCAGAGAAGATTGCCGATGATAGGAATGGTAGTAGGTCCAGGAGGGAGTTTTTGAGCGGGTTTAAGAAGAGAGAAAAGGGAGTTGAAGAGAAAACAGAGAGAAAGAGAGACAACGATGATGAACCAGACTTCCATTTTCTCTCCTCTTGCCTTTTTTTCTGTGTGGTGGTGAAAGTTTATCAGTAGTATTTCTGGATAACCAAAGATTAAGATTTTTAAATCTCAAATATGAGCTAAAAACAAAATCTCTTTAGATGAAGAAAAAAGCAAAAAAAGAAAACTTCTTTGACCATTTGGATTTACAAGACATTTGTCCAGTAGAGATATTTCAGAGTAAGAAAATTAAGGGTGCGGATAAGAACAAATTAATGTTCTTCATATCCAAAAAGGTCAACTCTATATTTGAATGGCGGGAAAATATTAGAAGAAATAAAATGAATGAGAAAAATATTGAAAGAGAGTAATTTTGTCGTGTTTGGAAATAGAGAAAAAAAA
>Cluster-42907.1
GGAAGATGGGCAATGTTGGGTACCCTTGGAGCCATTGCTGTTGAAGCTCTTACTGGCGTTGCATGGCAAGATGCAGGAAAGGTAGAGTTAGTTGAGGGGTCATCATACCTAGGGCGTCCTCTGGCGTTGAGGGGATTGCCGTCTTGGGCTGGTCTATGTTATCCATGGCCATCGTGTTGTCTGTGTCCAGTGTCATCTTCTTTCCCTCCCCTGAGGATAAGTGAGGTTGGGAGAGTCGTCTATGTCATTGCGGGGTCATTGTGAGTGCACTCTGAAGTGATGTATATCCATATGTCAAACGATGTCAAAGGATATCAAAAGATGCTGGATGTGGAATTGATGTCGTTCTAAACTACTTTTAACCACGAGAGACGCACGACAAACCCGGTGGCGATGGCGATGATTGGTATTG
>Cluster-30584.0
TGATAGTTTCCTGTAAGCAGTAATTGACCAGCTCCATGCACTGGACTGCACTAGATACCAATTCCAAAAGCCTATATCTTCCAACAGATGTACGATAAGATATGGTCAGACTGTATCAGAACGAGAAGAGAAAGTGCATGTCAACGTTGGTAGAAAGAGAGAGAAAAGAGATCACCAAATCAAAGCTCGAAGCAGCTGTAACTTTGTCAGGCTTCGAATGACACGAGAGAGAAATGGAGAGAGAGAGAAATAGAAAAGTAAGCTACGTAGAGTGTAATTATAAACATAGCCTGTGTAAAATAAATAACCCTTTAAAGAGTTTGGTTCAGTCAGTCTGGTTGGCCATTAAAAATGCCAGAAAAAGCCAATTTTGATTAACCGTTACCTCCCACGCAGCGGGCTTCTTCTTTAATTCTGGCTTCTCTCAGTCTTAGAGACTTAATTACCATATCTTATATTTGGAATCATCATTGTTGTTTCTCTTTCATCTTCCTGATTTCCAGGCGACTGAGATAAAATGTCGCCGGCGGCGAAGAAAAATGCTCATGATGGAGTGGAAGACAAGCGTTATCCTGCTCCTCTTGCTTCTCATGAAGAAGTTGTTAAGGACCCTCTTACTTTCTGGGACACTCTCAGGCGCTTTCATTCTATAATGGGGACAAAGTTTATGATTCCTGTGATTGGAGGGCAAGAGCTAGATTTGTATATTTTATATGTAGAGGCCACTAAAAGAGGTGGCTATGAGAAGGTTGTTCAAGAAAAAAAATGGAGGGAAGTGGGTTCTGTGTTTAACTTCTCTCCAACAACAACCAGTGCTTCTTTTGTATTGAGAAAACATTACTTTGGCCTTCTTTTCCATTATGAACAAGTTCATTTCTTTAAGGTCCAAGGTCCAATATGTTCTACAACAGCTGCATCTCCTGGAAGACCTGAATTGGCTATTGTGGAATATTCCCCTAAACCGACAAGGGCTTGTCCTGATCCACCTACTGGAGGATCTTCATTTTCAGCTATTGGAACTATTGATGGGAAATTTGATTGTGGTTATCTAGTGTCTGTGCAAGTGGGTTCAGAGGTGCTTAGTGGAGTCATTTACCATCCAGATAAAATAGGCACATCTTCTTCTATTGTCCAATATAGTAATGCTCTTATTCCATTCACTAGAAACCGTAAACCTCGATATTCCGGCCGGAGGAGGAGAAGCAGACGAGGAGGGGACCCCAGCCACCCTAAACCCAATAGAAGTGGTTATAACTTTTTCTTCGCTGAAAAACACTATAAGCTTAAATCTCTATACCCAAACAGAGAAAGGGAGTTTACCAAAATTATTGGTCAGTCATGGAGTAATCTCAGTGCAGAAGAGAGGATGGTATACCAGAATATTGGAATGAAGGACAAGGAAAGATACAAGAGAGAGTTGAAAGAGTACAAAGAAAGACTAAAGCTTAGGGAGACCACGGAAGTTGTGAGAGCTGATTACTAGAGCTTCAGGAAACAGGAAATTGAATCAAGCTAAAGAATCTAGTGCACGTTTCCATGTGTAGATGTAAATTAATTTTCAATATAGGTTTTCTCATGAAGTTCTTGTTTATGGATTTCATACAGCTTCCTGTAGAAGTGATTTATCTCATTTGGTTAAGCCTTGAAATGGATAACAAATTGAGGCTTATTGGTATGGTAGAGAGCGGATGCGGCATTATTCAGTCACAGGGGAGCAAAAATGATATTGCGGCCCTCCATTTGGTCAAAGCAGATCTTTCGTGCTTCAGCCCATCTGTTGTCAAAACGACAACGGCAAAGCGCTGGGAGTGTTACCGTCACCAGCCAGAAAACGAAATATTGGTTTCTCGTGCACAAGGAAAAGTTTTGACAAGAAAATTTTTCCTGTCGGGAAAAGTTCTTGTGGCCTGAAAAAGGAAACTTTTTTTTTTAATTTTAATTTAGAAAGAACTACATATCTTTTTATCGTTTTTATTTTAATTTAGAAAGAA
>Cluster-40688.0
AAATAAACAATTTGCAACAAAAATAATGTGGAGAAATATAATAGAAGAGAGGAGCAGATTGTACCCGCCAAGTACATGACATGATCTACTTTGAGCTGTTTATCCGCAACAACAAAGTAATAATTGTGCCTTCAAAAGCTGCCACCCCAAGATTCTAGAGTGAGACAAAGAAATAGAGAGACAAAGAAATAGAGTTCTCTGAAAATTAGATTGAGATGGTTGAAAAGGCTGAAACTTTGGAGGCTGTGTTGAAGGAAGTTGTGGATTTGGAGAATGTGCCAATTGAAGAGGTTTTTCAAACTTTGAGGTGTAATTCAAATGGTCTCACAACAGAGGCTGCAGAGCAGAGGCTCACGATTTTTGGATACAATAAGCTTGAGGAAAAGCAGGAGAGTAAGTTTTTGAAGTTTTTGGGTTTTATGTGGAACCCTCTTTCATGGGTGATGGAGGCAGCAGCTATCATGGCTATTGCTCTTGCTAATGGAGGAGGAAAACCGCCTGACTGGCAAGATTTTGTTGGAATTATTACTTTGCTTCTTATCAATTCTACTATAAGTTTTATAGAGGAGAACAATGCTGGTAATGCTGCTGCTGCTCTTATGGCTCGTCTTGCTCCCAAAGCCAAGGTCCTTCGTGATGAAAGGTGGATTGAGGAGGATGCCTCCATTCTTGTTCCTGGTGATATTATCAGTGTTAAGCTTGGGGACATTATTCCTGCAGATGCAAGACTTCTTGAAGGAGATCCATTGAAAATTGATCAGTCTGCTCTTACCGGCGAGTCTCTTCCTGTGACAAAAGGACCTGGTGACAGTGTTTATTCGGGTTCTACATGCAAGCAAGGAGAGATTGAAGCTGTGGTCATTGCCACAGGCGTCCATACATTCTTTGGAAAGGCTGCCCACCTAGTAGATACAACAAATCAAGTGGGACACTTTCAAAAGGTATTGACAGCTATTGGGAATTTCTGTATATGCTCTATAGCCATCGGGATGATAATAGAAATAATTGTCATGTACCCAATTCAACACCGGAAATATCGTCCAGGAATTGACAATTTACTAGTACTTCTTATTGGAGGAATTCCTATTGCAATGCCCACAGTTTTATCTGTGACAATGGCAATAGGGTCACATCGGTTATCTCAGCAGGGAGCTATTACAAAACGAATGACAGCAATAGAAGAAATGGCAGGCATGGATGTCCTTTGCAGTGATAAAACTGGGACTCTGACCTTGAATAAACTTACCGTTGATAAGAATCTGATTGAGATATTTGCTAAAGGAGTAAACCCAGATGCTGTTGTTCTGATGGCAGCTAGAGCCTCTCGAGTGGAAAACCAGGATGCGATAGATGCTGCTATAGTGAACATGTTGGCTGATCCAAAGGAGGCACGAGCTGGAATTCAAGAAGTGCACTTTCTTCCATTCAACCCAACAGACAAGCGAACAGCTTTGACATATATTGATAGTGAAGGCAAAATGCATCGGGTCAGCAAAGGAGCACCAGAGCAGATCCTGAATCTTCTACGCAACAAATCAGATATAGAACGTAGAGTTCATGCAGTGATTGATAAGTTTGCAGAGCGTGGTTTACGATCTCTTGCAGTAGCGTACCAGGAAGTGCCTGAAGGAAGAAAGGAAAGCTCAGGAGGTCCATGGCAATTTATTGGACTCATGCCTCTATTTGACCCTCCTAGACATGATAGTGCAGAGACAATCCGAAGGGCATTGAATCTTGGGGTAAATGTAAAAATGATCACAGGTGATCAACTGGCAATAGCAAAGGAAACAGGACGCCGCCTGGGAATGGGAACCAACATGTATCCTTCATCAGCCTTGTTAGGACAGAACAAGGATGAGTCAATTGGTGCTTTACCCGTTGATGATCTTATTGAAAAAGCTGATGGATTTGCTGGTGTTTTCCCTGAGCACAAATATGAGATTGTGAAACGTTTGCAAGCTAGGAAGCACATATGCGGAATGACTGGTGATGGAGTAAATGATGCTCCTGCTCTTAAGAAGGCTGATATCGGAATAGCTGTTGCCGATGCAACTGATGCAGCTCGTAGTGCTTCTGATATTGTCCTAACAGAACCTGGCCTCAGTGTCATCATTAGTGCTGTACTAACAAGTCGAGCGATCTTCCAGAGAATGAAAAATTACACTATATATGCAGTCTCTATAACAATTCGTATTGTGCTTGGTTTCATGTTACTGGCACTTATATGGAAGTTTGACTTCCCGCCCTTTATGGTGCTGATTATTGCTATACTGAATGATGGAACAATTATGACAATATCAAAGGATAGGGTGAAACCATCTCCTCAGCCTGACAGTTGGAAGTTGGCAGAGATCTTTACAACTGGAATCATTCTTGGTGGCTACCTGGCTATGATGACTGTCATTTTCTTTTGGGCAGCATATAAGACAGATTTCTTTCCTCGAACATTTGGGGTTTCCAGCCTTCAAAAGAAAGATGTGCAAGACTTTAGAAAGCTTGCCTCAGCAATTTACCTGCAAGTGAGCACCATTAGTCAAGCCCTCATATTTGTTACTCGGGCTCGGAGTTGGTCTTTTGTTGAGCGTCCTGGCCTTTTACTTGTAGCTGCTTTTGTTATTGCTCAGCTGATTGCTACACTAATAGCTGTCTATGCAAAATGGAGCTTTGCTGCAATTGAAGGGATCGGGTGGGGTTGGGCTGGTGTGGTCTGGCTCTACAACCTCATCTTCTATTTTCCACTTGATTTTATCAAGTTTTTCACCCGATATGCCCTAAGTGGGAAGGCTTGGGATCTAGTCATTGAGCAAAGGATTGCCTTCACAAGGAAGAAGGATTTCGGAAAGGAAGAACGTGAGCTTAAATGGGCACACGCACAAAGGACCCTGCATGGGTTGCACCCACCTGATACCAAGATGTTCAATGAACGTGGTAGTTTCAACGAACTTAACCAGATGGCTGAAGAGGCAAAAAGACGAGCTGAGATTGCTAGGTTCAGAGAATTAACTACCTTGAAAGGGCATGTTGAGTCAGTAGTAAGACTGAAAGGTCTGGATATCGACACAATTCAGCAAGCCTACACCGTCTGATGTACTCTGATTGATCCATTTTGCTTCTTCTGAGGTACATTATACTTCATAAGAGAATAATTGTAAAATGTGTAATTTATCTTCTGAATATATAAATCATAATCCTCCAGCAGATATGTATCATATTTTAGGTCAAGAGTTTCTCAATATATACAAAACTACTTGGATATAGTTTGTTTGCTGCTCAAAATCATTTGTTTTGTTATGTGAGTTTATTCTCTCTCTCTATTTTTGCTGCTTCTGTCAAATATTGAAGTAATCAATCCATATTCCCTCTCAGGTCCTTTGTT
>Cluster-53029.968
TCAAAGTACAAACAACACATAAGTACTAAGAAAGTGCAATTAAGCCAGAAATTAAAGTTCTCAAGACAGTGTCATCGAGAACATTTATTGTCCACACGTACAGAAATCCATTTTCAAGAACTACTTGTTTCATAAGCATGGGACTTGTATTGATAACAAGGCTTTTACGTCGGTGGCTTCTTCTTCTTGGGTGGTGGCTTTTTCTTCCGTGGATAAGGTTTGTATGGATACCCTTTCTTTGGATAAGGTTTGTATGGATACCCTTTCCTTGGTTGAGGCTTGTCGATCTGGGCTATAGTACCATCGATCTGGCCATAGTACCATCACCTGCAGCTGTCTGTGTTAATTCTCGAGCTGTGGTTAAAGAGGAAGAGAAGAGAAAGATTGCAAGAGATGGATATATTGCGACGAGGGACTTCATTTTGAGAGACGATTGAATTCTTTGCACTTTGGCAATCCCGCGTACCCTGCGTTGATACACTGCTTAGGGCGAGCTTCGAGGTCCCTTTCGAAGGGAGCTAGGCTTAGCTTTCTCGGTTCGATTCACCGTACGCCTCACCATACATGAGTTCAGAGGCGCACTGATAGTATGACGCTAAT
>Cluster-45421.3
TCTTAGCTAATTTTCCTTTAGTGCAGTAAGGTTGTGGCAGGATATAGTCCTAGCATAATAAGATATTATTTTCATTTATTGACGTCCAAACAAGAGCATTTAAAACATGCATTATTAGTTCATCCACTACCTTTCCTTTTCGTTATATATCTGTGTTTCTTCTCCTCTGGTTCTGCTTCGTCGCATACCCTCGTTTTCCCTTTACTTACCCAGAAAAATGTTCTGGGTCATTAATCGTTTTTGTCTAACGATCAGCATACGATATGGGGGGAACTAAGCTACCACACGCATTAAAATTATTTATTTTTCTTCCTTCTCTGTTATCTGGTTTTTCCCTTTTGTTTCTTGCAAGCCAAACACATTAAAGGAAACATCTTTCTTGTTACATGAAGGAGAAAATACAAATCCCTGATCTAGTTTTATAGTTTGATCAAGTTAATGTTTGAGCTAATCTAAGTGCTTTAGTAGATAGTTTTTGGTGAGCAAACAGAAATAAAAGTTTTTTTCACTACAGAGAAAAGAGAGTGGTGGGAATAAGCTAAATTGAGGAACTGATGGCAGAATTTGGAGGGAAATGGAGGGGCTTGAGATCGGTTTTAATGGTGTCATTCAATATTTTGGTAGCTTTCATGCTTGTTTCAGCCGACAGAGGCTTGAAACGTGAAATTTCAGGTGTGCAAGTAACACAAGAGGAGGCGGTGGGAATAAGCTAAATTGAGG
>Cluster-52887.1
CGCCGGACCAAATCCTGACGTGAACTTAACAAGTGCACACACTACTCCAACTAATCGCCCCACGTCTTCAAATTCTAGCAGTAACGGGACAAAAATTGGTGCCGTTATTGGTGGTACTGTATCAGGCCTTGCTATACTCTCTCTCGTACTTTTCTTGATTGGCCGGCGAAGAAGACTTGGAGTCAAGGACAGGGGTAATGGAGCTGCTTCGTGGTTGGGCCCATTTTCTATTTCTTCTACCAAGACTCAGAGCTCATCAACTCTACCGGCTGATGTTTGTCGCCGGTTTTCACTCTCCGAGATTATAGATGCTACCAATAACTTTGACAATTTATTCATTATAGGCGTTGGAGGTTTTGGTAATGTCTACAAAGGCTTAATCAACAATGGGGCCAGTACTGTTGCAATCAAACGGCTGAATCCAGGGTCTGAACAGGGGGCACATGAGTTCAAGACAGAGATTGAGATGCTCTCTCAGCTTCGTCATCTTCATTTAGTCTCTTTAATTGGCTATTGCTATGAAGATAATGAAATGATACTTGTATATGATTACATGGCTCGAGGAACTCTTCGCGATCATCTCTACAAGACCGACAATCCTCCACTTCCATGGACTCAACGACTAGAGATATGCATTGGGGCAGCGCGGGGGTTATATTACCTTCATTCTGGGGCCAGCAACACAATTATTCATCGAGACGTCAAAACAACAAATATTTTGCTAGATGAGAAATGGGTTGCAAAGGTTTCAGATTTCGGATTATCCAAAATAGGTCCCAATAGCATGTCAAAGCCGCATATTAGTACTGTAGTGAAAGGAAGTTTTGGATATTTAGATCCTGAATATTTCCGGCTTCAGCGATTAACAGAAAAATCTGATGTATATTCATTTGGTGTTGTTTTATGTGAAGTGATATCTGCTAGACCGCCAGTGAATCGATCAACGGTCGATAATCCTGCAAGCTTAGCAGAATGGGCAAGGCGAAGCTATAGAAAGGGAAACTTTGATGAAATAGTGGATCCATATTTGCATGGAAAGATTTTACCTGATTGTTTGAGAAAATTTGCTGAAGTAGCAGTAAGTTGCTTGCATGAAAATGGAATGGACAGGCCATCAATGGGCGACGTGGTCTGGGGTCTTGAATTTGCACTACAGTTGCAGGAAACTGCTACCAAGCAAGGCGAGCTTCAAACTGGAAGTTACATTGACATGGAGAGTCCACTAAAAGGGTCCTCAGTTGCTGATAGCAGTGACGATTTGTTTAGTAGCGGCAGTGAACTTGTGATTGGTTCTCGGCTTAGTGGAATGACATTAATAAGCAGCAGTGATGAACAAAGTTTTATTAGTAACAATTCCGAGCAAGTAATGTCTGGTGCTGTATTTTCTGAGATCATCAACCCAAGAGCCCGATAAGAAATATTGTGTAATATTAATTAGCTTAGTTTAATATGGTGTAATATTAGAGGAATTAGCTCATCAGGGTTTTCCAATTATATCGTAGTTTATATTTATCAATGCAAACGGTTTACTCTATTTCATTTTAGTAATTTTTCTTCTGTATATTCTTTAATAATTTTACTATAGTTTTTCAAAGAATTATCTTTCTGGATTGATTTGATTGATTCTGTTATTAGAAAGGAAGCACTGAAGATTTGATAATAATTTGTGTGGAAGGTTAAATTATTGGTTCCTCTATGATTGATCAGAGAATAGCTGTGAGCGATTAGCAATCCGGAAA
>Cluster-40720.0
TATATATATATATATATATATATACCATGAAATGACTATCCAGATGGTTATTCTCAGAAAAAAAAAATTAAAAATAAATTACAGCTGCAAATCACGAAAATGGGCCCCACATCAAAAGCTTATCACCACACACTTGTACGGACAGTCAGCACGGATTTCTAGATTGCTTTCCTCAGCTGTACGATCACTTCCTTTGGGTATTAATACTGTTGCTTGGCTTGCTAGTAACAGACCTCACAACCCTCCTTTTCTTTTTCTTTAACGGTAAATTACACAGGACAAAGCTAACTTTTTTTTTTTTTTAATCTTTTATAAAAGTACAGTAACTTTATCAGCAAAATTAACTGTCTCCCGTACGGAAACCAACTCCTATCAATCCTTTTCCACGTTTGCCCTTTTTATTTCTTACACCACCAAAATTGTTTCAACCATCAAAAAGAAACCAAATAGAACCACAACCCATCCAACCATCTTCTTTTATCGAGTTGCTGCTGCCGCCGTCGCCGCCATTGCCGGAATTGGAATAGGCATCCCACTACCAGTCCTTACAGCGACACGCTCTGATGGGACAATGGTAGCCATATGATCTTCATCATAAAGAAATTGCTCCAGAATCATGGTGCTAGGCCCTGCCACTTGTTTTTCCCATACTTCTTCAGCTTCTTTTCCATTTTTCAGAAAAACTTCTGTAGCGTCGATGCGATGCATGTTCCAACTCCATCGGTTATAGAGTCGGTGGATTTTTTGCAGTTGACGACAGGATAAGATACAGTTATTCTCTTTAATCTTTTCAATTGCTAAATCAAGAAGCTTGGCTCGAGTTTTAGTATCTACAATTCCTTCCTTGCGAAAATACTGATCCAATTCAGGAACTCCAATTGCACGTCTAATTCCCTGAGAGTAATTAGTATTGTTAGGATCAAACACTTTTTTGACCTCATTGACAAGCCCTGCTTTCACCATTCGATCGACGCGTTCCGATACAAATGAATGTAGCACAGGCAATGACACATCCACCCACAGGAAGCAACATTCGTATCTTAGTCGGAATTCATGATCATCGTTTACTAAAGCCTCAATGAACGAATTTGATCCTCCGGCAATTATCGGTAACCGATCGCGTGCCACGATGGATTTAACAGAGTCCGAGGCTTGATGCCGGAAGTCATCTGAAGTGAAATTGGAATTAGGATCTACAATACCTATCAAATGATGCGGCACGCCGCGACACTCCTCTTCAGTCACTTTATTAGTGACTATATCTAAGCCTTTATAAACTTGCATTTTGTCGCAATTTATTACTTCAGCTGGAATACGAGTAGCAAGGTCGATAGCCAGTCTTGATTTTCCGGTGCCGGTTGGGCCGACAACGAACACCACCTTATCTTTTCGGCGGAAAAAAGGCTCTATATTTATGGCCCGTTGCAAATTCACAAGGGGCTGTATTTGCTTTTGGACCGAAACCGAAAACCTCATATTCATTATTGAGGAGAGACCGTGAGGAATCCTTAATATTGAATATGCCGCGACTTGTGGGGGGAGAATGGCCTGTAGAAGCTCTCTTTTTATGCAGAAGTTGGAAGAGACGCACACAGTACAGAGACAAGTTAGAAGAAATGGGGAGTTTAGGGATGTGCGAAGCAAATTAAGAGCTTATCAATTTGGCTTCCCTGTGTGTTGAGGTTGAGAACCAGACAGGGTATAAATTGAAGTATTAATGTTTACAGTTGAAAAAGATGGATGATAAGGAAGCACTTGTATTGTGTAATATGTTATGGTTTCGTGAAGAGGATGATTATGACACACGAGGATGATATATCATCCATCTTTTTCAACTGT
>Cluster-53029.3365
GAAAAGTGGCAAAAGAATTCAATCGTCTCTCAAAATGAAGTCCCTCGTCGCAATTATATCCATTCTCTTTGCAATCTTTCTCTTCTCTTCCTCTTTAACCACAGCTCGAGAATTAACACAGACAGCTGCAGATGTGAATGCCTTAGGTGATGGTACTATTGGCCAGATCGATGGTACTATTGGCCAGATCGACAAGCCTCAACCAAAGAAAGGGTATCCATACAAACCTTATCCAAAGAAAGGGTATCCATACAAACCTTATCCACGGAAGAAAAAGCCACCACCCAAGAAGAAGAAGCCACCGACGTAAAAGCCTTGTTATCAATACAAGTCCCATGCTTATGAAACAAGTAGTTCTTGAAAATGGATTTCTGTACGTGTGGACAATAAATGTTCTCGATGACACTGTCTTGAGAACTTTAATTTCTGGCTTAATTGCACTTTCTTAGTACTTATGTGTTGTTTGTACTTTGATTATAAAAAAAATACTATTAATGCAATAAAATTAGCTATCATATATATTTTAGTATATGGATATT
>Cluster-51945.1
ATGAGAATAGAAATGATTGCTGCACGCTTCCAACTTGGAGGCAAAATGATGCCCAATGCCCTCACTACCTCTACTAATCATTGATTCCATGACTTAAACATATGTTAATTAGATAATTTACATATGCTTACTCTATTACTTAAGTTTTATTGCATCCAACATTATGGGTCTCCAGTCTCCTACATTCTTCTCATCTCTCTTCCTCTTGATCTAACTCTTTAAATGGTTTCGTCGTTGCACATTGATCGGATACCGCTTTTGTGTCCGAGTAGTTGGAAAGAAAACCAACTTATCTTTCTCTGCAGGAGTCCAACTGAATCGAGTGACTAGGTGGTGAAGGAAAACGGAGAGTTCTACCCTAGCAAGCTCATAGCCTGGGCATAGCCTTGGCCCTCCTCCGAATGGAGTGAATACGTTCCCTGGACTTGTTGCTCCTGAGTTGCTCTGCCATCTCCATGGATTGAACGTTCGAGCGTCTTTGAAATATTCATGGTCTAAATGTACACCTCGAAACGAAGCTAAAACTTTCCATCCTTTAGGGATTGTATAACCCTTTATTTGAACATCTGTCATTACTCGTCTAAATACCCCACCAATTCTGTTTGCTATTCTCAAAGTCTCATTAACAACACATTGAGTGAAAGGCATTGACTTATAATCATTCCACTCGAGAGCTTCTTCCCCTTCACTTTTCTTGGCCCTAATCCCTTCATGCTCCTCCTTGAGTTGAGCCAAAGCAAGAGGAGTCTCGGTGAGGAACTTAACGGCAAGAGTCATTATAGTAGAGGTAGTTTCATAG
>Cluster-53029.1010
CTTTGCAATCTCTCTCTTCTCTTCCTCTTTAACCACAGCTCGAGAATTAACACAGACAGCTGCAGATGTGAATGCCTTAGGTGATGGTACTATTGGCCAGATCGATGGTACTATTGGCCAGATCGACAAGCCTCAACCAAAGAAAGGGTATCCATACAAACCTTATCCACGGAAGAAAAAGCCACCACCCAAGAAGAAGAAGCCACCGACGTAAAAGCCTTGTTATCAATACAAGTCCCATGCTTATGAAACAAGTAGTTCTTGAAAATGGATTTCTGTACGTGTGGACAATAAATGTTCTCGGTAAGACTGTCTTGAGAACTTTCTTTTCTGGCTTAATAATTGCACTGTCTTAGTACTTATGTGTTGTTCGTCGTTTGATTATAAAAAAAAAAAAAAAAAAAAAAAAAAAAAAAAAAAAAAAAAAA
>Cluster-29892.0
TAAAATTTTAAATTAATTGTTTTAAATTTATAATATAGTAATAAGTAATTATGGTATGTAGTGATGTTTATTAAATATAAAAATGTTTATTTTAAAAATATTCCAAATCTTTTAAAAAATGTGTTTCTCTGTGGCTAAAGATGCTATATATGCGCACTCTTGAGTAAGGTTGAAGCAACTCAGAAGCAGCAACACTTTCTAGTTGTTCCCATAGTATGGAAAACAGAAGCTGCAAAAAATATCCAACCATGTTGCTTATGTCTTTCCTTATTCTCAATTCCATCTTTAGGTTCTCAATAGCCATTTCTGAGACACCAGTTAGGTCATCAACAAGTGAAGCAACTCTGGAAGAGGAAAGCAACTTAGAGACTTATATTGTGCTTTTAATGAAACCAGAAGATGTACAGTTCACAGAGTCCAAAGATTTAGATAGCTGGTATCAATCATTTTTGCCAGCTAACAGCTTTAGCTCAGACCAAGTCCAACCACGTTTGATTCACTCCTACCACCATGTGGTTACTGGGTTTGCTGCAAAACTTACAGCAGAGGAAGCAAAGGCCATAGAAATAAAGGAAGGAGTGGTGTTAGCCCGGCCCCAAAGGATGCTGACTCTGCATACGACTCATACACCTAGCTTCCTGGGGCTCCAGCAAAATTTAGGACTTTGGAAGCAATCCAATTATGGCAAGGGTGTGATAATTGGAGTTGTCGACAGTGGAATAACAGCTGATCACCCTTCGTTTAGTGGTGAAGGAATGCCGCCTCCACCAGAAAAGTGGAAAGGGAAATGCGAGTTGAAAGGAACATTATCATGCAACAACAAGCTCATCGGTGCAAGAAATTTTGCTACTAACAGTAATGACTTGGTGGATAGGGATGAGCATGGGACACACACAGCCAGTACAGCAGCTGGAAGTCCTGTGCAAGGTGTCAGCTACTTTGGCCAAGCCAATGGAACTGCAGTTGGAATGGCGCCATTATCACACTTGGCAATGTATAAAGTTTCTGGCAGAGACAATAAGGCTGGTGAGAGTGAATTGCTGGCTGCAATGGATGCTGCAGTTGAGGATGGCGTTGATGTACTTTCACTTTCTATTGGTAGCGATTCACATCCTTTTTATGACGATGTTCTTGCAATTGCTGCATATGCAGCCATTCAAAAAGGGATCTTTGTGAGTTGCTCAGCAGGAAATGAAGGACCTTATAGTAAAACTTTATCCAATGAGGCACCATGGCTTCTAACTGTAGGGGCAAGTACTGTAGACAGAGCTATAAGAGCAACAGTTTTACTTGGAAACAAAGCAGAGTTAAATGGCGAATCTCTTTTTCAGCCAAAAAGTTTTCTTCCAAAATTGCTTCCTCTAGTTTATGCTGGTGCAAATGGGGACGCACGATCTGCATCATGTGACGAAGGATCATTAAAAAATGTTAACGTGAAAGGTAAAATAGTGTTGTGTGAAGGAGGATATGAAACGGTTTCTAAAGGCCAGGAGGTTAAAGACAATGGTGGTGCTGCCATGATTGTAATGAATGATCAGGATGAGGGCTTTGTTACTCAAGCTGATAATCATGTGCTTCCTGCATCACATGTGAGTTACATTGCAGGATCAGCAATTAAAGCCTATATAAACGCAACATCATCACCAAAAGCTACAATCTTGTTTAAAGGAACTGTATTTGGCTTGCCAGAGGCTCCTCAAGTTGCTTCCTTTTCCTCTAGAGGTCCAAGCACAGCAAGTCCTGGTATCTTGAAACCAGACATTATAGGCCCTGGTGTGAGAATTTTAGCTGCTTGGCCACATTCAGCTGACAATACTACCAACAGGTTCGAGTTCCTCTCTGGAACCTCAATGTCTTGCCCTCATCTTAGTGGCGTTGCTGCTTTGCTCAAAAGTGTACACCCTGACTGGTCACCTGCAGCCATAAAATCAGCCATCATGACCACGGCTAATTTGTATAACCTTGGAGGCAAGCCCATTACTGATATTTGGTTCTTCCCATCCACCCTCTTTGACATTGGTGCAGGCCATGTGAATCCAACAGCAGCATGTAACCCAGGTCTTATTTATGACATCCAACCTGAAGATTATATTCCTTACTTATGTGGACTTGGTTATTCAGACAAACATGTAAGTGTTATAGTGCATAAGAGAGTGAAGTGCTCAAAAAGAACAAGCATACCTGAAGCTCAGCTGAATTATCCTTCATTTTCAATCAAATTGGGGTCTGGTCCACAGACATACATCAGAACAGTTACAAATGTTGGCCAGCCTCACTCAACTTACTCCCTTGAGATCGTTACACCAAATGGTGTAGATATTATTGTGACCCCTGATAAGATTAGTTTCAGTGAGGTGAAACAGAAGGCTACATACTCGGTAACATTTAGGAAAAATGGAAAAGCTAATGCATCTTATGCTCAGGGATACCTAAACTGGGTGGGTGAAGGGTACCGTGTCAAAAGCCCAATTGCTGTTATAATTGAATAAGCAAGCACAGATATAGCCTTGATTGACTATGCAAGCCTTATTAGATAATATAATAGCAACTTAAGGAATGAACTTTCTTGTAAAGCAGTTGGCTTCTATGCAACAACCAAGAATCAAATAAAACTATATAGTTGTCTAAACTAATGCAAGTTGATGACTTCTAATTTCTCGGTAATTTCAAAATTGAAGACTATAGGACTAGAAACTTAAAAGCACTTTCAAAGTTCTCTCTCTCAATTATTGTTGCTACTGATCTCTTTTTATTATTCCCTGATACGACAGAAAGTAATGCATTTGGGTAAATTCAG
>Cluster-54770.0
ACCATGTCTACTCTTTCTGAAGCCTACAGGGACCATCCACTCCATCTTCACCAAATCATCCCTCTCGACTTTGACTCCGTCCGAGCAGTGCCTGATTCCCACGTTTGGCCAGAATCCGGCGAGTTGGAGTCAAATGATCACCACTGGTTATCAATACCAACGATTGACCTGAACGATCCTGATAGAGCCAAGCTAATAGGGCATGCATGTGAGACATGGGGTGTATTTCAAGTGACAAACCACAACATTCCATTAAACCTATTAAATGAAGTTGAGTTTGAGATAAAACGGCTATTTTCGCTACCGGCAAGACAGAAGTTGAAGGCCTTAAGGTCGCCTGGCGGAGCCGTAGGATATGGAATAGCTCGAATCTCGCCATTCTTCAATAAGTATATGTGGCATGAAGGGTTCACTATTATGGGTTCCCCTGTGGATCATGCAATGCAACTTTGGCCTAATGGCTATCAGCGGTTTTGGTAAGTCCATGCACTTCCATGCACGTACAGAAATTTCAACATTTATATATGTGTATATAAAGATTGCTTCTTGTTTGGTTAATTAGGAGTCTCACTTAATTAGTTTAAATTGGCACTGATGATTTATACTCTTATGGAAGCTGATTAGTAAGTTTAATTCATTTTAATTGGCACCCTTTGCATATATTTAAAGCATATTTTTTCACTATAGGATTTGGATATTATATTTTTTGTTGATCAGTTCAATCTAGCCAGCTACAACGATATATAGTAAGGGTTTATTTTTTCTCTTTTCTTTTCTTGAGAAAAGTTTTTTTTAACAGATATTTAATATACTTTAAATATTCTTTTCATTTTGAAGAGTAATTCAAGTAATAGAACATATTTAAATTTAATAGATCGATGTTCAATTTATTAAAAAACACTTACAGAAAGGAGTAATCACTAATCTTGAAGCAAAAATAGTCATACACTAGTCTTAATTACTACTATGTGATAGATTTTTTTTCCCCTTTTTATATATATATCATGTATTGGATGGACAGAATATAATGTTAGAATATTATAATTAGCATATATACTAGTCTTTATCAAAATGTGATTTGAAATTATTTTCTTATATATACTTAGATATGTAGTCTGAATTCAGTGAGCCCTTCTGAAAAAGAATAAGGGAATTGTTTTCTTTCTTCTTTCTTTCTTCTTTCTTTCTTTTTCTTTTTAAAAAAACGAAAAAAAAACAAAAAGGGTATTCAATTTCGTATATG
>Cluster-31855.1
ATCACCTTGCAGCCTCAAAACCCCACCAACTTGCAATTTGGCTACTTACTCTCAAATAATTAAAGGGTCAAATACCTTTATCTCTCTCTCTCTCTCTCTCTCAGTATAAACAGAAGTAGGGCTGCATTCTGATATATCTCTCGCTCGTTTCCCTGTCCACAAAAACTTAACAGAAGGGAGAAAATGGAGCTCCCTACCCATCAACCTTTCCCATGGCACTATCTCCTTGCCTCTCCTGCCTACTTCTCCTATCCCGCCACCTCAGAAAACTATGTTCACTGGGCCCAAACACCTGATTCTCATGTTTACTCAGCTGATATGCCTGGAGTGAGGAAGGAGGAAATAAAGGTGGAGGTTGAGGATTCAATCTACCTTATTATTAGAACTGAAGCCATTGATGAATCAACTAAACCTGCCAAGAGCTTCGTGAGGAAATTTCGACTTCCGGGTTTGGTTGATATTAATGGAATATCAGCAGGATATGAAGAGGGTGTATTGACAGTCACCGTACCGAGATCTTACAGAAGAAGGGGACTCCTTATTGACCCAACGACCATTTCAGATAGGCTAGAAGTTACTGCTAGAGCTGCATGAATTATTAATCTTCACATGATTTGATTAGCGTCTTAATTAGCACCTAATATTATTGGATTTTGAATTTTTAGCATAAGTATGCTATATTTGATCATTGTTATTGATAGAGTTTAAATTTGATCAAGATATATTAGAAAGAAATTGCAGATGCTACTTGTTGTGCTTCTTTTATCATTATTTAATCTAAAATTTAGATGACAGAAAGCTTGCGGGCTTCTATAACTTTTTTATCGACTGTTCAAACAGGGCTTTGAAACTAGTAGTTGCCGTAGATATTATATTCTTCATCTGAATTTCGTCTTCCAAAAAGATAA
>Cluster-50059.0
TTATTTATTTATTTATTTTTTTGCCCCTGAACATAGTGAGGAAATTTCAACAAACTCACTACTCTTATTCGAGTTTTATTATGAGGTATGATGTTCTGTCATAACATTAAGTAATTTAAACAAGCCAAGTAGAGTATTAAGATGTGGAACTTGCTCTTCAAATTAAATTGCATAGTTAATCAGTCAACAAATTGCATAATTAATCAGTCAACACGAAACAACAAAACGTAACGGAATTATGCTCGAGGGAAGCAAACAGATTTTCAATACACAACTTCCATTGTTTAAACGAGATTGCCAACTAGCTTTTTCTTCAGAAATGATGTGGTTCTTCAGAGAACGGCCCTGTTCAGTTCATCGAAGTAGGGATGCTCCATAGCTTTCTTTGCTGAGATACGCTTTGAGGGCTCGTATTGCAACATTTGTGCTAATAGATCCAACCCATCCTTGTCCAAATTAGGAACTGCTGTTGACAGACTCTGAGGACTCCACTGAGGATACTCATGCCAATTGACCAGTTTGCTCACCCCTGGCCACACCTTCTCATTTGGGGTACCTAACAACCTAAAAATATGCAGAAGCTGCTGCAATTCGGAATCCCCGGGGAAAAGTGCTTGCTTTGTAACCAGTTCAGCAAATATACATCCGACGGACCACATATCCACTGCAGTTGAGTAGTGTGTGGCTCCCAAGAGGACTTCAGGAGCTCTGTACCACAAGGTCAATATCTCATGAGTATACTTTTTGATGGGGAGAGTAAATGCACGAGCAAGTCCAAGATCTGCAATCTTAAGCATCATTGTTTTTCTGTCCATCAACAGGTTATGAGGCTTAAGGTCCCTGTGCAAGATTCCATGCCCATGGCAAAAAGCAACTCCCTTGCACAGTTGATACATCAAGCTCTTGACAAATTTCACAGGAATATTCTCTCCAGTTTGGCGGAAACTTCTAATATATTTCTTGAGATCAGTGTCCATGTACTCAAAAACCAGATACAGTACTGTTTTCCCTTCTTTGCTCAGGCCTTGCTTGACATCCATCAATCTGACGACGTGAGGATCCCTGGATAGCATACGCAAGATTGAGACCTCGCGGAGTGTGGTGGGAGGGACTCCTTCATCATCTTCGTGGAGACGAGTCTTCTTGAGAGCGACGATATTTCCAGTTGCCCTCTCTCTCGCTCTGTACACCTTCCCGTATGTTCCCTCTCCTACTTTCTCTAATTTTTCAAATGCCTCCATCACAGAGGCGGTTGTTGCTGGCTTCTCCATTATCTCTCTTTTTCTTTCTCTCTCTAAAGAAAAAACAAATTCTCTCTCTCTCTGTGCGACACAGTGAAATTAGAATAGAATAGCGTGGGGGTTTGAATGTATATGGGCATCTGAGTGTTTGGGGGGATTCTTGCCCGTTGGCCAACGGAAACCTATTTGAAATTCAAACTTCGGATCTTTCCAATTTCCATAAATGCCCCAGGAGGAGCGCTTAAACCGGTGACCCACAACGCCTGTTTAGGCCCAATGGGCTCACTGGCAGTATATCGTACACGCACCGAGAAAAACACTTTTCTGATAAG
>Cluster-34647.0
AAAAAACATCAAGTAGACAATTCCAGCTAGTTACTGCAAAGTCCACCATCCCCTCTATTAATTGCGTTCATAATCAACACTTCGATTTCATTAAACAAAACATATAACAACGTGCTCCTCCATAACCTACGTTTCTAGAGATCCTACAAACGCTCTCACTCACTCTTCCTCTTCACTTCCCCATCTCCTGAAACTCTGTTTATTACCATTTTTATTACATTAACGACTCATCAAAACGACAATGTCAACGCATCTCTCCAAGACTGACTCAGAAGTAAGCAGCTTAACTCACTCATCTCCGACAAGATCATCATCAACGCCTCGCCGCCCTGTATACTACGTGCAAAGCCCATCTAGAGACTCTCATGACGGCGAGAAAACGACAAACTCATTCCACTCTACTCCTGTGCTCAGTCCGGCCGGCTCCCCTCCACATTCCCATTCCAACTCTTCTTTGGGGCCACACTCTCGCGAATCTTCTTCTACACGATTCTCTGGGTCTCTCAAACCCCACCGCAAAACCAGCGAACGGAAAGTCAGCCGGAAGCCATGGAAGGCGTTTGACGCCATTGAAGAAGAAGGTCTTCTCGATGGAGATATTGGTCCACATGGAATGCGTCGTCGTTGTTATTTTCTCGCTTTTGTTTTGGGATTTTTTATACTTTTCTCTTTGTTTTCGTTAATTATTTGGGGTGCAAGTCGTCCTCAAAAACCCACCGTCACCATGAAGACTATTGTTTTTGATCAATTTATAGTACAAGCGGGTGCGGATTTCTCAGGAGTGGCAACAGAAATGGTGTCTATGAACTGCTCCGTGAAGCTTACATTTCGTAATACGGCAACGTTTTTTGGAGTTCATGTAACTGCAACACCTTTGGATCTATCTTATTCTCAACTCACTTTAGCTACTGGAACTATGAGAAAATTCTATCAATCAAGAAAGAGTCAAAGATCAGTAACAGTGATGGTAAAGGGGAATAAAATCCCGTTATATGGTGGGGGAGCTAACCTGGGAAGTTTGAATGGTGCACCAACTCAACCAGTACCATTGACACTCAATTTCACGGTTCGATCAAGAGCTTATGTTTTAGGTAAGTTGGTTAAACCCAAATTCCATAAGAGGGTTGAATGCTTGGTGGTCATAGACCCTAAAAAAATGAATGTCCCAATTTCACTTAAGAACAAGTGCAATTATCAGTAAACGCCAATTATTTAAAAGTAATTATTTATTTAATGAGAAGGAAACAAAAGGGATGTGTTCTTTTTTTTTTTTTTTTTTTAAGAAATAAATATATACATTAATATAAAAATTATATTATG
>Cluster-54716.1
GTCGTCACTGAAAATTGAATGAATGAATAGATGGATTACTGGTAAGCAAGAAGCATACAATTTTTGCAGTAAACTAATACCACAACATAGAAGTATATAATCTTTAAACAGGAAGAGAGGCCCGGTCAGTAAAGGCCGTCAAAGAAACATTCAACAGCTAAATGTTTCTAGTATCACGAAAACAAGGTTCATTACATCTCAATTGAGTGTCTAGAAGGCAACAAGGATGTCTTCCTGTAATTTTTCATTCCTTTCAACTTAAGGGGACTCCACACTAATGATTTTCGTTGCAATGCAACAACTGTCGGATGCTTTGGCTTCCATGAACCTGCCTGCGTTGGAGGACTTCCCATGAATTTACGACTGCTCCTCATGGCAGTGGGTGTTGTCTCTGATGCTGACTGAAATTCTGGCAACGGAGAGAACATTCTTGAATATCTGGCTTTTCTTTGGCCCATCATGAATGACTGCCTATCCACTGCAACACTGTTCTTTAATCGTGAGGCAGAAGTGTGAAGTGGTGTTGTCAAGCTTGGCTCTGGGCGGAGTGTAGCAATGGACACCCGTCTCTTAGGTTGAAGAACTTGTGCTGATGTTGTAGCAGTTGGTTTGAAAGCAATGGAAATACGTCTGGGTTGCATTAGGCTTTTCGTGTCCCTTCCTGCCATTGTTGTTGTATTTCTGGCAATATTTTCTTTGTCTCCTATTGAAGATGGAGCCACAGAAGCTTTAATTTTGGTTTTCTTTGTTTGGAGAGGAGTTGGTGGAGGTACAAAATTGGTAATTCTTCGCAGTGGCATCCTCAGTTTTGAAGGAGCCAAAGGTGGTTTCCTCTCTACATTGTTCTTCTGTTCCGGTTGTCTTATAGATGGCAATGCAGATTGAGAAGAAGTAGCGAAGGCTCTCGTTTCCTGCTTTAGTCTGATCTTCCTTTCCTCTCCCAACTGATTCTCAAGCTCTCGGACCTTTTCTTGAAGGCTTCTGCACTTTTGTTCCCTTGCAGCAAGCCTTAACTGCAAGGACTGCAAATTTTCCTGCAACTTTTTTGTTTCCTTCTCATCATGCTGTAGTTTTTCTGCCATTTGCTTATACTTGAAAAGCTCAGTGAGATCAGCCTGCTTTTTTGCAGGGCCACTTTCGATTCCCCGAACTCGACTGGCAAAATTCAATGAGCAAAGAGTTTCCCCAAGGTCAGCAGAACTGGGGCTTATCTGGACAAACATCAAGGTCTTGCAATCTCCTCCTAGAGAACTCTGCAGCATATGGGTGAGCTTTGAGTTCCTGTAAGGAATGTGGCCTGTTTTTGATGCAAGGGCAGAGATGACATCACCAAGTGCTGAGAGAGATTTATTTATAAATTGAGATTCTTTCAACCTTTCTCCTTCCACTTCTATCTTCCCCACCCGCTCACTACCAGCCAAATCTACGAGCCAAAGGTGACTCCTTGTTTTCTGTCCATCTATTAAATTCTCCCCTTTTACAGTTACTCGCAGCAAGCAGTGAGAACGGCTGCTGAGCTCATTAGCAATTGTAGATCCAACTGATCTGGCTCGGCTTCCAGATTTTAGTAGATCCCACACTTCCTCTGTGCCATAGACACGGGCTTCGACGAGTCCTGGAACTTCTTGCGTCCCTTCTGCTGCTTGCTTTATTTCCAACTTTTTAGGGGGCTGGTTGGAGTTTTCCGCTAAGAGATCCCTTATCTTCTCATTGTAAACCTCCAACATGCTAACAAACAAGGAATATCTCATAGTGCCACTTCTCTCTTGAGAAATTCGAAACAATTCCTCTAGAGTTCTGTAGTTAACTCCTCTATTTTCAGGGGTTCCCTCCATTGTAAATGTCTTTCCAGTTCCAGTTTGTCCATAGGCAAATATGCACACGTTGTAGCCATCGAGCACAGAAGTAACAACAGGTTTAGTTCTTGCAAAAACAGCCTCTTGGCTATCTTCAGGCCTGAAGATATGGTCAAACTTAAACTGCTTTTTTGAAGAATCAGAGGAAATAATGTGAAGCTCATTGTCCAGGGAGGAGTCAAATTCAACTATATCACTATAACCATTGGCAATTTCAACCTGATTTAGAGGTCTACATCTGCAGAAGACCCTTATATTGCCTTTAAGTTCAATCATTTCATTGTATAGCCGCTTCCGTTCAGATGACTCTTCAAGGTACTTCTTTTTTAGGAGTTCATACTCATTACTAAGAAGCCGAACAGCATCTGAAACTTCAGGGCCAGGAAAGGAATCTGTATCAGTCTTCAATTTCTGTGAGAGCTCTGAATGGTCTTTCTTCAAATTCTGAATTTGATAGCTCAAATTGATAATTTTCTGCAATATTGGCAATGTGGGCTCCTGAGCTGAAGCGGTTTCTTGGTTTCTGCTCGATGCACTATCCTCGTTCATAGAATTTGCAGTTTCCTCAACTATTTCTTCTTGGCTAGTATCAGGCTCTTGTGTTCGACCTGTGTCATATTTTTCAAGTTCTACAGTTTGAACTGTTAAAGAGGATAAAGCAAGCTTTGAATCGCCAGTAAGAATGGTGTGATCGCAGTTCACAGGAAACATATCTACTATTGGATTTTCCATGGCCTTGAAAACTACTGAGAATTGCAGAGTCAGAGAGGAAGAGAAAGAAAATTAGAGAGAATAGGGAGAGAGAGAGGTGAGTGTAGGGCTTTGATTAGATTCTGAGTTTGAATTGAAAAGGTAATAACCATTG
>Cluster-22750.0
ATCAGTATTTGGACCTCATTATCAAAGACTGCCTAATCCGGCTCGAGATTTAGTCACAGTTAATGCTTTTCGCCTCAATCTGCAGATGTGTTTAGTGGGACTCGGTCACGGTTAAATAATGAATTACTGAATGCAACCATTTTATTCAGACTTTTACATTCCCTTTATTCATCAAAGTACATTAAATGGGCAATTGTGATTGAACTGAATCAAATATACACTGCTAATCAATTAAGCTGACATAAACTCTACTAACTTGTTCAAAGAATTGTAAGAGGAACCACCTTTCTTGAAACAACCTTCAACTTTTTCCTTTAATTCTTCAGCTTTCTTTCTCATTTCTTCTCCTTCTTCATCCATCATTAGCCTTCTTACTGCACTTTCTATTTCCTTTCTCTCTATCTTGTTCTCTAATATCAAACCTATTCTCCAAACATGACTCACATACCTTGCAGTTACCATTTGATCTCCAAAACATGGCCTGCATATCATTGGAATCCCTTCAGATATACTTTCCAATGCCGAATTCCATCCACAGTGACTCCAAAACCCTCCTATCGCAGGATGTGCCAACACCTCCCTTTGCAATGTCCATTTCACAATGAAACCTCTTTCTCCAACACTTTCCACAAAGCCCTCTGGCAATAATCCAATCCATTCTGAACCAGATATTGAACCAGGCCTAATCACCCACAAAAAACGCTGCTTACTGTTGGTGAGACCCCACACCATTTCGGCTAATTCTGTTTCATCTATGGAAGCTAGACTTCCTAAGCTTATGTAAAGAA
>Cluster-53029.5186
GTCTAGAACACATCTTGTAGTAATAATTGAATGTAGTTGCAGCAACTGCATAAAAGAAATCATCCCTAATTCCCTCTCTGGAAGCAAGCGAGGGCAATGCAACTTGCACTACTACAAATAAGATTTTTATACAAATAGACGAGTCTTCCATTCAAGGCGATGAAAGAAGAATCAGTACAGAATATGGATCCATCAGCAAGAAATTTAAATGGAGCTGTCTAAAAGGCAGAAATCAAATGGCTCAAAAGAAAATCTTCCAACAACAATGTACTCTAAAGAATATTACAAAGTCAACTACCCAGAATTTGCGAGAAACAGAATCCAAGTCTTTTTTTAAGGTGAATCCAAGTCTGGGGCTGCTGCTGCTTTCATTGGGTTTTCAGTCAGCAGTCCAGCTCTGTTCTACTATTTCCCGCACTCTTCGGTTGTACTCCCGCTTATTTTCACTGAACATGCGAGCAGCTTCAGAGTTTGCAGGCGAGTTTGGGTTTGGATCACAAAGCAAGGACTGGATAGAAGTAAGTATAGCAGCAACGTCATATATTGGACTCCATTGATTTTGTAAAATATCTAAACAAATGCTTCCATCTGCATATATATTTGGATGAAACATCCTTGAGACAAAACGGACTGTTGGAGGTTTGTTGGGATAATCCTCTGTGAATTGCAGTGTCAATTTAAACGTACCTCCATCCCAAGGAGTATCATCAGGCCCAAAAATGACAGCGTTCCAGAGCATGATATTGTTCTCTTGAGGAGCGCCACTGATGCCGGCAGGTGGATCTTGCTGAAGCCTCTTGAAATCCCTCATCAGCCTCTTCCTAGCTGGAGTTGTCATCTTCCTTTTTTGGTTTCTTTCTGTTTCTCTCTTTCTGCTTTCGTGAAATTTAAGGGATCTGAAGAAATCTAAGAAAGGCGACAACAAAGCTACATAGATAATTTGAGTGCTGATAATTAGCCAGAAGTATGATTACATTCAGCTAATCTTATTTAAACTGAGACGCTTAACGTAACTACACTTGGGCCACACTGTCCTCCTTAGCACTAAGCAATCCAAGGAAAGCAGCCGTGGCTTTTACAGCGTTGCGATTTCCCAACGGAAAACACGGCGGCCTTGGATTATTTTCTTTTACAATGTACGAAACTCCACGGAACACAATAAATGGAATTTCATTCGAGAAACAT
>Cluster-52771.0
ATATATAGAGATTTTGGTATTTGGGTTTTTTTTTTTTTTTTTTTAATTTGATGGATCATTGGGATTTTGATTGGCTAGGCTTTTAAAAATAATGGGTGCACCATATTGTGGGTAGAGCAGCATAAGGACTGTGGGTGCATGTTGGTAGCTAGGGGCTAATGTAAAAGAGAAGCGTTGCAATATAATGGCTAAGGTCAATTTTGCTTGCAAAATGGCCAAGTTTTGGCCAATGCAGGTTCGGACACCAAGCCCAAATGGTATAAAAGCTATAGAATGCTTTGCTGCCTTTGCAACACCATCACAGAAACGCCCTGGATTGAACTCATTTGCATCATTCCCCCATATTGACTGATCATGATGAACGGCCAGGATTGGTATTAGAAGCTCGGTCCCACGCGGAATCTTGTAGCCCCCGAGCTCTACATCCGTTTTTGACCGTCTGATCGTGGCGATTGTGGGTGGATACAACCGAAGAGATTCATTTAGTATCATACCGAGCGTCTTAAGCTTTACAACATCATCTTTAGTGGGTATGTCACGTGATCCACACACCCTTAGTACCTCCTCACGTGCTTGCACCTGCCACTGTGGGTGCATTGCTAATAAGACAGTTGTCCACGTCAGCAAATTGGATGTGGTCTGTTTGCCCGCAAAGAAAAAGCTCTTACACTCTTCAACTATGTCATTGACAGTCACATTTGGGCATGACTTTGAGGCTTGGATCATTAATCCTAGTAAATCTTTCGGGTTCTTCACATCCTGCATTGCATTACTCGTATTTTCTCTCCGTCGATCGATCAATTTCATTAGCGATTTCTTCGTTTCCTTGTCTAATTTCCACGAATTCATATTTCTTCTAGTCGGAAAAAATCTATAACCTGGGATAGAAACCTTTTGGAAGGCCTCAGCAGCTAGAACCATTTGCTGTGCTTGTAATCGAAAAATAGCTTTACCATCTTCATAGCTACTACCAAATGCAGTTCTTGTAATAACATCTTCTGTTAGGGTTTGGAACCATTCAGAGACTTCAATCTCTACTTCATTTGATTTCGACATTTTCGACCATTGCTCCAACATCTCGATCACACTGTTTGCCACCACAGGAACCAGCAATTTGAGATTTTCCATGTGGAATGTAGGAATTATGATTTTTCTATGATGAGACCATTTTTCACCTTTTAGACTAAGGAGTCCATCACCTTCAAGCTGTTTAACAAGAGGGTGAGCTTCAATCTTCTCATAGAATTCAGCCTTTGTAGTGAAAATTTCGCGGATAAGTTCTGGATCAGAGACAGTGAGTCTACCAGTTGGTCCGAACCATACTAGAAAGGTTGCACCATAAATTTTCTTCCAGTGATGATAAAAGGAAAGAACTCTGGGAAGAATGTTGTGAGAGAAAGGCATGGGTTGAGAAGAAGCCTTCAACATCATCTCTACGAGCTCTTTCACATTGCCTATAAAGAAACGATAAGGAGGCCCTCTAATTCCTTGCTTTGAGAAATGTTCTTCAATTCTTCTTGGTCTCCACCAAAGCAACACTACAATCTTTAAAACAATAACTAATATAAAGAAACATATGCCAACCAGCTTAAGCCAGTACAAGAAAAGCTCCACCTCCATCTTAAAAAAAACCAAGAAACCAAGAAACAAAGAGAGAGATGTTTTTTTTAGGCTAACACAGTGTGTTCTCTTCTCCTTCTCCTTAAGATCAGTACTGGAGCAGCCTTTTTCTGTTTTTGCTTCTTATCTTCTCTTCTCTTTCCCACTTTTTTTTCTCCTTTTCTTTTTCTTTTTTTTTTTTTTTTTTTTTTT
>Cluster-51190.0
GCATATATAGATTTATACAAGTAGAATTTTGAGTGTTTGGTCTAAATGCAAAACAGTGACAAATCCTAGTTTTGTCATTTTGCACTTTATGGATAAAGTCACTATGTATGGCCATACAATACATGAATACAAGTGGCTACAAAAAGTAAGCTGTCGTGTGCAATGACCTAAACACAATTTCTTTGTTGCTAAACCGAACCGACCCAAAACCTGAACCTCACTTCTGTTTCCGTGCTTGCAGGCCAAGGGTTTGCCTTCTCCAAATGGGTTTTCTATAACCAGAAGCCGTGACCAAACATCTTTCTCATTTTCTTATCTATAATTAATTTTTTTTAAGTAAATCATTTTTTTAATCTCTGATATCTATCTCTATTTAATCACAATAAAATTTAACTAGAGACTAATATTTTGCATAAGATAAGAAAAAAAAATAATTAACTGTTACTACTCTGTTGTTTTAATTGAAGCCTTCAAAACAAACCCTGCTCTCTTTCCTTGTTTATTTCTTTGGGTGTGTATGCCTAACCCAAAACAGAAAGAAGCAAAAGAAAGGTTGAGAAATATGTCTGGTAAAGGAGCAGCAGAGGAATCAATTCCTCTGCTTGAAGATCATCATATAAGAGGTTTGAAAGGCGAAGAAGTGTACGAAGACGATCAGAAGCTTTCAAGAAGAGTTTGGATTGAATCAAAGAAATTATGGCAAATAGTAGGTCCGGCAATCTTTAGCCGGCTTACCTCTTACTCCATGCTTGTTATTACTCAAGCTTTTGCAGGTCATCTGGGTGATCTTGAGCTTGCTGCCATTTCCATTGCTAATAATGTCATTGTTGGCTTCGACTTTGGTCTCCTGCTGGGGATGGCAAGTGCGTTAGAAACATTATGTGGGCAAGCATTTGGTGCAAAAAAGTACTACATGTTGGGAATATACTTGCAACGTTCATGGATAGTATTGTTCATATGTTGTGTTCTTCTTTTACCTCTATATCTCTTCCCTTCTCCAGTATTGAAGCTGTTAGGACAACCACACGACGTCGCAGATCTCTCTGGAATTGCGGCACTAACTATGTTACCACTTCATTTCAGCTTTGCTTTTCAGCTCCCTCTGCAAAGATTCTTACAAAGCCAGCTAAAGAATGCAATAATTGCATGGATATCATTACTGGCTTTAATAGTGCATGTGATAGTAAGTTGGTTGTTTGTGTATCAGCTGAAGCTTGGAGTAGTGGGTACTGCTATGACTTTGAATTTTTCATGGTGGGTTCTTGTTTTTGGGCATTTGGGTTATACCATTTTTGGTGGTTGTCCTCTTACATGGACTGGTTTCTCCATTGAAGCGTTTTCTGGTCTTTGGGAGTTCACCAAGCTCTCCGCCGCTTCTGGAGTCATGCTCTGCTTGGAGAATTGGTATTACAGAATACTGATACTGATGACAGGGAATCTGAAGAACGCAGAGATTGCAGTGGATGCCTTGTCCATATGTATGACCATAAATGGATGGGAAATGATGATTCCTCTCGCATTCTTTGCTGGCACTGGAGTAAGGGTTGCAAATGAGCTTGGAGCTGGTAATGGGAAAGGAGCCAAGTTTGCAACAACAGTATCAGTAGTTACATCAGTTATAATTGGAATATTCTTCTGGGTATTAATAATGATATTCCATGATAAATTAGCTTGGATATTCTCTTCAAGTCAACCTGTTCTTCAAGCAGTAAACAACCTCTCTATTCTTTTGGCCTTCACTGTTCTGCTCAACAGCGTCCAGCCAATTCTTTCAGGGGTGGCTGTGGGATCTGGATGGCAAAAGTATGTGGCATACATAAACTTAGGCTGCTACTATTTGATTGGGGTTCCTCTTGGATTCTTGATGGGTTGGATATTTCACTTGGGAGTTTTGGGAATCTGGGCTGGAATGATATTTGGTGGAACAGCAATTCAGACATTGATATTGGCAGCAATTACCATTAGATGTGATTGGGACAAGGAGGCAGAGAAAGCAAGTATGCATGTAAAGAAATGGGCAGAAGTAAAGTGAGATTTGGGGATCGGTGTTTATTACTAAGTGGTCTCTCTCTCCTAATGGCTGCATGTTAAAATTGATTTAATTCCTGTGACATGCAATAATCTCCAATGAAATGCAATTTGTGGTAATGGTTATTATTCTTTTTTTCTTACTTGTCCATGATTAATTTTTCTATCATTTTTTATCTTGATTCATTTTTATAAGCAAATTTTCACAGGTCATATTCTTATTTTTATAGAGATCGTCTGCTGATTTCAAACATATTTTACCATTTGAACCACTTTTTATAAATTAATTACTATATCGTCTGCTGATTTCAAACAT
>Cluster-38455.0
AAAGAAAAAAAAAAAAGGATATTATTATTATTATATATAGAGTGAAAGCAAAAGCAGATGTTCAGTATTATTATTATTATTATTGGATCTGAGTGCAACAATCTTGTGATATACATGTAAATTGGGGGCTTTGGCATAACTTACCAGCACTTTTTTAAAAGAATTATGAGATTCAACCTCAAGCTCAGTTGTCTTCTTGGCTGCAATTGAGTTGTTGAAAGAAATTCTTGGCTGCTTCATAAGTGGACCAGCTAATGGCAGCAGCTGGAGAATGGAACATCATTCTGGGGATCCATCCCCTCATTAGCCCATGGTATCCATCCTTCTTCACTATTGTTCTAATAACATTCCCAATTGAACTACTAGAATATCTATGGCACCCACATACTCCCTGACACTGCAACTGCGTTTTCACCACATCAAGCGGGGTCGTAACAGCAGCAGCCAAGGCACCAGCAGCTGCACCGGCTGTGGCATGAACTATCACTCTTTCATCACTCGCGCTTTCTGGCGACACCTCCATCAACGCCCTCTTTGCCGCCTCATAAGTCGCGAAGTAAACAGCCGTAAACGGCGCGTTCATAACAACTGTAGTTCTATACGATGCGTAAAACGCTCCAGCTCCTTCTTCTATCAACACTTTCCTAACACAATCACCAACTCCTTTGTACGGACTGCTCTGCAGCTGCAATCTCTGCTTCACCATATCCATCGGCGTAAACACCGCATCACTAGCAACCGTAGCACAAACGCCGGAGACGGCGTGCACCATGGAATTATTCGGATTCCCGCGGGAAAAAGACTGTTTGCAGGACTCATAAACGGAAAAATAAACGGCGTGAGCGGGTCCAGCTCCAAGGCCCATAGCGCCTATACCGCGATAAAGTCCAGCTGGACCCTCCAGTTTCAAAATAGAACCGAAAGCCTGGCGGACTCCAATAGATTGGGGCGGGCATGACCCGCCAATAGCTTGCATGCGAGTCTTAAGCGTATCGACGGGGAACATAGCCATGTGCTCGACGGAGCCGGCGATGGAACCGGCAATCATGTATTGCCAGAAATGAAGACCGTCGTGGGAGACCGAGATATCGGGAATCTCGGAGGGGTGAAAATCGGGAGTCCGATATTTGGGGGAGGCATCAGTGGCCATCGGTGGGAGGAGGAGGAGGAATGAATGAAAAGAGTTAGAGTGTGATTAGAGTTTAAAAGGGAGAGTGGATGATTGAGGCCTGAGAATCGCTTTCGAGAAGTGTGATGGGATTGGGTTGTCGCCATACACCGAAATTATCTTTTGTTAGAAATTAGAATTTTTAGAATGAGAAAGAGACTGTCTAATTCACAAAAAAATGAATAGCAGAAAGGAATCGAGAGCAAGGAATTTTTTTTTTTTTTCTGAAATTGAAGAGGCAGAGGAAGACGGCAGAAGTTAGAGCAATCGGTTAGCGGTAAACTTGGATTGGTAAACGTAATTGGGTGCTAAGAAGATATGCTCTAAACAGTAAAGAAAGTACCTAATTTAGACACGACCATGATTGCTCTAAAACGGTTTCTAGTTTTTTGAAACTGACATATATCGATTTGATTTTAATTTAAAGATGTCGGACACCTTCTCTCAAGTTTTACTTTGTAA
>Cluster-31979.0
TGAAAGTCTTTGTCCTGTTATCTTCAGAACTTGCATGCGAGGAAACACATACATGAAGGGGATTGCAGACACACAAGAAACAAGATAATTTGTTAAAACCATAAGTTCAATAGTCATTCTACAATAAAAGAAAAATCCCCATAAATAAAAAATAAAAACAAGAGTTCCCTATGCTGTGTGTAATACATATTCACAGTTCAGGCTTTATAGATTATTATATACAAGTAGAAAATACAATTAAACAATCAGGTAGTACTAGCACTAGTAATAGTAACAGTGGACACTGGACAGACAATTTTTAGGGTTGCAAGGTGCTTTTTGAAAGATCTGATGGTTGCCCTGAATATTTTTCAGTAGCAGTAGTCATGTGGGGTTCTTGTGACCATGGAATTAGGCTGATTGGTGGAAAACAACATTCACAGTTGTCGTTGCATTGCTCTGGTAAGTCCCAATTACTTGCTGGGGTTGCCTGCTGGCTGTTTTCATGGGACCCATTGTCCCCACAAGAAGATGGCCTTCTTGCATCCTTTATTGGACCCCAGCACTCTGCTCTGTTGAATTCTGGAATGTTTGAATGGAAATAAACCCAAACCAATGCCTCCTGTAATTCTGGGTAGAAGTTGAATAAATTCCCATCTCCATGGACAAACGCCTTCAAAACCACAGGGAGTTCTTTGCAGAAGATGAAATATCTAAGCTTAGCACATAAATCTAATAAAAAATGGCCTCCACTTATATGACAGTGAACGTGAAGAGACATCTTTCCCTTCACTTTCTTCCATTCTGCAACCACTTCATCTCTGTACAACTTGTTCGCCCATCCTTGCAACTGAGAATTATTTATTGTTTGTGAGATAGCCAAAGTAAGCCTAGCAGTAATATCACTATGTGTTAGTGTATAAGTCCTCGGTAGCTTTGCAGGATGCTTCTTTTCATCAACCCCTACAAACAACACCTTAAGCTTTGATGCTTCAAAAATCGATGGCCCAAATAATCTGGCCACAGGACTAATAGACATGCTCTTCTTCTTGACTTTTCTTCTGGAAGGAAACAGAGGACGATTCTGTTCAAGAACAGAGGGTTTTGGATTTGAAGGTAGGAGAGGAACAAAGGTACCCATCTCTCTTTCTTTCTTCCTCTCTTCACTCTGTTAAGAGCCGTAACTAAAACTTGTAGTATCCCCCAATTATTTAGGACATCCAAAAATGGAATCTCAATGAAGTATTATATTGGCTAAAAAAACACAGTCAAAAATACAACTGATATTGGAGGCTTGAAACCTTTTCTTTTGCTCTTTCTGTCTTTTGCTTTGCTTGTTTTTAAAACTTTGAACTGGAGACTTTGAAGCGTCAAATTTTGGACTTTAGACCATAAAGACAGAACAAGTTGGTACGTTTTAGACTCCGAAAGTTTGGCTTTCGATGGCGTGCAGGTAACAATAGTTATCGAAAGCCTTTGGCCAATTGCTTCCAGTAGCTTCCTACTTGTCAATTAGACAAATAGACACGTAGTCGTTAAATTTGTCATGCAATGTTAGATGTTACGAGCACCATCTTCATACTTCATATGTCATTGTTTGTCTAAACTGCCTTTGCTTGCCTTTGAAGGTGAAGCTTT
>Cluster-39325.5
TAAAAGTTCATTCATTCAGTTTAGATAGGTAGAGTATTTTATTCAATAGAGTAAATTCAATAAATCAAATACATAAAAGAGGGAGTCATGATGGTATTGACTAAAAATTGGAAACTTTCATATCAATACATAAATTTATTAATTAAAGCAATACAGTACACATAAAACAACTTTAAAGAAGATGAAGTAATGTAATATATAACATCAATTAATGATTTTGGCCGAGTGTTATTTCCAAATCATTTATAAATTATGAGAATTCGATCTCAACATACCATTTGGTGTGATCCTGAGTTCCCCTTAAAAGCCAATATTTGACGATTCATCTTTAGCAGCTTCGTGCACGGTCGTACAGGCCACATCTTTGAGGATTGGTATTTTTAGAAGGAAGGCAGTAGCGTTTCCCCCGACCGCAACCAAGAGCAGGACGGTTACGACTTCCCACATTGTCAGTTCCGCGTGGGGAACTACCTTCAAGCATTCTGTTAGTCTCGGAGTCCATCATCAACTCTAATTCCATGTTGGTGTCTGCTATGGAAAAGGAAAAGGAGTAGCTGCTAATCATTTCTTGCGGATTACTAACAGTTCCCGGACAACTGCTTCTGCTCATCAGAATCAAAATCACCACCACCGCTAGAGAAAGACTCCTCATTCTGCCTTTTTTTAGTACTATTTTCTAGTGTCGGTGTTTATTTCATATGAAAATACAGCTGGGAAGAGAGCTCTAAATAGTAAAGTGGTGGTTTTTTGACATTGA
>Cluster-48381.0
AAAAAAATATTTGTATTAATATCAATGAAAGAAGAAGCAAAAACAAAAGTAACATATTTATTAATTTAAAATTAAGAAATTTTTTAAAAAATGAGGAGATATAGTTCTCTTTTTGCACATTGACTTCGAAGCTTTAGTGCAAAAGAACAAATTGAGTGCAAGAACAAGAACCTGAACCTGAGTATCAAAAAGATTTAGTGGCATTCTCATTAAATTTTCACGTGTTATTAAGGAGTGAGCAAGAACTCTAAACAAAATTGCTTCCCATTACACACTCACACACAGACACCAAACTTCTCAAAACCACTCCAATATATAACAGATATGTTCAAGTGTGATATGCTTAGCTTACTGAGATGGTAAACTCAAATTGTTCCTTTTCTTTTCTTTACTTTTTGTTGAGAAGGTGAGCAAGGTTTCTAAGTTCCTCAAATGCATGCATTGTTTCTGCATCAAATCCTCCTGCAAACTGATGAATTCTGAAAGCAAACCTAACTCCTTGAAGTAGCATATAGTCAAGGGCTGGGTCCTTTTCTATTGCTGCTTTTGACTGAATTTCCATAGCTACCCTCTTCATGTACTTCTTTGCCAATTTCACTGAACCAAACTTTATCTTGGTAATAATGCCATTATCAAGCATCCATTCTGTTGGAATTTGGAATTCTTTGCAATTACGCATCAAGGGTTCTCTCGTTCGTAGAAGATTGTATAAAGTACGTTCCATCTTCTCTGATAGAGTAACCATTTTCTTTAATGCAATGTCACAAGGCATTCGGGGATCATCCTTGTAATAAGACACTTCTGACTCTAACTTCTTCAAATCTCTATAACCAAATGCTGCTTCTCGCAATGTATCAGCTTTCTTTTCTGGCCATTCGAAGTGCTTTAGGACTGCCCTTTCATCAACTAGAAAGCCAAGTTCATCATCAAGCCACTTTACAAATGCCACAACATCTTCAATGTTTTGGTAAACAGCATTATTGACCTCTCTTATCAGTGAATTGACAAATTCTCCTTGTGTCTCAACGTCTGCTTTTATCGCAAGTAAATGTGATGATCGATTTTCAATTTCGCCAATCATGCTGCTACGAACATTTGCAACTTCTGAGGCATCACATATTCCTCCATTTGAAGACTCCTTTCTAGAGTCCCTCTTCATGAGGGAATGGTAAAATTCAACAACTTGAGGTGCCCGCTGCACCACTCCTGCTGCACTAGTGCTTCTCACTGAAAACTTTGGAGGAGGTGGTGGGGGAGGTGGAGGTGGTGGTGGAGGCGGTGGAGGTAGAACTTTTGCTGAACCTTCCTCTTTAGGTCCACTTGAAATAGAACATGAGGGCCTTGGAGGGGGATTTGGAACTCGCAAAGCCCTCTTCTCAACATCAAATGATGACACTATCTTATTAATCTCTATGCAGTTTCCAAAGATTTGAGGACTTTGATCAATATCCAAATCATATTTTTGACAGGTTACTTGCTCAGCTTCCTTTTCAACTTCTTTTCCACACATGAAACCATCAGATTGCCTTCTCTTACTTGACACCAACTCTTCTACACTAAATTTTGATCCACTTATTGAGTGTCTTCTTCTTGGACTTCGCCCTTCCTCTGAATGTATCCAAATTTTATCATTACACTCTGAGTTTGGCAAATCTTCATCGGTAATAGGCCATTTCTTTAACTTCTTAATCAAATTGAATCTCTTTACACTATCATATTCTAAGCATTCATTACTTTTGCAAGAGAATGAACTAAAGGATTCATTACTCCTCTCTCCTGAATTCAGGCCTAAGGCCTTGTCAGAATTTGTTGAGCATGAACTGCGCAATTCATCTCTCAAACATGAATTAACCCATCTCAGGTAAGCAAGCTCTTCAACCTCATTTAACCTACTCATCTGCAGAGCCTCAACTTGTTTACATAAATCTTCATTTGTTAGTCTTAGTGAAGATGCCTCGGCTTTAATTTTTGCTACAATGTCACTCTCAGAAGCCTTTGCAAGAGAAGCCAATTGAGTCTCCAGAGAAGATAGCTTACAAGAAAGATTCCTCTTCTCCATCTGCAACTCCTTATTCAATCTTCTTAATTCCACAACTTCCATTTCCAAATTACCAATTGAACTCTCATTTCCTTCTCTTTTCAATATCTTTACATGCTTTTTCTCTGAAACCAAACACATCTCTGCCACTTGTTCGCATAGGGTTTTTTTCTCTGTCTCCAAAACTCCAATTTTTTGTAAAAGCTTATCCACCTCATTTTTCTTTTCTTCAAGCTCCTTTTCAAGACCCAAAAACATTCCATTCCTTGTAAGCTCTGTTACTTCTGCTTGTAGCTTAAACTCTCGTTCTTTAGATTCTTGAAGCAAATTTCTTAAATGTTCTAATTCAAGAAACAAATCCCTTGAACCTGAAGATTGTCTTCTGTGATTAGTCTGATATGTTTGTGGATGAACTTGAGTTGCTGCTACTGAGCAAGCTAAATCGCCGATTAGCGATCTTTTGACACGAGAGTGAGATGGAACAAAAGGGTTCTTTTGGGTTGTTGTGGCTTCTGTGTTTGTTAATGGAAGTTTCTTGCTGGTAACTGCTGTAGTATGTGCTTTGGTCTTTTTATCTGCTGTAAAGCCTTTAACAATATGTGAACCCCATGAAGATCGAAGCTTTGAAGCATTATTGCTATTCCCTTTCGTGTTGTTAGGCTTTGGTGGCTGGTTTTGATCTGCAAATTTTGTTGCTTTGGATTTTGTTTCAAATGGGTTTTCTTCCCTCATTGTAAAGATAAAAATTTTAACTTTGAACTGTACAAAATTTCAATAAAGTTTCAACCTTTTGCTCTAAAAACCAAAACCCAGATCAAAATTCAGGTAAGTTCAAGGAATGGCTTTGTGTATATGAAGCTACATTGAAGCTAAAGTGGAGATAAGAAATTGGGTTTTCATGGCCACTATGATAGTGAAGAATTTGAGCAAAAATAAGTTGGGATTTGAAATTTGAAGTGGAGCTTCGATCAAGAGTCTTACTCCAAATGGAATGTGCAAAGTGGCAGCTTTTCTTTATTGCGACAATTTGAATTTTTGAAATTTGAATGTGTTCTCTTTTTGTTATCTATGGTTTTAGGGATACGAGGAGGGCGAGCAACGGTCGTAT
>Cluster-13030.0
GGAGAACAGCCATATCCTATTGATGATGCTCGGAGAGCTTAAAAATTCTTGAGCTCTAAATTGCCTTTTCTTTCTCTTCTCTCTTTAAGAAAAAGATGGCTTTAAAATGGCTTTTGAACTCTGCATTTACTGAAGTTTTCTCTGGTTATGGCATGGTCAGTAATAGTGTTGCTGTGCAGAGAAGTGAGGTTATAGCTTGCCCAAAGAATAATAATGGAGAAGTAACGAGAAAAGAAGAATACCCAAATGGGTTTCAAGTGCCTCTTCACTACCCAAGGTACAAGAAAGCTGATTATGAGAAGATGGAAGAGTGGAGACTTGATATGCTTCTTAAGGAGTATGGACTTAGTTTTAAGGGTACCCTTCATCAGAAAAGGGCATTTGCTATGGGAGCTTTCCTTTGGCCAGACCAGCTTTGAATAATTACATGCTGCTTAATTAATTTCGAGTTCAATAATATATATATATATATATATATATATATATAGCCTGCCTTTTTAAGCTTTGATGATTAATTAATAATTAATGTATAATTAGTGCATGTTATATATATAGCAATTAATTAAATGACTTTTA
>Cluster-55620.1
TGGGTTTGTTTGGCAAAATAGAGATAGATACACAGTATAGGTCTGCTCCAACATATCGTATATATATATATATATATATGTATCATATTAGTTAGTTCAAAGGCCTATATATATACACTTGTGAGTAGCTTTAACCAAAGCAAGCCCATACCATTTACAGCTCTTTGTGGAGTGGGCTTCGCGCTTTTCCTGAAGCATCAATGGCTGTTTTCTTGGTGATTCTTGGGGTTATTCTGTTTTTGCTCTGTTTCTCCTCTGCTTTGTTGAAATGGAATGAAGTTAGATACAGGAAGAAAGGTTTGCCTCCTGGTACTATGGGTTGGCCAGTTTTTGGAGAGACTACTGAGTTTTTAAAGCAAGGTCCAAACTTCATGAAAAACCAAAGAGCAAGGTATGGCAGTTTATTCAAATCCCATATTCTTGGGTGCCCTACAATTGTTTCCATGGATCCGGAGCTGAATAGATACATTTTGATGAATGAAGCTAAAGGGCTTGTTCCTGGTTACCCTCAATCCATGCTTGATATCTTAGGCAAATGCAATATTGCAGCAGTTCATGGCTCCACTCACAAGTACATGAGAGGAGCTGTCCTTGGCCTCATTAGCCCTAGCATGATTAGAGAACATCTTTTGCCTAAAATTGATCAATTTATGAGAACCCATCTCAGCAATTGGGATAACAAAATTATTGATATTCAACACAAAACCAAAGAGATGGCACTTCTTTCCTCACTTAAACAAATTGCAGGCTCTGATTCTAGTTCCATAAATCAAGCCTTTATGCCTGAATTCTTCAAGCTAGTTTTAGGCACTCTCTCATTGCCAATTGATCTTCCTGGAACTAATTATCGTCGCGGTTTTCAGGCTAGGAAAAATATTGTGACCTTGTTGAGACAACTGATAGAAGAGAGAAGGTTATCCAAAGAAAGTCACAAGGACATGCTTGGTTGCCTTATGAAAAGTGAAGAAAATAGATATAAATTAACTGATGAAGAAATAATTGATCAAATAATCACCATTTTGTACTCTGGTTACGAAACGGTTTCGACTACTTCAATGATGGCTGTCAAGTATTTACATGATCATCCTGCAGTTCTTCAAGAACTTAGAAACGAGCATTTAGCAATTAGAGAAAGGAAAAAACCTGAGGATCCAATAGACTTAAACGACCTTAAATCTATGCGTTTTACTCGGGCGGTGATTTTTGAAACCTCAAGATTGGCTACAATTGTTAATGGGGTTTTGAGGAAGACAACTGAGGAAATGGAACTAAATGGATTTGTGATTCCAAAAGGATGGAGAATCTATGTTTATACTAGGGAAATAAATTATGATCCCTATTTATATTCAGATCCATTATCCTTCAATCCATGGAGATGGATGGATAAGAGCTTGGAGTCTCAAAACTATCTTTTCATTTTTGGAGGAGGGACTAGGCAGTGTCCAGGGAAGGAGCTAGGAATAGCAGAGATTTCTACTTTCCTTCACTATTTTGTAACTAGATACAGATGGGAAGAAGTTGGGGGAGACAACCTAATGAAATTTCCAAGAGTTGAAGCACCAAATGGGTTACACATTAGGGTTTCATCTTACTAAACTAACCTATGAATGTACATAAAATATAGCTTTAGCATATCAAAAGGGTTAAGGATGTACAATGATCTTCTAACAGATTAGAAAGTGAGTGGCAATTTAACATTTCCAATTTTTGGCTTTTTTTTTGTTTTTTTTTTTTTTTTTAAATTTCTTTCTTCCTTTCTTTTCCAATTATAAA
>Cluster-50784.2
CTAAAGAGGAAGGTTCAGCAAAAGTTCTACCCCCACCGCCTCCACCACCACCTCCCCCTCCCCCACCTTGGAATTTAGCTACCGACAACCGTTCATGTCTACCATTTCTGAAAAGACATGATTATTCCATGGAAAGTATATTCCATTTCCGCCAAGTTCTACCCTTTTTGAGCGGTAGTAAAAGTGGTAGCAACAGAAAGATTGGAAATGGAGTCGAGTGTGAACAAGGATTCCAAATCTTGGGTCTGAGCCGCCCAACTGGTTCAACCGCTTTTCTGTGTTTGAGACTAAACGATGAACTTCATTTAATGATACTAAAATTGAAAGATTTTGAGTTAGAATATCTCATCGACGTTAAATTAACACAAAAAACAAGTACCCAAAAAATTAAAAATCTTTATAAAGATCAGAGTATTTGGAGCTAAGAGTAGGAGCTCCTTATTTGAAATAGGCTCTTTCATTTTTTCCCTTGGTATAAATAAATGGAACTTAATTTGTTTCATCGTTCAACAGATACAAGCTATGAAATATCAAATCTTTCCCCTGTTTGATTATATTGGTTTTCCATCTAACCATCTGCTATAGAAATCCAACGACTCCCGTGGCTTGTACTCAGGGACCGTATGCCCTGCTCCCTTAATGGTCAAAAAGATGAGGTTGTTGACATATCCTTGCAAATACCCAGCAACTTGATCATTTGACATCCATGGTCTCCATTCATCAATTATCTTATATCCAAGTGACCTAGTCCATGCTTGAGTTCCGGTGAAAGGTATACACATATCATGGTCTCCACTATATATAAGCGCTCTATATCCTTGCATTGTCAGGTTCTTGTGGTAAGGGAGCATACTTCCAGCACCATATTCATAATCTATTCGATCTGAGCACAGCTCCCAAGGACCCGCTATGGATTTCGGAGCAGCATGAATTGCTTTTCTAACTGATTCATCGTTCAGCCAGGCAGTCGCAACCTCATCGCGAACGCATGGGACACTGCCTTGCTCAGCTAGTTTAGGCCATAATGGGAGGTTACCATCTTTTTCTAATGACCATAGCGGCCAAGCGCGGCCGAACATTCTCTTTCTGACCTTGAGAGGCCTTTCTGTAGCCCCTAATTGCTGGAAGCTAACAGGCAAGCTTGAGTTTGCTTTTACCTTTTGTGTTGCTTCAGGATCATGGTAACAGGGCTCAAGGATATCATAAATGTTCAAATCTGACAAACACCTTTCCAGCTTGACAAGGCTTGAATCGCAATTAGCTGTAGGATTGTAGTAATTTCCTTTGCAATTACTTTGAATTTCCTCGAAAATATCATCGGATATAAGACCCATTCCATGTACGAAAGGGATAAGAGCATTGATCCCATCAAATCTGGTGTGTGATGCTCCATTTCCTACCAAATAACCCTTAAAATTAATAATTGGTTTCTGAGCAGCTTTTATTCCTTTCACCACTTCGTGAGCAAGAGTAGGTACATAAATTCCAGCATAAGACTCTCCAGAAATGTAAAATGGGTTGCTGAGAAATTCTGGGTATAGTTCAAACCACTTAAGAAGAAAAGTGTGTGTGTCGGCTGCAGTTTTGAAGTCATCAGTTGTGTATTTGCTTGTGTTTTTGGAGTAAGAGAGTCCAACACCACATGGAGAATCCAAATAAATTATATTTGAAACCTTGGACCAGCTATATGGATTTAGATGCAATGTGGGTAAGCTTCCTTTTGGATGCCCTTCTTGAAAGTTGAATGGTCCATGTTCATAAACAAAGCCATCAAAGCTAGAGCAGCCAGGTCCTCCATTGAGCCATAGAACAACAGGATCTTTTGATGGATTTCTTTCAGAAACAACTAAGTAGTAGAACAGATTCTTCTGGTTAAAGCTCACATACCCTGAGTAGTGTTTTGATGGGAATTTGCCATTGAAACCAGGTATCTGAGTGATGAGAGAACCTCTTGGAGCTCCTTCAATGAACTCCAAACTCAAAATCATACAAAAACCACAAAACAACTTCAACTTATCCATACTCATAAATCCTCACACTACACTGTTGGCAATTACAATATATATACACATAACACGTAAAAGTCTTCTGATAATGAAAGAAAGAGAAAGAGAAAGAGAAAGAAAGTGGGTTTGTCTGTGTGTGTCTATCAGTCTATGAGGATAACTTCAATTTGGATAATATATAGTTAAAAGG
>Cluster-43502.1
TGAATAAGCCATGAAGGTGCACAAGGTTTTGGGCAATCAGAATATGATTTACTTCAAGTAATACAAGCATTTTGTTGTACAAGAAATTTATCCTGAAGATGGATAATATTAAGCCAAAAATAAGTTAAAATTCATTAAATACAATATGTATGACGAAATATAAATTTTTATAATTCTAGACATCAATGCCATGTTTTGAAAACACAAACTTCTGAAAACACAATATAAGTCTTTGCTTTCACACCATTACCAACACCTTCACCTTCAACTTTTTCTATCTATACAAAGGAAAATCCCCACTTCAGAAAACACTGAAGACAAACCCACAAAGAGAACAAGAATGATATGGTTCAACATTTTGCTACAGAATTGCCTAACTGATGACTTCTGTCAGATTGATTTCTTCCATCGCCGGCTGATTCACATTTTCTTTGTTTTCTTCAGGACTAGTGGAAGCAGATGAAGGGCTGGTTGAACCTGCTTCTTCAGATGCAGATTTCTTTCCTTGCTTATTGATCTTGTTTTTCTCCTTGGTAGTTTCTTGCTTACTTGGCTTCTGCTGTTTCTTTTGTAACTTGCCACCAGCAGAGTCTGAAACAGATCTCGAATTCACTCTATTCTTGTTCAGAGATCCTCTAGCCCTAGATGCAGCAGTAGTATTCTTCTTAGTAATTTCTTTCTTGGCTGGTTCTGTAACAGTGGGAACTTGAGCAGCATCAGCATTTAGAGACCTAGGCCTCAGTTTTCTAGTCCCTATTGTAGAAGAAGAGCTGTGAACTTCGTCATCAGATGATCGAGTTCCCTCTTCAGGAACTTGAGAACAGGATTCAGAAACCTGCACCTGCTCTTGATTTTCTCCAATATTATACCTCTCAAACAGTTCTTTCAATGATTCTTCCATTTCGCCGAGTTCATGGCGGCGCACATATGATTTAAGCTCATCCCTCATCCGTTGAAGAGGCTCACATCCAGCTTCTAGAGCAAGCTTGAAAAAACCAATTGAAATGGAGTGCTTAGCAGCAGATTCAGATAGCTTAATTTGAGATAGCCAATAAGAAGAAGAAGCCAGCATATTGAACTTTTTCCTGTTTGATGTTCTAGAAACATCAGAAAGAGGAGTCTCACTTCTCCCCTGAACATTAGTAGTTCTCTTTGTTCTGGTCTCAGATATTGGGGTAATGTTTCCAGTTGATTTAGCAGCTGTAGTGACTCCTGACTTGGTAGGAATAGACAGCCTTCTTGGTGGCTTAGCAGATTTTTCCTTGCTAGACAGATCAAGGATACCCACACTTTTACTTACACTTGATGCAGGCCTAACCCTCTTGGAAGCAGAGGAGTTCGACAATTCAGCCACCGGCTGCTTCTCCTCTTTGGCTTTCGTTGCTGATCTTAGTGGGTATCTTAATTTTGATTTCCCAGGAACAACTACAGGCTGTTGCTCTTTAACAGTTTCTTCCATAATTGATCTTTCTTTTTAAGTGATAGAGAATAAGAGTATCTTTTTGTTCGTTTTAGAGGAACTCAACCACCACAACAATAGCACAACCCAATCAGAGACAGAGCCAACCTTATAATGACTGTGTTTTAACCTTAAACGACAAAATTAACAGCTTCTCTTTTTTCCCTTTTGATACTTGTCGATTGGGCGGGAACTCAAATTTCAATTCACTGTTTTTTCACACTCTCCACCTGAATCCTCTTTAATTAACTACTCGCTCCCTTATTTCGACACATGGAATTATTAAACTCGTGGCAGGTAGTGACAGGAAGTGAAAATGAACGGTTGAAGATGAGAAATAAGAAAAGATTGGTTGAGAGTTTGAACGGCCGGGCGCGTTAATAGGGGCCCATATATATTTTTACCCCACAAAAAACGCTGA
>Cluster-39128.1
CTTTCTAAATATTTCAAGAATAAAATGATATATATTTCAATATTTATTTTGCATTCCCAATTCTAAAGATAAAACTAAAGTGATGCAAACATATATAGAAACATATGATGCAAGAGAAACTTCTTACATAGCTTAAACACACAAAGTCCGTTATTCAAGTACATCACAAATCATATTCTAATTTGAAATGCAACAAACATAATGGTTCTCTCATGAGGGAAATGCAATAGCTTGTCTTCATTAATTACTCTGGTAAACTAAAACGTCTGGCCCATCATTGGAAAATGTCTTCTTTGCTTTGAGAGCTACATCATCATGGTAAATCGAACCGTCATTTTTTGTCTCAAAATATGGCGTTTGTTCTTTAAGTGTAACATCATTGTGATATATAGATAGATCAAGCCTCGGATCAAACTCCTTTTTGAGACCTGCATCATTATGGTGATTTGTAAAATCATGTTTTGTCTCAAAATATAGCTTATGTGCTTCAAGATTGGCATGGTTGTGGTTTTCAGTTGTGCGACAATCGGCTTTCTCTTTTGTGGAGGTAGAAGCTTCAACGAGTGCTTGTAATGCTTCTGGCAGTGGCTGATCTTTCATTTCCCTACTCCAATATTCACCCACATCTTTTCTTGCATTGACAGTGCTTGAGAACAAGATAAGTAAGAAGATAGAGAGGAAAGCAAAAAGCAATTTCATCTTTTTTGCAGAGAAGAAATTAGACAATGTGTAGTGTTATTTGAGTGGATCCCCCC
>Cluster-51116.1
TGAACAGTTTGAGCATGAAGCTGCTAATCCTAGTCTTGATTGTCATTGGATCAATCTCATTCTGCGTTGAAGCTCAAGGAAGAAAAGAAAAAATTAGCTATTGGGGCACTAGCAGAATGGTATATGAAGAGGGAAAAAAACGCATCATGGTAAAATTGAAAAAAGATGAAACCTTGCTACTTCGTTTGAAGCCTAAAGGAACTCTGCCTTCTGGTTCTCAAGTTTCCCTTACTATCTCTAGTGCCAACGGTAGTATCTCTAGTCCCGACC
>Cluster-53029.5070
AATGGTAATAGTATGGAGGAGGAGACTTGTACTTGTAGGGCTTCTTGGGTGGTGGAGGAGGAGAGTACACTGGTGGTGGTGGGGGAGGGGACTTGTACTTGTAGGGTGGTGGTGGAGGAGACTTGTACTTGTATGGCTTCTTGGGTGGTGGAGGAGGAGAGTACACTGGTGGTGGTGGGGGAGGGGACTTGTACTTGTAGGGTGGTGGAGGAGGAGACTTGTACTTGT
>Cluster-28459.0
GGGCGTTCATGATAGGCAACAGTACGCCATCTTTCGCAATTAGACATTATCAATGGATTACTTGCTCTCGTTTCCGACAAACGCTATGGCCACCGTAATGGCCTTCCTGATTTTTCTCTGCTCTTTCTTCTGGATATCAAGGAGCGTCTTAAAAACTGCAAGGAGTAAGAAGAAAGCAGCGCCAAAAGCGGGCGGCGCTTGGCCTCTAATAGGCCACCTTCACCTCCTTGGTGGGCCAGAACCGTCCCACATAGTATTGGGCGACATGGCTGACAAATATGGCCCGATCTTCACAATCAAGATGGGAGTGCATCGAAATTTGGTAGTTAGCAACTGGGAAATTGCCAAAGAGTGTCTTACCACAAACGACAAAGCGTTTGCAAATCGTCCAAAGATTCTCGCCATGGAGCTTTTGGGCTATGATCGTTCCATGTTTGGCTTTAGCCCATACGGCACCTACTGGCGTCAACTACGCAAGATAGCCACACTTGAGCTCCTCTCTAACCACCGACTCGAGATGCTCAGACATGTACGACAATCGGAGGTGACAACAGCTTTAAAAGAGCTGTACAAGTTCTGGGACAAGAACAAAACTAGTTCAAATGATAAGGTGTTGGTGGAGATGAAGAGATGGTTTGGAGATATAACCATAAACCTGATTTTAAAGATGATTTTTGGGAAATCTGTTGGATATATGACTACAAGTCATGGAGAAAGTGAAAGATGGAAAAAAGCATTGAGGGATTTCTTTGAATTGTCGGGCAGATTCATCGCAGCTGATGCGGTACCGTTTTTGCGTTGGTTCGATATCGGCGGACACGAAAAAGCCATGAAAGAAACAGCAAAAGAATTAGACCTTGTAGCTGAAGAGTGGCTAAAGGAACACAAAAAGAAAAAAGCTTCAGGTGTTAAGCATGGAGAAGAGGACTTCATGGATGTGATGCTTAATACTATTGATGACGATGTACAAGTCGCTCTAAATCGAGATTCCGATACCATTAACAAAGCTACAAGCCTGGGTCTTACAGTAGCAGCCTCAGACACCACCACAGTGACCTTGACATGGGCTCTCTCTTTGTTAATCAATAACCCTAATGTCTTAAAGAAGGCTCAAAAAGAGTTGGACATCCATGTAGGTAAAGAAAGACGAGTGAATGAATCTGATATGAACAATTTGGTTTACCTCAATGCCATTATAAAGGAAACGCTGCGTTTATACCCTGCTGGACCCCTTTCTGTGCCTCACGAGTCTTTCGAGGATTGTACTGTAGGTAGTTACCATATCCCATCAGGCACAAGACTTCTGGTTAACATTTGGAAAATTCAACGTGATCCACGTGTATGGTCGTATCCTTCTGAATTTCGACCAGAAAGATTTTTGACTACTCATAAAGATTTTGACGTTAGAGGCCAAAATTTCGAATTAATACCGTTTAGCAGTGGAAGAAGAATGTGTCCTGGTGTTTCTTTCGCACTCCATGTGTTGCAATTGACTTTAGCTACATTGCTTCATGGGTTTGATTTTGCAAGCCCAACAGATGGGCCCATTGATATGACAGAGAGCATTGGAATGACAAATCCAAGAGCAACTCCACTCGAAGTTTTAATCAATCCACGCCTTCCATTGCATTTGTACCAATAATTTCTACCAACACGGTGAATGTGTTAATTAAAAAGAAGAACTATTCCTGTTATGTAGGGCATGTGTTATTTCGGTTTGTATGGTTTTTTATGAATAAAAAAAGAATTATTACTGTTATGTAGCACATGTGTTATTTCGGTTTATATAGTTTTTTATGAATAAAAATAACATAATGAAGCCTCTTATTTGTAATACAATTTCTATTCCATGATTAAGACGGCAAAATAAATAATATTTGTTACTCATTTTATAAAAATAA
>Cluster-12876.10
TTTTTTTTTTTTTTTTTTTTTTAATTAAGAACTAGTAGAAACTTTATTTGTCATATATAATTCATCATCATATTCATACATTGGAAAGACGAGGATATTACAGGGAAAGAGCATATATCATTAGCAACATGTTTGGACAACAACAATAATACTAAATTTGTTGTCCTTTATTTATGCTACTATATATAGAGCAAAAGTAGGATTAAAGCCATGGCAGCCACTTTTGGTCGTTGAAAATAATTTCTTCCATTGAGACTTTGTAATTGACTGCATTCAACAAGACTCCCATGAGACCTTTTACTTGGGTGACATTGTTCACTAGGATATTGGTATAGTTTTCACGTTGCAATTGAACTGGCTTCAGAAATACATCATCAACAGATTTCTGTATTTGATAAGAGAGGTCTCCCCAGTTGTTCTCAAGGCTAATTATGTCACCACGCGGCCTAAAGGTTTTGCTAATTTGAGTTGATATTTTTTTCTCAATATATTTGAATCTTGCTGCCTCTGGAACCATTTCGATAAAACCAACTAGAGGTTTAGCAATGTCTGCTGGCTGAGAACTTTTTTCAAGTGTATATACGTAATTATCCAATGCCACCACTCCTAAATCCACTTCCTCTCTATGTAACTTTGCCCTAGATTCAAAATCTGCATAGCTACCAGTAAATGCTAGTGTTTGTTGCTTTGTGTCTGTGAAAAGATATTTTTTTGCATCAGCCAAATATTGCGGATCGTTAAAGAAATAGGAATTACTTCCTACCTTATAAGCCACTAGATATGCATTAATGACGTTTAATCCTACTGATACTTCTATGTCCCCAGAATTTATGACTTTGGCTACAATAAATTTCTGATTTGCAGCAACCGTGGCCCGTAAGACTGGTATTTTATGGCTTAAATAACTGAAGTCAAATGCTTCTCTTAGATCTTCAATGAACTGGGCGTAGTTTTTCTTATCAGTAGTAGCGTCATAAGTAATGGCTAAAGTTGGAGTGGAACCAGCTTTGTAGTTTTGGTTTGATGAGAATGGACAAACTATTTCCCTAGCCGATGCCCATCCGAATATAATACTACTCCAGCAAAACCAGGCAGCCACCATAATGGAGAGGTTCATCTTTCCACCTTTCATATTGATTTCACAAAGAAAGCAACTGAGCAAACGGGGAAGTAAAGAAGAAGAGAGCGAGAGATGAACCTCTCCATTATGGTG
>Cluster-49796.0
GCGTTAAGTTTTCGAACTTCATATCGAATTTTCTTAGCGAAAAGCCTACTTTGCCTTTTCTCTTTATATCTTAACACACTTGCCTCTCTTTGCCCTAGTTTCCACCCTTCCTTTTCTTCCCCTTTATCCTTCATTTTTATGCTTTCCATTTCTGGCACTCTCCATAAATTTCCCCAGCCATCCATTGAAGCAGTGTGAGCATGAAGAACATCAGGAACAATTTGTGGGGAATCTCCTTTTATATAAAGTGGGCCCTTATCAGACCAAGCATTCAAGATCTGTTGATAATCAAGCTTTAAACCCACCAATCCAATCTTATCATCTCCTTTTGCCTGCGTCTGCACCATCTTCTCCAAAGCATCAGCAGCAGCATAACAACAACTACTCACTTCCTCTTGCTCTACTAATTTCTTCTCCACCAATTCCCAGTAACACACCCATCTCTCTTCACTTGCATCCCTTTCTTTACATTTCATCGCCGTCTTTACCAGCGATGAGCTGACGTCACCGCATCTGTCTTCGCTCTCTTTCCCTATATACACATAAGTCAGCGACGGCGAAAGCGGAAGCCGCGGGGGAGCACTCCCATCCTCCTCTGTCGTGGTTGTTGTTGTTGTTGTTGTGGTGGCTGTGGAATCAAGAATGCCGTTGAGGGAGGTGGAGGAGTCAGCTGCGGTCTCGAAAAGAAAAGCTACGTGATCGGAGACTTGATCGTCGTTGGTAATTTCTTTAATGTTGTTATTATTATGTTCTTGAACGAGATTTTCTGGATGGAGAGGAAAAAGATTAAGCTGTTGTTTAAGAGGCATTGAGATGGTAGGTTTTTGTGTTTTCTTGGAAAGAGGAGATGAGAGTTGAAGCTTTAAAGAAAGATATTTAGGTTTTCTTGTTCTGGTTCTTGATTTTCTAGCTGGTTTCGGAGGTGGTGGCGCTTTTCTTCGCTTAATGGGGCTATTCTTGTTGCACATATTTCACTCTTTCTTTTCCTTGTTTTCTTTTGTTGGCTTTTATCTGTTTTTTTTTTTTTTTTTTTTTTT
>Cluster-54190.1
GTTAAAGGGGATTGTAGCTTTTACGGCCCACATTATTTTTTGGATAGCAAAAGCCCACTTGTTTTTTAAACCTAAGACTAAGGCCAATAAACACCAAATATTTCAAAAACCAACGTCTCTCTCCTCAAGAATTCAAATTCGAAAATATACACTCTCACAGGCTCCACTTCCCTCTCTCTTCGATTTGTCTTCTATCTTAGAATGGCGACTGCTAATGGTTACTTGACTACACCCACAAAAACGCCATCATCAACGTCCTCATCCAAGAAACATCAACAGACCCCAAACTCCACGACGTCCTCAACCTCCAGATTCGAGGCCTACAATCGCTTACAAGCAGCCGCGGTTGCCTTCGGCGAGAAACTCCCTATTCCTGAGATCGTAGCCCTCGGTGGCCAATCGGATGGCAAGAGCTCGCTTCTTGAAGCACTACTTGGCTTTCGCTTCAATGTCCGCGAGGTCGAGATGGGGACCCGCAGGCCCCTTATTCTGCAGATGGTCCATGATCCAACTGCTCTTGAGCCCCGTTGTCGCTTTCAGGAAGAGGATTCTGAGGAATATGGGAGTCCTGTTGTGTCAGCATCAACAATTGCAGATATTATAAAATCACGTACAGAGTCACTCTTAAAAAGGACTAAAGCTGCTGTTTCTCCTAAGCCAATTGTGATGAGAGCTGAATTTGCACATTGTCCTAATCTCACCATTATTGATACTCCAGGCTTTGTCCTTAAGGCAAAGAAGGGGGAACCAGAGAAAACCCCTGAGGAAATTCTTTCAATGGTGAAGTCCTTGGCTAGCCCTCCTCACCGAATTCTTTTGTTCCTTCAACAAAGTAGTGTGGAATGGTGTTCATCTTTGTGGTTGGATGCAATTCGGGAGATTGATCCTACATTCAGAAGGACAATAATAGTTGTCTCCAAATTTGACAATCGGCTCAAGGAATTTAGCGACCGATGGGAAGTAGATCGTTATTTGAGTGCGAGTGGGTACCTTGGTGAGAGCACTCGCCCATTCTTTGTGGCTTTACCGAAGGACAGAAGCACCATCTCAAATGATGAGTTCCGGAGGCAAATAACTCAGGTGGATTCAGAAGTCCTACGTCATTTACGTGATGGTATTAAGGGAGGATTTGATGAAGACAAGTTTAGGCCTTACATTGGTTTTAGCAGTTTGAGGGACTATCTGGAGTCAGAGCTGCAAAAGAGATATAAAGAAGCTGCTCCAGCAACACTAGCTTTGCTTGAGCAGCGGTGTGGTGAAGTTTCCAATGAGTTGGCCAAAATGGATTCTAAAATACAGGCTACTTCTGATGTTGCTCATCTGCGCAGATCTGCAATGTTGTACACAGCTTCTGTTAGCAATCATGTGGGAGCTTTGATTGATGGAGCAGCGGATCCTGCACCAGAGCAGTGGGGGAAAACAACAGAGGAGGAGCAGTCAGAGAGTAGTATTGGGAGTTGGCCAGGTGTTATTGTCCACATAAAACCTCCTAATGCTACGCTTAGGCTCTATGGAGGTGCTGCTTTTGAGAGAGTGATACATGAGTTCCGGTGTGCTGCATATTCCATTGAATGCCCAACCATATCTAGGGAGAAGGTGGCAAATATATTACTTGCCCATGCTGGCAGAGGAGGGGGTAGAGGTGTAACAGAAGCTGCTGCAGAGATTGCTCGTGCTGCTGCCCGGTCATGGCTTGCTCCTCTTCTTGACACTGCCTGTGATCGGCTTGCCTTCGTTTTGGGGAACCTCTTTGATCTTGCTCTGGAAAGAAATCGTATTCGTGACTCAGAACATGCAAAGAAAAATGGAAATATGGATGGCTATGTTGGCTTTCATGCTACCTTAAGGCATGCTTACAATAGATTCATAAAAGACCTTGCCAAACAATGCAAGCAATTAGCTAGGCATCATCTTGATTCAGTTACGAGCCCATATTCTCAGGTCTGTTATGAGAACGACATTCAAGGAGGCTTTGGCATGAGTACGGCATCTATCTTTAAATTCAACCAAGCATCCGCTGGTTCATTTTGTTTTGAGCTATCAGATGCCAGGGAATCATCCCACGATGAAGCAATGAGAGAACAAGAGAACATGCCTCCAGAAAAGAATGCACAACAGCAAACCACTCCAGGAAAAGGTACAGGAGCTAGAGAAGCTCTCAAAGAATGCCAAATGACTGTTCCTGAAACCCCATCTCCTGACCAACCATGTGATGTGGTATATGGTGGGGCAAAGAAGGAGCTTGGAAACTGCATTGAAGCTGGACCAAGAAAGCGGATTTCAAGAATGACAGGAAATAACAGAAATACTGAGCATTTAAGAGTTCAAAATGGCGGTGGTCTTCTATTTGGAAGTGGAGATAGTGATTCAAGATCTTGCTCAGCTTACTCAGAAATATGCTCATCTGCTGCACAGCATTTTGCACGGATACGTGAAGTTCTTGTTGAGCGAAGTGTGATGTCAACCTTGAACTCTGGATTCTTGACCCCTTGCCGGGATCGTCTTGTTGTGGCACTTGGGCTGGATTTGTTTGCTATAAGTGATGAGAAATTCATGGACATGTTTGTTGCACCTGATGCAATTGATGTGCTACAGAATGAGAGACAATCTCTTCAGAAGCGCCAGAAAATACTGCAGTCTTGCTTGAATGAGTTCAAAAATATTGCTAGGGCTCTTTGATGGCAGCCAATATCTATAATGATAAAGTGAAAAATGCTTCACTTCTGGTGAACATGCAAGTTCTCAAGCTTGTTGTATAGGCTAGCATTTCATTATGTGAAACATTTTATGCCTGTAATATTTGCAAAAGTTTTCTTTTTGCCAATTGTTTACAGAATATATTTTAATGATATTTTATTCATAGCTCGATATACATAACAGTAACTGTTAAAGTTCACATGTTTATATAAACATTTATATTGGAAGCGCTTAATATTTTTCTTT
>Cluster-52276.0
ATAGTTTATAATATTTATAAAATTCAAATTCATTAAATTACAAAATTATTAATTAAGTTGTTAGAGGATCAACAGACAGTTTAGATAAGTTAAAATGGAGTATATACCTTGTTAAAACTTTTAAAATGGAGGAGGGTAATTTGACACTTGAAAGAGAGAGTGACAACCAGAGAAGCCAAGATTCATGGAAGACTCAGAGAAGAACATGGAGGAGAGATTAGCAAAAGACAAAGAAGGTTTAAATCTAACATGGGATTTGTTCAGAAAAGAAGGGAAAAGACTAGGTTATGTAGCAGGACCCATGGTGGCTGCAACTTTATCCATGTTCTTGATAAACGTTATAACAATGATGATGGTGGGTCACCTTGGTAAACTTGATCTCTCCAGCTCCGCCATAGCCATCTCTCTCTCAGCTGTTACTGGCTTCAGTCTTCTTACTGGAATGGCAAGTGCTCTTGAAACTTTATGTGGTCAAGCTTATGGAGCAGAACAATACAAGAAACTTGGAAATCAGACTTATAGTGCTATTTTCTCTTTAATCTTTGTAGCTTTTGCAGTGTCTATATTATGGGTTAACATGGAAAAGTTGCTGATACTAATGGGTCAAGATCCTTTAATTGCTCGTGAAGCTGAAAAATTTCTAAGGTGGCTTGTTCCTGCACTTTTTGCTTCTGCAATCTTTCAACCACTTAATAGATACTATCAGACACAGAGCTTAACCATGCCTATGCTAATAAGCTCTTCTGTTACACTTTCTCTGCACATACCTTTGTGTTGGATATTAGTATTTAAGTCTGGATTGAGAAATGTTGGAGGGGCTTTAGCGATTAGTATTTCGAATTGGTTGAATGTTATTTTTCTTGCATTTTACATGAAATATTCTTCTTCTTGTGCAAAAACCCGCGTTCCAATTTCTTTGGAGCTGTTCCAAGGAGTTGGTCAGTTCTTTCGCTTGGCTATCCCTTCTGCAGTAATGATCTGCTTGCAGTGGTGGTCATACGAGTGTGTCATCTTACTGTCAGGACTCTTACCAAATCCACAACTTGAGACTTCTGTTCTGTCAATATGTCTCACAACAATTGTAACACTCTATGCCTTTCCATATGGACTAAGCGCTGCAGTGAGCACTAGAGTCTCGAATGCATTAGGAGCTGGGAACCCAAAAGCAGCGCGTAATGCTGTCTATTCTGTAATGTCCATTGCTGGCACCGAGCTGATTCTAGTGAGCGGAGCACTCTTTATCACTCGCCATATTTTTGGCTACACTTTTAGCAATGAAAAACAAGTGGTTCACTCTGTTTCAGCCATGGCTCCTCTAATCTGCTTGTCCGTTATTATAGATGGCCTGCAGGGTGTCCTTTCAGGTGTTGCAAGAGGTTGTGGATGGCAGAAAATAGGTGCTTATGTGAATCTTGCAGCATTATATATTTGTGGAGTCCCAGCTGCTGCCATTCTTGGATTTCTGTTACATCTCAGAGGAAGAGGTCTTTGGATTGGCATGCAAATCGGTGCCATTTTACAAACAGTATTGCTCTCTGTAGTTACATGTTACACAAATTGGGAAAAACAGGCAAGCAAGGCTAGAGAAAGGGTATTTGAAGGAAGATCTTCAGTAGAGAATACATTAGTTGAATTAACGTGCAAATGAGCAAGTTTTGTATGTTGTATTTTGATACAAATAATAATATTGCTTGAAATAATAGGTAAGGGCAATTTGTCTAAACATGGCGCTCTAAAAAATTATAACAAGGTGTTAGTTAATAGTAAGTAATCTCAGTCCATCTAAGGATAAGAACACAAATTTGATGATTCTGGAAACGCAACTTACTACGGCAGTTGGTG
>Cluster-48188.0
AGATCATCAATAAATTTGGACAGGAAAAGCAATAGATTAAAATAATTTATATATCAAGGCAATTAGAAGAAATTCCATGGCCTATTTTCTTTTTATTGGCATTTAACTGTGAAGATTGGAGATCAAAGTACAACCTTTTTTCTTTGGCTGCAATGAAATGATTCAGTAAAACTATTGATTAATTACAGTTTCTCTTATTGAGATCTAATGAATCAAGGACTAAGAATGTGAAAGTATGGATCTATGAATAAGAAAACTAAATGAAATCTAATTAATGAATTTCAATTGATGAATAATGAAAATGAAAAGAATGAATGAATTGGAGAAATTCTTTATAGGGCTCAATCAATCATTTTAGCTGGACAGTGTGCAGGGCTTCAAGAACCAAAATACATCCAAAGGTCTGGTTTCCCTGCCATCCACAATGGAAAAGCTTCTGCCTTTGTTCTCAGTTTCCTCCTCTGTCACTTCCTTGTTCTGCTTCACTTCTTGAAGAATGCCTCTCTCCATAAGCCTGGATTTGGAAGCTTTTGAAGGGGTCGTTTTGGTGGGTGGACGAGTTGCGGAAAAACATTGAGGAGAAGGAGGATTCGTCCGAATTTGCAACAATCGCTCTTCTCCTTTGTGCTTCACATTTTCCAAATTTAGAGGGACTGGAATATTCTCCGCATCATCAATTATTTTCTTCTTCCTCAGTTTCTCTTTGACACTTCCTTTCTCGATTCCTTCAGATTTCTCTCGGCCCACTTCAAGCAATGGCTTCCTCTCTTTCCCCTCCTTCACATTCCCCGAAACCTTTCTAGGACAGTCAGTCACTACTGCCACATCTTTCTTCTCTCCCACTTGACTGTCCCTCTCATCATTCTCCCCCTCCCTTGCTCTCATTGCCATTTTCTTCAATTCATTGCAGAACTCGCTAATATGACCCAGTATATCCTTCCCTGCAAACAAATTCCTTGCAGATAATGTGCTTTTTAGCCTGGGTGCCTCATTTGTTTGTGAGATATCATCAACTGGTTTCTTCTTTTCAGTGCTGGATTTGATAATTCCTTTCAAGAACTTAGCTTGGTAATTTGGCGGTGTTGATAAATTTGGGTTCCGGTTTTCACTGTCTTCACCAAATGTAAATGAAGACTGACTTTGCCCTCTCCTCTTCGATTTTGCATCTCTTAGGTTCCAGTTGCCGAGAGGGGTTTTAGATTTTTCAGCTGAGCATGGAAGCTTCGAAGTTGGAGTTGTTCTAAGGAAATCCTCAACAGATTTTGGATGGTTACATTCAGGTCTGCAAAACCAGGCCTCATCATCAACGGAGTTATCTTCAGGGTTCAAGAAATCAACCCATTTGGGTGCGTTTAAATTCTCATACAAATTGTCTTCTACAAATATGGATTCTACCTTCTTCCAGTCTATTTTTGCTGGCTCCATTGCAAAGCAAAGAACTTTACAATAAAGAACAGAAGACCCAGAAATCTAAATTGGTGTGATGGACTGATTGGTTTAGAGAGAGAAACAGAACCCTGAAACAGAGGGCGAGATTGTTACTTGCTAGAGACTGTGATATGGGTATGTAAGTCAGAATGTAACCGTTAATCAGAAAGACTGAGCGACAGTGAACGTTGTGGAGCTATTTAGTTTTGTGACCGTTGGGGGGATTTTAGTATTTAATAATTCAGTTCTAGTTCTGTAGCATTAGTTGAGCTTTGGCGTGGTCAAGGTTGAAGCTTTCTTGGATCTAGGCTAGGCTATCAGAGAGAATCCAATGCACTCCGATATAGCTAAGTATACTATACCAGCAAAGCTCTGTAACACGTGGCTTAATTACAACCCATTGGATACGACTTTTTGCTTAATGGACTTAATCCTTTCCGTTCAAACTAACCTTGACAGTTCCAAAATAAAAGCTTTACGTAGGTAGAATTAGTGTTCAGAAGGAATTTAGTGCATGTACATTCTTTATAAATGAGTTATATTTGTGATTGGAAAAGATATGAACTTTTTCCCTTCATCCCTTTGAAATGTTCTTTTTTTTTAATTTTCCAAATAGAAATTAGGGGAACAATATGGATCAGATAGATACAGGAAGCAAATATCACAGCTACACATAATCCAGATCATCACAACATAATTGTACCTGAAATTCATATTTTCTTGCTATAAAAAAGTTCAGGTTAAAATATTTTTCTCTACTAAAACAAAAGTTACAAAACTTCTATGGAGAATGAGGAAATCACCTTGGTCCTTGACCTTGACTAACTCTACGTGTACATAAAAGAAAAAAGGAACTAAACAACCAGAACTAGAAGAAGAAAAAAAGGATCAAAGAGTAGGGACTGTCTTCTGTTTTTTGATCTTTTAATGCCTTGATTCCTCACCAAATACCTCGTTGTTGCAAACCGGGCATATCTTGTTGATTCCAAGCCATTTCGTGATGCATTCGGAATGGTAGACATGCTTACACGGAAGTTTCATTTGCTTATCGCCTCTTTTGTACCTCATCTGGCAAATTACGCATCTCTCCCCAGCTTTTTTTCTCGAGAAGAAGCCTCCAAACTTGCATTTTGAGGTGGGAAGCAAACTAATAAGCTCCTCTGACAGACCTCTACTTTGTGTTCCAACCGTCTCACCTAAGTCCAGCAATTCCTCATAAGTCATGTTATCTGGATCAACATCATCTTGCCAAACACCCTGAGGACTATCGCTGCTTGTAGGATTTGGGATGCATTCTTCTGGTGGAGTATGCACACCAACAGCTGCATCTCCTTCAGACTGTGTATCTGCAGTTGTGGGTTCTTCCATGTTCACTGAAGGGTATTCCCAAGCTACCCTACCAACATCCATTCTTGGTAAATTATCATTTACCTCATAATGACCATAATAAGAGGTACTCCCTGGACCAGAAAATCCATATTTGTATGCATTCATGTTCATCGACCAATATGCATTCTCCTGATCATGCACTGGTCCAGTGTGAGCATAATGTACAGGCACATGTGTTAATCCCTCAAAGAAGTCCATGAAGCTTTCGGTGACAGTATAAGGAAAACCAGTGTTTATATAATGCACTTCCATTTGTCTATTCCCATTCATTGTAGAACTATTCAGCCACCTTTACTCTAGTTCAGACAAAATAAAAGATTTCGTGCTATACAAATTTACAACTTTTGAGTTCCTGCAACGTATCAGTGCAAGCCAAATACGATTTTCCACTCTAAAAAATGAACCTTAAAATACAAACATTTCCTTTTGTTTTTCCATTCACTTTCTCAGCAACCAACCAACCAAAGAAAACAGAACTTCAGTTACTTTCTTTTAATTCCTTCTCTTTTTAACGAATCTGTACCTCAGACAGCAAAATCTCTCCACATTCACCTTGTAAAAACTGTCCAAGAAAATATTGATTAAAACTTGAAATGAGACCTCGATTAGCGTTAATAGAGAGATTTAGAGGCCAATAAAACAAAAGAAAACGAAAAAAAAAGATGGAAACTTTAGATAGAGAAATGGAGGAGAAGAGAAGGGATTGAAAGGGAAAAGAGAAACTAACAATGGGAAGCTAAAACACTCTCTATCGCTCCCTCTAAGTATGTGTTTGTATGTGAAGCCTTTTTGTTGAGAGAGAGAGAGAAGGGAGTGAGTGAAAGTGAAAGCAGTATTTGAGAGTTTTCTGTTTATTTTTGTTATTATTTTCATTTATTTTTAGGTCCGGACGGGGAAGCGACGTGTCGATTGGATGAATCAAATAAAACGACAT
>Cluster-18620.0
ACCTTTCTATTTCATTTTTTAATAACAATTTCTTACAAAAGAGAAAAAAAAAATCAAGATTTAAACTTTTACACTATGAGGGATACACTCAATTATTAAAAACTTTAATAGCTAAAATAATGGGATACAAATCATTTCATACAAAATTCTTATCTGATCCCTTTATTTTCCCAACACCCATCTCAACTACCCTATAATTTACATCTTTATATCTATACCACTTGGCACAAAATAAAAAATATGCAAAATTGAGTACTCCCAAACCACCAATAACATAATAAAAATAATCCAATTTCCCTTTGTTAAGATCTTCAGACAACCAATCTCCATTTTTACTTCTTGAACTAATCTTATGAGTAGTAGAAACAAGAAAGCCACTCAAATAATTGGCTAATGCAAGACCAGCAAAAAATGCTGATCCAGCAATGCTCCTCATATTTTCAGGAAATTGCTTGTAATAAAATTCAACTTGTGCTACATAATTAAACCCTTCAGATAATCCAGCTAGTGCAAGTTGAGGCACTAACCACATACTAGACATGGATGAAATCGCACCCCCTCTCGGGGCGATTCCTAGCGTTTGCTTATCGAAAGAAAGATTTCTTCTTCGTCCTTCGACTAGTCCAGAAATAACCATACAAAGAATGGCAAGAATGATGCCAATCCCCATTCTTTGAAGTAATGTAAATCCTCCTTCTTTCCCAGTAATTTTTTGCAAAAAGGGAACCAAAATTCGGTCGTAAATAGGTATCCAAATTGTGAGAGTAACCATGGTAAAAATTATGTATGTAGCTGCAGGAATTTGAAAGTTACTAGTCCCTAAGCTTCTGTCTAGTTGTAGGGCTTGGAAAACGACGTAGGTTTGTTGTTGGATTAACGGGACATGGTAGATTATAGCTGATGCCCATATTGGTATTATTCTTACCAAGCATTTTACTTCTTCTATTTGTTGGATGCTACAAAGTTTCCATGGATTTGTAGCTGAGCCATCTGAGTTGATTTGGTCATCTTCTGTAATTATTGCAGCCTTATCAAGGAACCTGAATTGGTCTGAATGGGCGAGCTTGGAGTTGATAAATTTGGCAGGAACATAATTGAAAAGAGAAACTTTAGGGTTTTCAGGTAAATTGAGGCCTCTCTTCTTGATGGAAACAACAAGAACTTGAGCCACACTAGTTAAAGGACTACCTTGTGGTTTAACAATAACATAAATGCTAGTTCCTAAGAAGAACATAGCACAAGAAAGGAACATGAGAAAAGCTGGAATGGCTAAACCAATGGACCAGCTAACATCTGATTGGACATAAACAATAGCTGTGACTGAAACCATTACTGCAAATATGTAGGTGAAATAGTACCAGTTGAAGAAGCTACTAGTACCCCTTTTGCCTGATTCTGTGTTAGGGTTAAATTGATCAGCTCCAAATGCAAGATTGCAAGGTCTGATGCCACCAGCTCCAATTACTAAAAATCCAAACCCACTTAGTAAGAAAGCTAATTGCCAAGATGTTGGGCTGATACAATTGCTGCTTTCTTTTCCTATACAGTTTGGTGGGTGTAAAGTGGAGATTGCTGCTGTTAGCATTAGTATCAGCATACCCAAAAAGGAAGCGACAGAAGCAAAACCCAAAGAGTTGTAACGTCCAAAATAAGTATCAGAGAGGAAAGCTCCAAGCAAAGGAGCCAAGTTAGTGGTGCCATTGAAGATATTAACAATAGTAGTGGCAGTAACACTCTTCATGTTGAAAACTGTACTCAAATACACCACAAGATTTGTTGATGACCCTACAGTACCAAGCTTCTCAAACGTCTCATTTCCAATTATAAAAGGCATGGCTTTAATTCCTCTATAGTTGATGACTGGTTCGTCTTCATCGGCATAATTTCTGTGGTCTTGCTTGTTCTCCATGGATTTTTCCAGAGGAGAAAGCTTGGGTGTATATGGGTACTGTCAATGTGAACTTACAATTAAATAATAATGGAAAGTTGGTTGGTCAAAAACGAAAGCACACAACACAAAGTCTAGTACCATCGCCTAATAAAGACACAGCTTCACTA
>Cluster-44812.1
TTTTTTTAAAAGCCATTATGATTATAGATAACCAAAAAATATATACAACTAATTCAATAGCATAACTAGATAACTACAAGAAACCAAAAAATAGTGATAGATGACCAATACCACTTCAGCCCATACACTTTTTGATACAAGTCTCTCTAAAAAACCAAAAAAATAAGGGAAAAAAAACATAAATTCTGTCTCAACAGGCAATAATTATTATGTTTTTTCCTCATATTGGCTGCAACCAAGTTGTAACGTGCTCAATATTTGTTCTTTTCTTTCGTTTTCAAACTGACCTATTAGTGATAGACATGCGATAGATAAAGGTGATGAACTGTTCCTTCCTTCAGCTTCACACACTACACTAGTGGCTTATCTCTACTCCTACCATCTATCCTCATGCAAATCCGCCGCTATAATTCTATTCCGGCGACAATGAAAAAATTCAAACACCTTTTCAAGTTACGCAACTCTGTTAGTTACTGCAACGCATGCCTCTACTTCATCATTTCTCTTCCTTTTCTTCACCTTTACCTCATCTTCACCTCTCGCGCTTCCTTCTCTCCTAGCTATGGATTCTCCATCTACAGAAACCCTTGTCCTTTCGGCATGGTTTATGTCTATGACCTTCCGTCCATGTTCAATCAAGATTTATTAACCAATTGCCATGATTTGAATCCCTGGAGCTCATCTTGCGAAGCAATATCCAACGGTGGGCTTGGCAAGAGAGATGAAGAGCTTGAAGAATTCTTGCCGGAGAGTCTTGCTCCGGCATGGCGTCGAACTGATCAGTTTACGTTGGAAGTTATTTTTCATAATAGGGTTCTTAACCATCAGTGTAGAACTTTAGAGCCAGATTCCGCTACAGCGTTCTACATTCCTTTTTATGCTGGACTAGCGGTCGGAAGGTATCTATGGGCTAATTCCAGTGCGGAGGAACGCGATAGAGACTGTGAGCTGCTGTTAAATTGGATCACGGATCAACCCTACTGGAAGAAATCTAACGGCTATGATCATTTCATCTCACTGGGACGCATTACTTGGGATTTCCGGCGGAAGAGCGATGAAGAATGGGGGTCCCGCTTCTTCAGAATGAACGGCATGCAAGGTGTTACACGACTCTTGATTGAGAAAAACCCTTGGGATCATCTTGATATCAGTGTACCTTACCCCACTGGATTCCACCCAAGATCAGCCGCAGACATTTTGCTTTGGCAAAACTACGTCCGTACGTATAACCGCACAAAACTCTTTAGCTTTGTAGGAGCAACACGTGGAAAAGTGAAAAATGATTTTCGAGCATTGCTACTGAGTCAGTGTCAAAACGATTCATCAGTACCCTGCCGGGTAGTGGATTGTGCAGAGACTCGGTGCAGTCACAGCAACTTGGAGATTCTTGATGCGTTTTTGGACTCCGATTTTTGCTTGCAGCCTAGAGGAGATAGCTACACGAGGCGGTCGGTTTTTGACTGCATGGTGGCTGGGTCAATCCCGGTTTTTTTCTGGGAGAGAACCGCTTATGATCAATATGACTGGTTCTTGCCGGATGAGGCTAAGAGTTACTCAGTATTTATACACCATAATAAGGTGATGAATAGAAGGACAACTATAACAGGAGAGCTTGAGAAGTATAGTAGAGAAGAGATAAATAAAATGAAGGAAAAAGTTATCGAATATATACCAAAAATTGTATATGCTAAGAGGGGCTTGGACAATGTAAAAGATGCTTTTGATATTGCCATTGATGGAGTCTTGAGGAGATTTACGGGACAATAGAAAGCAAACTGAAGCCTTAAACTCTCATTCTTCTTTCTGCTATGTATTTTAGGATCATTATGGTTGGGAAAATGTTGGGCTATCACCAACTCCGCCATTTCTTTTGTTATTTCTTTATTTTTCGAAGTGTCAAATTTTACTATATGTTAGATAATTTGTGATGTATTGAAAAAAAAAAAAAAAAAAAAAACTTGAATTACATAATAAAGCATATAAGAAATGAAAAGA
>Cluster-53029.5077
TAGTGTTTCCCTTACAATGTTTTTTATGCATGCATAGATGTAAACATAATATATATTTGAACACAGAGGGCTGAGATATTTTGAATACTGTATTTATTCTCACGATAAAATATAATTAACCCTTCATTTGACAAGCACGCAGCGAAGCACATCTACATCACTTTCTGTTGACAGAGCCGCAAATGGGTCGGATCCAATAACTAACTTTATAGCAAAACATGAAATTATTAAACACTTTGAATAATAATAATGATATATCCTACATTACATTACATGCACGCCTTTATTCTCTTCTTCTAAACAAGCATTAAAATATACTACATGCATCAAATAAGGAAGCTCGCTTTTGTCCCTCACTGTAGATCTCTCTGTTGATCGAGAATCTCTTCTTTTTATTTTTTACATCCCTTTCCTGAAGCTGTGGAACGCGTAATCTAGTAGTGGTGAGGAGGAGGAGGAGGAGGAGATGAATAGTAGTAGTGGGGAGGTGGCTTGTGGACTGGTGGTGGTGGTGGTGGAGACTTATATTTGTAAACTGGAGGTGGTGGTGGAGGTGACTTGTACTTATAGGGTGGTGGTGGAGGAGACTTATACTTGTATGGCTTCTTGGGTGGTGGAGGAGGAGAGTACACTGGTGGTGGTGGGGGAGGGGACTTGTACTTGTAGGGTGGTGGAGGAGGAGACTTGTACTTGTAGGGCTTCTTGGGTGGTGGAGGAGG
>Cluster-45211.0
GATAAATATATATGATTAAGATGTTGATAGAGAGCTTATATTTTTTTTAAAAAAAAAAAAGAAGAAAAAAGAAATTGTAGATAGAAAGAAGAGGTGGAGTAGCATGTTGGGTAGGTGTTACTTTCCTTGTGGAAATATTCAGTGCATTACAGCTATTATGGTTGCCCACCAACTCATCTAGACAACTGTTACAAAAATGTGGGAGTCCCTATTAATTAGAATCAGGCTCCCTAATTAGATATTAATACATAATTATAAAATTAACGTTTTCAGGGAATTTCACAGTTGAAATTTCTAGAATTATGGGTAAGTGTTGCTTCTGCCTCCATAATCATAAAGATAAGTTCAGTAATTCACCTGTCTTTAATTCTTAAAAAGAAAAAAATGTCTTCAGTTTCATGTCTTAGGTCCATTAGTATGGCAGGAATAGTGTCAAAAGTTCTGCATAGAAATACTCTACCATGGTAACTTCAATGGCTTTTTCTTCATAGCATACAGAAAAGTATAGTAGAAAAGCATTAGCTACGCAAAAAATGCAGATATACAGTTTGTTTTAATGGATTGAACGACTTATCTGCCCATAATGAGAATTATGCAGCAGAATGAGCTTCAAACCCTTTGCAGGTTCTCCCTTAATAGATTTCTTTGAAGGGCTCCTGTAGTACTTTTCTTTCAACACTATATCATCCAATACAGACCATGTCTGCCCTCTAGGAGAACTATCTGCCCACAAGAACCTATCTGAGAAAGGGTTCACAAGACTATCTCGGAATTCTTTAGCTGTCTCGCAAACCAAGCCCTCTGCCATGGCCTTGATCTTTAGAGTTACTTCATTGCTAAGAAGGACAAGCTGTCCATCACTGTTCATTTTCCTATAAGAAAGAGCACATTCAAGAATATGGTCTTCTGTAGTTGGTGAAACAATTTCAAATAAACTCCCATGAGGTGAAAATGAGACTGAGCTTCCTTTGCTGAATTGTGATGCGGGTGAAGCAGGAGGGGTAGGTGCAATTGGCCTTGCATCCTCCAATGAGCTCTGAACATGAATCCACCATTTTGTTTTCACCATACATTCTTCTAGCCATTTTAAAACCAAAGATGCTTCTGTTGTTCTCCTGAATAGTCTACCACGCTGGTTCAAAGAATCCAGTGCCCGTATGACCATTCTTGGAATGATTAAATGAGTCCCCTTAAGACCTTGTAAAAGCTGTAATGACTTCCTCGATTCCTTGTCTAGAAGAGATGTTGTATCTGCTATCATAGTCCATCTCCCCCTTCCATCTCCAACAGATTCAATAGACGTGGAGTTCTTCTGAGTATATTTGATAGAATTGCTGCTTCTAGCAGCACCACCAGGGATTGAAGCTTCAGATATGCTCTTTCCGGGGGAATTGGTAAATAATGATTGGAAGGGAATCCTTCCTAACCTAGCAGCAGCAGTAGGGACTGAATCTTCGGATATGCTCTTTCCAGTTGAATTGGCAAGTAATATTTGGAAAGGAAGCCTCTCTTTTCTTCTTTGCTCTGGCATGTTGTCTCCTTCCAACTTGATTTGGTTCCTTGAAGTTAGTCTTGCTGATTTCCTCTGTTGGAAGAACTTTGGTGTCTGATTCTCTTTGTCTGAACTGGCAATCATGTCTTCTCCTGATCTAATAACGGGGCTAAAAGTAATTTTTGGAGAGGATAATTGAATATCTTCTATTTTACCCTTCTTTTTCGAGAATTTCAGAACAGAAGTATTTGGGATATGATTCTCCTTATCTGGAGTAAAGAGTTGTTCATCAATTGCTTCTGCACCAGAAAAAAGAGCCCTAGTAATTGATTTACTTTCTACATCCTCTTGATTCACCCACTCAACACCAGGATCAACATCAACCATTCTGATTCTTCTCCTACCAGTACTTGTTTGAAGCTGAGGAGCCGTAGCAGGTTTACCTCTTCTTGACCATATGTTACAGGAGCTGGATTTTTTCTCTGACCTGGTCTCAATTGTAGGGAATGCAGATTCTGGCGTCTGGCTTTGCTTGCTATCTACAATCTCATAGAGAACTTCGCCAAAAGGCAAAGATGAGTTCACAGATTCTGTTGTGAACACGCTCTGTGCATAGTCTTTTCTTGAAGGACTTGAGTTTTCTAGTTCATCAAATGTTTCAGTGGTCTCAGGATCTTTAGCACATACAATTTGTGGGCTCTCCAGCCCATTCAATGTTTGGTTCTTTGCCAAATTCTCTTGGTTTTCTTGTTCATATGATGGATCCAAATCAGGAAGATGCAGTGGAGTCTGGTTTTCTTTGTTGACTTGTTCATGGTTTGTGTCTGAAAGATCTTCTTCCGACAAGGACAACTTCACATATTTTATTGGAATACTATCCTCCCTCAACAAGCTCTGATTTTCAATTTCTTTTAGCATTTCCGATAATGAATTGATTTCTGATTTCTGATCAGATGATAAAGAATCTGAGTTCACCTCAAACTCAACATTGGATTCTTGTCCTAATACTGTCATGGAAACGTCAGTGTTTCCTTTCTCCAGCAATGATTCTTTAGCAGAATAGTATTCTGGGCTCTGCAATGCTCCCTCAGCAGCTTTAAGATTCAATTCATTATCATTTGTAAATGGTCCTTCTATTTCTTCATTCCCACCCTGAGACAGTTTTTCAGCATTTTCATCTTCTTTCTCTTCAATCATTGCTACATCGGACGTTGATACAAATGTATTTTCTGTATCATATGCAGAGCTCAAAGGAACCCAATGCAACCTATAGACTCTAGTTGAGCCACCAACTCTTATTGTATCACCCTCATTCAGCTCTACACGAAACCCTGGTTCAATCTTCTTCTCCGAAACCCAAGTCCCATGAACAGAAGATAAATCGGTAACAAATAGTTTTCGCGCGGAGAGCTTTGAGTTGATTTGAAGGTGGAATCTACTAATGCTTGGATGCATTAACACAATATTGCAATCTGGGTGTCGACCAACGATCAAGATCTCCTCAGCTTCCCCATCTGGGTTTTCCACATTTTCGACGTTGGCGATCAAATCAAGCTCCAAAGGTGGTGGTTTGTTCATGACAAAAATGTTCTTGAGAATCGCACCGTTCTTGATTACCGTGAAAACTGGAATCTTTTTTTCATCCTCTTCAGGTTTTTTATCTCGATTGGTACTCATTGTTAGGGTTTAATCAATTCTCTCTCTCTCTTTCTTGGATTTTTCCAATGGTAGAAAAAGAGAGCGGAAATTCTTGGAGAAATTGGGGAAATTTTAGAAGGTTTATAGTAGGGGTCTCTTCCGAGGGGGAAAATAATGGTGGGATTTTGATTTT
>Cluster-44137.0
TAAAAAATAAAATCATTCATCAATAATATTTTATTATTTTATTCTAGTAAAAATTAAAAATTCACCCTATCAAAATATTCTCCATAAAAATAATGAATAATTAATCTCATCTCATGCAATAATCCGCTTGAAACTGACACCTGTGCATAACTCAACCTATGAAGCATTCTGCTTAACACCCCCTTCTCTCTCTCTCGATGTCTCTGTTGATGTCTGTCTTAAATTCGTTTCACGCTTCTTCAACACTTCTTCAACACTAAATATTATTACAAGCTGACAAACTTCAACATTCCCATCTCCTCTCTCTCCTTCCTATCCTTCCCCTCTAAAATTAGCAAAACCCTATTTTCCTTAAACACCCAAATTACTCTGTCTCTACAAATGGACCTCAGTCTCGTACCATTCCAACAGCACACTACCAAATCTCGAGAAACCCATAACCATGACCTTACCAAAAATTACAATAACAACAGTAACAATAAAACTAATTATAAGTACAAAGAATGCATGAGAAACCATGCTGCTTCCATCGGCGGCCACGCCAACGACGGCTGTGGTGAGTTTATGCCACGTGGGGCTGCCGACGATGGCAGTCTCACCTGCGCTGCATGTGGGTGCCACCGTAATTTTCACAGAAGGGAAACGGAGGGTACTCAACTACATTCTCACCATTATGAACATTTCTTTCTTTCTCCTCCTCCGCCACCAGTACCACAACAAATTCTCTTGTACAATGCTGGCGGCGGCGGATCTCCTAGTACTGTTAACAAGAAACACCTGGCTTCTCATCATGAGTTTTTTGATGATGAGGATGATCATGATCGGCGGTCGCAGACGCCGGAGAGAGGAGAAGTGAATGTCGGTGGTTTAGGTGGAAGAGCGACGGCGGTGAGGAATAAGAGGTTTAGGACGAAGTTTACGCAGGAGCAGAAAGATAGGATGCTCGAGTTTGCCGAGAAGATAGGATGGAGAATAAATAAACAAGATGACGTGGCACTCAAGCAGTTTTGTAGTGAGATCGGTGTGAAAAGGAACGTGCTTAAGGTTTGGATGCACAATAACAAAAATGCACATCGCCGTACTAGAGAAGAAGGTCCACTGCCGTCTACGGCTGATCCTCCACCTACAGTGCCGTCTCAACCAGTCGGTGTGTAATGCACTTGGGTTGATTAGTTAATTACGATTACTCTCCCACTTTTTCTCCGTTTAATTTTTTAGCTTGCTTTGTATTTAATTAGTTAGTTAATTAGGTTACTTAATGGTACTACATGTATTAACTAATTAATTAATCAAATATAATATTAATGATATTATTTGGATGTGTATATTCACATAAAAACAATGTGGAAATATTTTAATTTAGAGAGACTAATTTATTTGGATTGTAATTATAATTGTTTTGTAACGATATTTAGATCAGGTTTTTGGCTTGTCACATGAGTCTAAATTTCATATCCCTGTACGAGAAAAATATAAATATCTTCATATACAAGA
>Cluster-47929.0
TGACTTAGGTTGCTTTTGCTCACCCTTCATTTTCAATTTCTTTCCCCTATTTCTCTTTTTGTTCAATACTCTCTCCATGGCTTCTATTCAGGAAGATGCACCGATCAAAGAGGTAGCCGATGACCAAGTTGAAAAATCACAGCAAGAAATTCATGTTAATGAGGAAAAGCCATGCGAAGAACCGGAAATAGTAGTTCATGAAGGGGACGCAGAGGAAGAAGAGGAGGGAGAAGATGAGAAAGAAGACGAAGAAACAGCAAATAAAGAAAATAGAGAGGAAAAATTTGCAGGTTCACCAATTCTTGGCGATGATGAACCAACTGCTTCTTTTGATGTAGAAAGAGAAGCTGAAGCTGATGATGAAGAAGGTGACCTCGTTTAAAAAGACATATATATAATTTTACATATCCATGCAGTCAAATTAAACATCTTGTTTTAACTTTTAGTTTGCACGTTTTGGCTTTGGAAAATAACATGAACTGAACTATTTGACGAATTAATTAATCACGTTGGCTTTATGCCTTTTGTTAATTAATTTGTTTAGGGAGTGTTTTTATTTGTAATGTTGCTGGTGCTTATATGGAAAATCGAAAGGAGGTGCCTTTGTTAGCAAATGATTATGCACTTCAATAATTCTTTTTTTTTATTATTATTTTTTTTATTTCCTTGTTTGTTTGGTTGTTAATGGATTTTTTAGT
>Cluster-51546.0
TACTCCCGTCAATAAAATGAACTAGTTTCGTCTCCACTCACTCCATTAATGAAGACAAAAAGGACCGTGCAAAATGCAAAAAAATTGCCAGAGATAGAGGGTTATTGCTCATACACGTCAACGAAACCCACAAAAACCAGTCATGGAATGGGAAAGCTTAGTTAAAACTTAGAAACCCCACCAAGGCCACAGAAGCAGAAAAGACAAAACAACAAGAGAACAACAACGTCAGGGATTTGAACTTGTATCTTTTTATTTCCCATCCTTGGATCTCTATCTGACAACAAAAATGAAGATCTTCTGCCAAAAAACTCCAAACCCTTCTCTTATCCATTGCTGATTGCTCCCTTTGATCCCTCTCATCTCGGACCAGACTCTGTCAAATACAAACTCCATGTCCTCTTTTTACAGCTAAGCTTTGTTTCTTTGAATATGACATGCATGAAAGGACCAAACGTACTCTACCAGATTCAAGGTACATACCTCCAGCATACCTCCATGTTCCTTTCAACTCACTTGATAACTATTGCCTTCTTGTCTCAATATCTTACTTCTCAGTTACTTTAGCCCATACCCATTTGGTCTTTATTTCTCTGTTGTACTGTCTGTCTCGAACGGCTATATAATTTCAGCAATTCTCGTTCTGAGATTGGACCATAAGCAGAAACTGGATTTGTGATTTGGGTTTTCCTTCTTATGAACATATATACCTATCGTTAGGGATATTATAGAACTTGGATAAACATAAATATAAATTTAAGTGACATATATTTTGAAAATGGTTAAGCTTTGCTGGAGACCTCGCGTTGATGATGATGCCACTGGAAAGGTTGATGGATTATTGTGGTATAAGGATTTAGGTAACCATCTTTATGGAGAGTTTTCAATGGCTGTAATTCAGGCCAACAATTTGCTAGAGGATCAAAGCCAACTTGAATCTGGACCCTTGAGCTATGCAAATTCAGGTCCTCAGGGGACTTTTATTGGTGTATATGATGGTCATGCAGGAACTGAGGCTTCAAGATTTATCTGTCACAATCTTTTCTCCAACTTTAAAGCAATTGTGTCTGAGCATCAAGAAATATCCGAAAATGTTATAAAGAAGGCATTTTCAGCAACAGAAGAGGATTTTCTTGCTCTAGTGAAAAAGCAGTGGCACAGTAAGCCGCAAATGGCATCAGTGGGATCTTGCTGTTTAACGGGGGTTATATGCAATGGATTATTGTACATAGCGAATGCTGGAGACTCTCGGGTAGTCTTAGGCAGAGTAGAAAGAGGAAACCGAGGAGTTACAGCCGTACAATTATCTGCTGAACACAATGCAAATATAGAACATGTAAGAAACGAACTTCAAACTTTACATCCTGATGATTCTCAGATTGTTGTCCTGAAGCACAGAGCATGGCGTGTCAAAGGCATTATCCAGGTTTCAAGATCGATTGGTGATGCTTACCTTAAAAAGGCAGAGTTCAACAAAGAGCCTTTACAGTCCAAGTATAGATTGGCTGAACCATTCCATAAGCCAATCCTCAGTTCAGAGCCATCAACTATAGTGCGTAAACTGCAACCACAAGATAAGTTCCTCATATTTGCTTCCGATGGCCTATGGGAGCATCTTAGCAATCAGCAGGCTGTGGAAATTGTGCAAAATCTCCCTCGCAACGGAATTGCCAAGAGACTTGTTAATGCTGCACTCAAGGAAGCAGCCAGAAAAAGAGAAATGAGGTATACTGATTTGAAAAAAATTGATAGAGGCGTGAGGAGACATTTTCATGATGAGATCACAGTTGTGGTTGTGTACATTGACTCTCACATGATTAATACAAACTCCTTCAATGCTTATCCATTTTCAATTCGAGGAGGAATTGCTCCTGCGTCAGCTACCTCATAGTTTGGAAGATTCAGCGCTAGTTTGTTGTTAGAACATAGTAATTACTTCTTAATTCAGTTAGAACATGTGTTAATTTTCCTGAGACCCCAAAAAGGGAGGAATCTTAACGAAGATTTTCATTTTAGCTTTACATTTGGAATGCCAAGAATGGCTCTGCAAAAACTGAATATGGAATCAGTCTCGAACCGTCCATGTATAGATGTGAATCTCTCTTTCTTCATGTTATGGATTTTATGTTAGGAACCATTAGCTAATTGCTCGCCGTCTTAATGAATAGCCACATTATACCATTTATGCCAATGCACTAGTGCAACTTTAGTTTTTGGAAGGATAAAAAAAAGCCTCAACTTCGACCATATCAG
>Cluster-53029.5076
GTGGTGGTGGAGGAGACTTGTACTTATATGGCTTCTTGTGTGGTGGTGGAGGAGAGTACACTGGAGGTGGTGGAGGAGGAGACTTGTACTTGTATGGTTTCTTGTGGTGTGGTGGTGGTGGAGAGTGCACTGGTGGTGGTGCTGGAGGTGGTGGTGCTGGAGGTGGTGGAGGATTTGGAGGTGGTGCTGGAGGTGGTGGAAGTGGACTGGGTGGTGGTGCTGGATTTGGAGGAGGTGCTGGTGCTGGAGGTGGAGCTGGGCTCGGTGGTGGTGCTGGAGGTGGTGGAGG
>Cluster-37974.0
ATTTTGCTCATTGCATAGGCAAATCTTTCGAATATGGATTAATAGTTTCAATCTAACAGATAACGCTCACACAACAATTTGGCTGCTTTAGCTATGCCATAAACATCTCCAATATTGGCCACAAAATACACCAGCTAGTAGCTACTATCAAATTACTTGAAAAGAAAATGGCTTTCAAGGCAACATCTCTTTTAATTCTTGTTCATCTCATAATTATTAGTAGTGTTTCATGTCATAATGTACCAGCTTGTCCTCCAAAAGTTCCCTCCATCCTGCCTCCCTCTGTCCCAAACAAGGCAGCCAAATGTCCTCAGGACACCCTAAAGTTTGGGGTTTGTGGAAGCTGGTTAGGGTTGGTTCATGAGGTGGTTGGGACTAAACCAAGCAAGGAATGTTGTAGTTTAATTAAAGGGGTTGCGGATCTTGAAGCTGCATTGTGTTTGTGTACGGCGATAAAGAGCAATGTTTTAGGAATTGTTAAACTTCAATTACCTGTGGCTATTAGTTTATTGCTCAGTGCTTGTGAGAAAAAGGTTCCTCAAGGCTTCCAGTGCGCATAGCTGATCTCAATTTCGTTAATTTTATGTCAATTAAATTGCATTTATTTGATGCAATCTGTTATTCCTACATGGATATTGTTGTAATTTATCAATAGGTTGGGTAATTTATCTTCCTGCTTTAGTTCTGTACTAGATATTAAGCCTGTTATAACTAATATACTGATTTTAAATTCGCAGGTTATTTGAGCTTAATTCTTTAATTGTCAATTATGACGTGTCTTATATACTTGCTATATA
>Cluster-53029.3443
AAGAAGGGAAGAAGAGGAGGAAGAGGAGGAGGAGGAGAAGGAGGAGAAGCCTTAACTTGTGTAAAGTAAAAAAGAAAGAAAAGCAACTCTTTCTTTTAGCTATTTATAGTCTCAAAATTGGTCCATTGCTTCTCCCAACATTGCTGGCTATCAGTAACAACAAGGCTATAACAATGGCTGCTGAGAAGGTTGAAACTGTTATAGCTGGAAATTACATAGAAATGGAGAGAGAAGAAGACAATTCAAAGTCCTCTAAGACCAAATTTTCAGAGTTATTTTGGCATGGTGGCTCTGTATACGATGCTTGGTTTAGCTGTTCTTCTAATCAGGTTGCACAAGTGCTTCTTACATTGCCTTACTCATTTTCACAACTTGGAATGTTATCTGGAATTCTTTTTCAACTATTCTATGGTTTGATGGGAAGTTGGACTGCTTACCTTATAAGTGTTCTATACGTTGAGTACAGAACTAGAAAGGAAAGAGAAAAGGTTGATTTTAGGAATCATGTCATTCAGTGGTTTGAAGTGCTTGATGGGTTGCTAGGGAGACACTGGAGAAATGCAGGCCTATTTTTCAATTGCACTTTTCTTCTATTTGGATCGGTGATTCAATTGATTGCTTGTGCAAGCAATATTTACTATATTAATGACAATCTGGACAAGAGGACATGGACCTACATATTTGGAGCATGTTGTGCAACTACTGTCTTCATTCCTTCATTTCATAATTATAGAATTTGGTCATTCTTAGGCCTTATTATGACTACTTATACTGCTTGGTATCTCACAATTGCTTCCCTTACTCATGGACAGGTTGAAGGAGTGAAACACTCTGGTCCAACCAAAATGGTTCTCTACTTTACTGGGGCCACCAACATTCTTTACACCTTTGGTGGGCATGCTGTCACAGTGGAAATTATGCATGCAATGTGGAAGCCACAGAAATTCAAGCTAATATATTTGTTGGCAACATTATATGTATTAACCCTAACACTACCTTCAGCTTCTGCTGTTTATTGGGCATTTGGGGATTTACTACTTACACATGCTAATGCTCTCTCCTTACTCCCAAGAAATGGATACAGAGACGCTGCTGTTATTCTCATGCTAATCCATCAGTTTATAACATTTGGATTTGCTTGCACCCCTTTATACTTTGTGTGGGAGAAATTCATTAGAGTACACGAAACAAAGAGTCTGTTCAAGAGAGCATTGGCTAGACTTCCTGTGGTGGTACCAATTTGGTTCCTAGCTATTATCTTCCCATTTTTTGGTCCTATTAACTCAACTGTTGGATCTCTTTTAGTCAGCTTCACGGTCTATATAATTCCTGCATTAGCACACATAATAACTTTCTCTACCGCGTCGGCCCGGGAGAATGCAGTAGAGAGGCCACCATCATTTCTAGGAGGTTGGGTTGGATTGTTTTGTGTGAATCTATTTGTAGTAGTATGGGTTTTTATTGTGGGATTTGGGTTTGGAGGATGGGCAAGTTTGCTCAATTTCATACATCAAATTGATTCATTTGGTCTATTCACCAAGTGCTATCAGTGCCCTCCTCACAAGGCTTGATAAGAAGATTCCCCCAATTTTCAAAAGGCAAGTTTAACAATTTAATATACTTTAAATTAATTAAGGAAGTGTGTAAAGAGATTGGCATTTGTAACCTTTTCTTTCCTTTTTTTTTTTTTTTTTTTTTTTTTTTTTTTTTTTTTTTTTTTTTTTTTTTTTTTTTTTTTTTTTTTTTTTTTTTTTTT
>Cluster-21890.0
CTTTCCATTTATGGCAAAACTAAATAGAATTACCAATTATGGGACAACATTGTTCATATTCATCAGGACCTTGTCATCTTCCAATGGGATTTTCTCCCACTTGCATAAAAATGTATCTTTGCATTTAAATCTACATTCTTTTGGTACAACATGAATTTTTACATAAAGCATGTAATTTTTCCAGATTTGAACGTCCGATCTACTGTAACTAAAACTCGAATATCATGCCAATTGAGGCTTATTCTTATCATTTACTTCTTCCCCTACAATTCTCTTCCAAAACCAGTGCTCTTTCCAAACTATATCCATTAACTCAATTGGCATATTTTTAGTCTCAGGCAACAGGAAGAACACAAATGCAGTCATAACAGCAACCCACCCTCCAAAAAAGAAGAAAATGCCGGACTTGAAGTAGCAAAGCATAGTTAGAAAAGTCTGTGCAACAACAAATGTAAAAAGGAAATTCACTGCCACAACAATACCTTGTCCTGCTGATCTTATCTCTAACTGGAAAATCTCGCTTGGTACTAGCCATCCCAATGGACCCCATGACCAAGCAAACCCAGTTACATATACACATATCATAATCAAAACCAAACTTGCATACCCTTTTCCAATACTTCCATGATCACCTAATTCAGCTGCCATAATTCCTCCAATCGCAATCTGTGACAGAAACATTTGTGCACCCCCAAATATGAACATTGCTCGTCGGCCGAGTCTGTCTACTACAAGCATTGATATAAATGTTGCAGTTGTGCCTGCAACCCCAGCTATAAGTGCAGACATGATTAGTGAGAGGCTTTCACTTAGACCAATAGTCCTGAATAGTATTGGAGCGTAAAATGAAATGACATTGATGCCTGTTACTTGTTGAAAAAATGGTATTGCTATTGCCATTACTAGTTGAGGCCTATATTTTCTCTGAATGATTTTCTTGAATGGGTGCTTAATTGAAATTGAACTTGCTCTAATGAGATCATCAAGCTCTGCTTGAACATTGGCTGTGCCTCGTATTCGTTGTAGCATAGCTTTAGCCTTTTGGTGATCATTGGATCGTTGAATTAAGCTGTTGGGTGTTTCTGGTAGGAAAATTGCACCTAGTGTTAGTATTAAGGCTGGAACTGCTGCCATTGCTAGAGAAATTCGCCAGCCCCAACCACCTTCAATTTTTTCAGTTCCAAAATTAATAAAATTAGCTGAGAGTACACCAATTCCAACACATAGCTGGAATCCATTGTTGATTGCTCCTCTATATTGTGCAGGTGCCATTTCAGAAAGGTAAAGAGGAACTGACTGGTTTGCAAAGCCAACCCCAACTCCGAGCAGGACACGACCAAATATTAGCATGTACAAATTTGATGCAGCTCCATTTAAGGCTGAACCAGAAAGAAATGCAGCACCACCTGCAAGAATTGATGGTTTTCGCCCGAAGTATCTAGTGACTGATGAGGCGACAAAGGAAGCGATAAGACCAGCCAGATAGAGTGATGAAGTGAAGGAGGTTAAAAGTTGACTATCAAATTTGCAATAGTTGCTAATCTCAGTATCTTCTTTCATTTTATTGTAAACTTCTGGGAAAAATTTTCTGAGAAATGATTCCATAGATGTCACTCCACCTGAAATTCCAATATCATAGCCAAAAATAAGTCCTCCCATGGCAGCTACCATACAAGAAAGGATAACAAATGGGGTAATGCTGCCATTGTACTGCCTTCCTTCACTCTCTATGGCTAGTCCTCCTGCCATAGCTTAATCTCAAAGCACAGAGAGATAGAGAAAG
>Cluster-44341.0
GAACACACCTTTCTTATTTCTGGTTTTTAGATCAGAACACACCTTTCTTGTTTCTGCTATTTTGACAGATAAAAAGAGCAAAACGCAGAAATTTCTTGTTTCTGCCATTTTGACAGATAAAAGAGCAAAACCCAAATTTCCTTTCCTAAAATCTCTTAGATGAAACAGAGGACAGAGGATAGTCAAAAATACTCCAATGGAAGAGTACTTTAAGCGCATACCTTCAAATGCTTCTCTGGTAGCAGTATATTCCTCCATCTCAACTTCATGGGTACTGTTCAAAACTGCATATGATCAGGTCATACCAAGGCAGCTTCAAGATTTTGTACTCTCAAAATTCAGGTACTATTTTCTTCGAAACCCATCATCTACTGCAACTTTTATAATCGAACAGTTATGGTTTTCATTTGGCCGGAATGAGCTTTACGATGCAGCGAGAACCTATTTATCTACAAAAATGGGACCCGAAAATCATGTAATGAAAGTGGGTAAATTAGAACAGCAAAAGAATATCTCTGCTGCTATTCCTGAAGGAGAAATAATTGTTGATACATTTCAAGACATAACTGTTACTTGGACGTGTCACAGTCCAAAAAAACCAGTTAATGAAAGACAAGATAAGAAATACAAAAATGGAGAAAATAAATCTAAAGATATAATTATTCCTGGCGGAAATTCTTATCAAATTACTTTTGATAAAAAATACAAAGACAAGATAAGAAATGAATATTTAGTTCATGTTCTGGATACATACAAGAAAATAATGAAAGGTGAAAAGGTTTTGAAGCTTTACATTGGAATTAAAAATTATGCTGGAAAAGAATGGAGAGCCATGAATTTTCGTCACCCTGCCTCATTTGATACTCTTGCTATGGATCCTGAGTTGAAGAAATCAATTATGGATGATCTTGATAGGTTTTTAGAAAGAAAGGAGTTCTATCAGAGGGTTGGTAAGGCTTGGAAAAGAGGATATTTACTTTATGGTCCTCCCGGAACTGGAAAATCAACACTAATTGCAGCTATGGCTAATTATTTGAAATTTGACATTTATGATCTGGAGCTTCCTAGTATTCCTTCTGATGCTGAGTTGAGAAATGTGTTGTTAAAGACAACTAATCGATCTATACTTGTAGTTGAAGACATTGATTGCAATTCACAAGTGTATGATCGACAAAAAATAGCTAATCGTCAAGAACAATTAATGAATCCGAAGAAGCACACTAAGGAATTCAGCCTGTCAACTCTGCTAAATTGCGTTGATGGGTTGTGGTCGAGCTGCGGAGAGGCAAGAATTATAGTGTTTACTACTAATTATGTG
>Cluster-53029.5096
AAGAGAATAAAGGCGTGCATGTAATGTAATGTAGGATATATCATTATTACATTACATGCACGCCTTTATTCTCTTCTTCTAAACAAGCATTAAAATATACTACATGCATCAAATAAGGAAGCTCGCTTTTGTCCCTCACTGTAGATCTCTCTGTTGATCGAGAATCTCTTCTTTTTATTTTTTACATCCCTTTCCTGAAGCTGTGGAACGCGTAATCTAGTAGTGGTGAGGAGGAGGAGGAGGAGGAGATGAATAGTAGTAGTGGGGAGGTGGCTTGTGGACTGGTGGTGGTGGTGGTGGAGACTTATATTTGTAAACTGGAGGTGGTGGTGGAGGTGACTTGTACTTATAGGGTGGTGGTGGAGGAGACTTATACTTGTATGGCTTCTTGGGTGGTGGAGGATGCACCGGTGGAGGTGGTGATTTCTTGGGAGGAGGAGGAGAGTGGTATGGGTAGTTTGCTGTGGTTTGTGAAGGGAAACTTAAAGAGACTGTGACCACTAAAAGAGTAACTATAAGAGAGGCCATATTAGACCCCATGCTTTCTAAAACCTCACTACAAAG
>Cluster-50724.0
ACGCTGTGCAGCAGAAATTTAAATGGAAGGACTTTAAAAAAGCCCAAAAAAGGCAATCTGCATGATTTGAACTTTTGAAAGCGGAGCCCTATTTCTCTCAACGGTCGAATTTACAATTCAACTCCTGTCTTGATCCGGAAAACAGCCTTTAATTTTCTCTCTTCTTCTAACATCCAAATTTCTCTCCAAATCTCACTCAATTGATATCACTTCTGTCTCAATGGAAATCCAAAGCGGTTCGCTGACTACGCCCAGATCACTCAAAACTTGCCCTCTAGAAAAACCCATGGATGCCAATTTCATCTCTAAGGTAAGAGTAATTGCAAGGGTACGCCCCTTTCTTCCTCAAGAGATCACAGCAAAAAATAGCAACCCTAGTTCGTGTATTTCAGTTATCCATCGAGATTGCGAGTCAAGAGATGAAGTGACTGTTCGTCTTAAAGATCCTGATACTAGCCGAAGTGAGTGCTACCAATTGGATTCCTTCTTTGGTCAAGAAGACAACAGCGTGAGCAGGATTTTTGAGAAAGAAGTGAGTCCTTTGATTCCAGGAATATTCCAGGGCTATAATGCTACAGTTTTTGCCTATGGAGCTACTGGCAGTGGAAAGACCTTCACTATGCAGGGTACTGATAAACTGCCCGGGCTAATGCCACAAGCCATGTCTACCATTCTGTCCACATGCGAGAGTAGAGGAAGTAAAGTGGAGATTTCATATTATGAAGTGTATCTGGACAGGTGTTATGATCTTTTAGAACTCAGGGAAAAAGAAATCATAATTCTGGATGATAAAGAGGGGCAAACTCACCTCAGGGGATTATCAAGAGTCCCTGTCAATTCAATGGCTGAATTTCAAGAGGTGTTTGCCCGTGTAACTCAGAGGAGGAAAATTGCACATACAGGTCTTAATGATGTGTCAAGTAGAAGCCATGGGGTGCTTGTGATAGGTGTCACTACTCCTTGCTGTGATGGTGATTCTGGGACACTTATTACTGGGAAGCTTAACCTCATAGACTTAGCAGGTCATTTCTACACTCACCTCAACACCTACCTCAAATTGACCATGGGAAATGAAGATAATAGGAGGACCTGTAATGAAGGGATGCGCCTTATAGAGAGTGCAAAAATAAATCAGTCCTTGTTTGCACTGTCCAATGTGATTCATGCACTGAACAACAACACTCGAGTACCCTATCGAGAGAGCAAACTAACCCGTATATTGCAGGACTCTCTTGGAGGAACCAGTCGTGCTTTGATGGTTGCCTGTTTGAATCCAGGAGAGTATCAAGAGTCTGTCCATACCGTAAGATTGGCTGCTAGATCACGCCACATCTCAAATTTTATTTCTTCAGCTAAAAAACAAGAGACTCCGAACGTTAAAGTTGATATGGAAGCAAAACTGAAGTCTTGGCTTGAATCTAGAGGAAAGACAAAGAGTGCACAAAGAATAGGAGCACATACTTCTCCATTTCCTAGTTCTATCAAGAAACACAATTATCAAAGCTCCGCAAAAGCGAAGGTCAATAGCAACCGGGGCATTTCAAATGCTAAAGAGAGGCCAACATCTGTGCCTCTCAGAAATCTTTTCAATACGGAAGGCTTAAAGGATTCTTTGTTGGAGAGTCTGCAGTTTGTTGCTGAGGACAATAGAGAAGAGACCGTTGTTGATTCTGCTGAAACTGTTTTGAATTCAACTGCACAAAATCCAGTTGAGCCATTGGAGCAGGGGCCAAAGGCAACATCCGTAGACTCCAGCAACTTGATAGGAGCACCGCCAGTTAGCGATAAGAAAAATGATGCAGGAAGTCCTTTGAGAAAAGTTCTCTCCCCCATCAACTCGAATATAAATCAATTTCCCCAAGAAGAATTAGCATTTGCAGATCCAAAGTGCACCGCGTTCTTTGAGCCAGAGACTCCAATTACACCATTTACAGCAACACGGACAAATAAGTTCACAACAACAGGCACCCCACTAGACAAATTTAGTACAATGAGTAATAATCTGAAGAGCTCTCTGATGCAACAGTACATCGAGTTCCTGAATACAGCGAGCAGGGAGGAACTACAGGAAATCAAGGGGATTGGACAGAAAATGGCGGAATACATAGTTGAACTGAGAGAAACAAGCCCCTTGAAATCGCTAGGTGATCTGGAGAAGCTAGGCCTTTCATCTAAGCAGGTTCACAACATGTTCAGCAAAGCTGCAAGAGCAATATTTGATAGACAAGAAATGGCTACACCCTGTTTGTCAGAGACTTTACAAGTCGAATAGTTATATGGATAATTCATCCATCAACAGTTTGATTCCAGTATCAATCAGTTAGTCCTTGCATTACTATTGTTATTGGTGATACGTGTCCTTACCTAGGACAGCCTTATTTTGCTTGTGCGTTTAAGGAATTGGTTTTTAACTCGGATGTGTATGTAATATATATTTATGTACAATTGAAACCTTTGTATTGTTCAATAACAATGATCTATATATATACACTTCATGTTTTTTAATTTCTCATAATTTTGATAAAATGGTTTTTAAGTTCAAAGATACATCTGGTCTATTCTCTGTAAAGGAAGCTGAGGCTACGGTGCGTAGGGAAGCAATTCAGTGGATGATTTCTCGTAAATTATCAGCAGTTTGGATGAATGATTGCTGCTTTAAAAACATATGCTGGTTAATTTGTAAGAATTTGGTAGTCTTGTTTTAAATTGTAAACAATTTCTGTTATCTTGTTACAATCAATCATGGAGTTGGGTTAAGAGATAAAGCCAATTAGCTGGCAAGAGCCTCCTGTGTTTCTTGAGGCCTTACTTTCTGTTTCTGAATATAACTGCTGCTTTTAAAAAACATTG
>Cluster-45105.0
AAACTAAATTAAAGAACAAAAGTCATTATGAACACGAGTGAAAATATATTATATAATATAGGATGATTTTACTAAGGCATTGGACATACGAAAAATATTTCAGCATACAAATGAATGGACATAATAATTCAACAAACAAAACAATGGTTTCTTGTTCTACAGAGCTCAGAGACATACGAAAAACATATGCAATGAACTTGAAGGTGTTAAAAGCGCAACAGCATGTATACAGCCACGAAAGATGTACATACAGATATCCCATTTCTTCACAAAACCAACTGCAAGATCTGAGTTTTCACTTAAATCTCAACCCCTGTAAACGCCAGAGGGATCTGCATTCTGAACAATCCAGGGATGCTCAAGTAGCTTATGCAACGGCAGGCGCTGTGAAGAATCCTTGACAAGCATCTGACTGATAAGGTCCTTTGCAGCAGAAGAAACAATAGGTTTAGGAGGGAACTTCAAATCCACTTGCACAATCCTTCTGTATGTGTCTGAATGTTCTTTTGCCTCAAAAGGAGGCATCCCATATAGAAACTCATAACACAGCACACCAAGGCTCCAGATATCAACACTAGCATCATGCTCTACACTTTCCACCATCTCTGGGGGCAAGTAATCCAATGTGCCACACATTGTCCGTCTTCGGTTAAAAGTATGCACGGACCAACCAAAATCTGCAATCTTTAGCTCACCCTGTGCACCGATCAAAAGGTTCTCTGGTTTAATGTCTCTGTGTATTACATGCTTGCCATGGCAATAAATCAGTGCCCGAGCCAGTGATGCAACATATGTTGCAGCACGTCTTTCACTAAAGTATTTACACTTTTGCAGTTCTTTGTATAGTTCACCCTTTGCTGCATATTCTAAAATCAAGTAAACTCGTTTCTGATCATAAAAGTAACCGTAAAGACGTAATATATTGGGATGTCGAAGATGACTTTGAATTTCAACTTCCCGACGGAGTTGATGTTCAACTTGTGACTGTTGCAACTGGCTCTTGAAGAGCACCTTCAATGCTACAATATGATTGCTCCTCTTCTCCCGGGCTAAGTAAACATGACCAAACTTTCCTCGTCCAAGTGGCTTTCCTATATCGAAATCATTAAGCGTCCACCTTCTTTTCTCTGCGGCTGCTGCCTCTGAAGTTGCCTTCTCTTGCGGTTGGTTCTCTGCAGCAATCGCCATGAGGGAGGGAGGGAGAGAGAGAGAGAGAGAGACAGAAATTGAGGAAGAGAGAAAGTAATTCAAGGGAAGAGAGGGACAGAGAGAGAGAAAGAGATTGGTGCGGCAGAGAAGAGGAGAGACAAAGAAGGAAAGGGGGAGGTATGAGATCCTTCAATAAACGCTTTACAACGGTCGAATTAGTGAGACGAGCCACGTGGCCCAATCCCTCTTCGAGATCATTTTTCAAAAATTTTGTCTTCTCCAGTTATCAGAGTGGAGCGTCTTTGGTTGGGCGGGTGTCGCTAGATCTTAGAAGGAAATCAATTCTATTGTCACGAAGCTGTGACATAATGACATTTGGTGGGTCACTGAATTGTATGGGTGGGCCTTTCAGGGCCGGAAGGAAGGCCGACAGCAATTTAAATTAACATTGGGTATTACTGGGCTTTTAGATGAAGACCCAACAAGCAATTTAAAATTTGCCCTCTTTTATTATCATTTTATTATTATTTTTTTCGGAGGATCCACTGACCCACTCACTGAGTCAGACAGGAATTAGCAACAGAAGTTCTCATATTACTTTATTAAAGAGAATATGAAACGGCAGATCAGACGTGATTTAATTGGGACATATTTTGAGTCTTCCTATCACAAAATTTTTCATTAATTTA
>Cluster-52940.1
AAATAAAAAATTCTTATTAACTTCAATGGGTGGAGGAAAATCAAAAAGCATACAAATGATACTGCTCATATCATTTTCTTTTTTGGGCTGAACCACAAGGGCAGAATATAAAATATACTGTTAATATCATTTCTTTTGTGCTGAACCACAAGGGCAGAGAATACAATCGAACCTGTGGGAAGCTGGCTATTTTTAGCTTATGAGACACCATTTCAACAAATATGAATACATACATCAATAACTCACCATGGAAAATCATAAATTTTTCCATCAGGCAATAAGACAGACAATTACAAGGGAGAAAGATACGTGTATTTATTTTTCAGGGAACACAAATTGTAACCGATCCTTCTGTCGAACTATAAACTTATCCTTTGGTGATAATGTCTTTCCACCTACACCTGCCTGGCGCAACATCTCTCGTTTTCTTTCAAGCTCTTGATCAAGCTCTTCTTTCCATTTTCTTTGCCTCTCAGAAAAGCTCATACTAGGAGTAATAGTTCCCTGCTGGGAATCAAGAATCAGCTCTTTCCACTCATCAAGTTGAGGTGGATGAATTTCCTGCAAAACTCGGTCATGGACACTACTCTCTTTTGATACTTGAATCTTGCCACTACCAGGACTAGCACAGTTACCGGCATCAACTGCAGAGAGTCTTCTGCTGGGTAAACGTTTAGGTGACCTACTTTTAGGGGGTAAGCTAGGTAAATTTGTAATGTTTTCATTATTTTTTCTACCAGCATTTGGAGGACCCGTTGCATTCAATGTGTTGTAGAACTCTTCATATAGAGGGGTTTGCAGCTTCTTCAAATCTATAGCCTTCTCGTCCAAAAAGGCTCTAATTTTTGACTCAGTAACTTCTTCATCATCTTCAGCTGATATTGGTCCACATGGAAATGTGAAGTCATACTTTGGTTTATCAGATTCTACAAGGCTTCCAGCAATATCTTTGATTGATTGACCAGAAGAGAAATTAATTCCACCTCTCCTTGATGCTGGACTTTCGTCGAACTTGCATGGCCAGTCATCCATGGGTTCACACATAGGATTGAAGCTCTTATTTAGATCAGCAGATACAAAGACAGACTTGAACTTAGCCGATGCACTTATCGCAAAATCATCTTTATCATCTATTTGACACATATCGTCATCAAAATTGACTTCACCCCAATAGGATCCTGATTCTGGTATATGCTCGGGACATACAGTCGAATACCTTATGCTGCCCATTTCACAAACATCCTTCAAGCCTGCACAGGCTGACCTTCTAATCACGGGGTTTATAGAGTTTTTAAGATTCATCCCAGCAGCTGCCATCAGATTCCCGGATTCCCTAACTGAATTGCGGAATACTAAATGAGGTTCATGATACTCCCCAGTGACAAATGGATGCTGCAACAAGTCTGATGCTGTAGACCTTAAGTTTGGCTCCTTCTGCAAACATTTCAGTAGAAAGTCCTTTGCCTCAATGGAGAGGTGGTCAGGAATAGGAGGATGAGATTTGGTAGTTCCAATATGGAAGAGGGCAGCAACCTCTTGATATTGCTGGCTCCATGGAGGTTTTCCTGTGGCCATCTCAATCACGGTACATCCAACACTCCATATATCAGCAGAGAAGCTATGCCCAGTCTGGAGAATAACTTCAGGAGCCATCCAGTATGGAGTACCCTTCATTGACTTGGCACCATTTATAGTAGCCAGTTCGACTACTTTCTTGGATGCTCCAAAGTCGGCGAGTTTAATGCACCCCTTGTTATCAACCAGAATGTTTGCCCCCTTTATATCCCTGTGCATGATACCATTCTTATGAAGGTATTCCAGCCCCAATAAAAGCTGTTTTGTATACATTCTTAGAACAGACTCAGGGAAGGATCCAAATTTGCCCAAAAGTGATGATATGGATCCACCCGGAACAAATTCCAGCAGAATGTTCAACGAGTCATCCTCTCTAGCAGTTCCCAAATATCTAACAATATTTGGATGTGAAAGATTCTTGAGAAGCTTCACTTCTTCCTCAAGCTCCCTTATGTGAGCCTGCGTTTTCTCCTTTGAAGCACTGTTGGCCGCTATCAAAACTTGTTTAACAGCGAGAAGCTCTCCAGAATCAAGATTCATTCCCATATAAACACGACCAAACGCACCGCATCCAATTAACTCTCCTTTTCGCCATCGGATCGGAGGCGTATCGTCCTTTTTACAAGGAGGAAGCGCTGGCAGTGGCGGCGGCGGTTTAGAGAATATTCGAGATTTCCGAATACTGGAACCGATCTTCTCTACTATGCCGCTGAATCCTCCATCTTCACCAGAAGTGGATTTTAACACCAAGGATCGGCGAACCGATCCAAAAAGGTCTTGCATTTGGTGGAATGCTTGTCCTTAGGGTTTTGGTTTTGGAAATGGAGAAGTGTGTTGGTTAGTTTGAAAGAGAAGGCAGAGAAAAAAGAGACGTTGGAGAGAGGGCAGCTGTGAGTGAAATTTTGAAGGGAGGGAAAAGGGGAGGTGTGGGATCTATTTTCAAAATTAAAGAAATGAAATAAAATGATTGGTGCGTTCTTTGCGTTTTGTGTCTCCTCTCTTGTAATTTTCGCATAT
>Cluster-54312.0
AATCGGCCAGCATTAACCGTTATAACTTCACCATCAATAGTATAAGTAACCAAATTGGCAAATTCTGAAAAATCTTAAGCATCATCCAAGAATTTGTATTGCTGATGAATTTGCATGTGAAAACCTAAAAACCAAGTTGGATATATGAGACTTCATTCAGATACATTGACGACATGTCAACTGTAGAATAAACTCACAACTCAATATAACAATCAACAGACTATAGGTCTCCCTTCAGCATAAAATAACCGGCTTAGAATATGTAGAAGGCTTCATAGTAGAAAGAGCAGTATCACTTTCATCTTGCTCATCAAAGACTATAGGTCTCCCATCGATATGTTTCTTTTGTGAGATGAAACTCTCTTCAGACAGTGCTTTCTCTAATCTCTCTTCAAATGGTGTGGCATGCCAACTAACTTTCTGATCTTCCTTGTATTTATTAGTTGAATTTGGGATTCCATTCCCATCCCACCACCTCGGGGAGATATGTGAAGGCTCATTCTCATTCCAATGAGCAGCAACCATTCCAATGATAGGCCTGTCTGTAGGAGTTCTTCCCAAACGGAAATTTTTGCTTGATGCATTCGCATCATCAGCATCATGAACGGATTGTGGCGGCTTGATCCAAGAAGACAAGCTTGCTTCCGCCTTCAATTCTTGAACAGAGGAATCTTGTTCTGCCCCAAGTTCTGATTTAGGTGTTTGATTTTCCAGCTGATGGGAAATAAAATCGTCTTCCTGAATTACCTTCCACTGGGAGACATTCTCAACCGGATTCAAGACTGAATAAACATACTGGGACCTAATCCTAGCTTTTCCATTTGCTACAACTTCTAGGTTTGCAGGGAAAACAGTTCCAGGTGTTTGCATTTCATCAGAAAGTTTTAATGGCGTTGGTTTAGGAGACCGCTTTGATACACTTAAATCCCCTGGGGATTCGTACCCTTTAGATGATGATGTATCAAGACTGCATTCAAAGCGAACTGACCTGTTCTTGCATGGAACATTTGTATCTGAAAGCCGTTGAGAAACTGAAGGTGTGATATCATCATTCTTACTAACGTGAACCTTAGCTGTTTTAACATTTCCTGCTTCACCATCTTCAATGGAGCTTACAGATATCCTTCCAGTGTTCTGTACATTGGATATGCAGCTGCTAGGTGTGAGCCCCGGAGAAGCAGAATCATTTCTCAACTCTTTGCAAAGTTTGATAGGAGTAGAGGGCTTATCCAGCTGAAGTTTGTTGGTGGGTGTGTTGAGAAGCCATGAATGGAAATCTGAAGACTTGGAGTCATTATCAAAAGGCGGTAAACCTTTTAACTCATCACTTGCTTTCCGAATTTCAGCAGGAGTCTCAGGTAAAGTACCACAGGCTTTTAGAAACTTGGCCTCATCTACCAGTCCCTTGTTGATTTGTTGAGATCCCACATAAAGATTTTCCATATCATTGTATGTAGACTCTTCTCCCTCTTCAGTCAAAAACAGAGACGACAAACGATTTTTAGATACCGCTGCTTCAGTTGGTTTAGATGGGGTGGAAGCGGAATTGGAGACGAAATGAGGTCGGCGGCGATCGTCTCTGATGCGAAAGCAACCAAAGAAACAGCCCATTGCTCTTGATACCGATCGATCAATATATCTCAACACCGATCTGCAAATTAATCCTATCTCTCGCTTTAACAATGTGCATATCATATCATCTAACCTTTTTCTTCTCTCTCTCAGAAATTAATCACTGATGAGAGAGAGAGAGAGAGAGAGGGAGAGAGTTGGTACGTCGTTTTTGAAATTTGAACTAACTGAACGAGGGAAAGATTTTATGCCTCCAAAA
>Cluster-53029.5101
TGGAGGAGGAGACTTGTACTTGTAGGGCTTCTTGGGTGGTGGAGGAGGAGAGTACACTGGTGGTGGTGGGGGAGGGGACTTGTACTTGTAGGGTGGTGGTGGAGGAGACTTGTACTTGTATGGCTTCTTGGGTGGTGGAGGAGGAGAGTACACTGGTGGTGGTGGGGGAGGGGACTTGTACTTATAAGGTGGTGGTGGAGGAGACTTGTACTTGTATGGCTTCTTGTGTGGTGGTGGATTTGGAGGTGGTAG
>Cluster-50881.2
GTAGAATCTTATTGTTTTTGTTTTTTCAATTCAAGCCATCATAATGGAGAAATTTCTCATTTCTTGAAAACTCAAGTACCATTTACAGGAAAATTAGTCAATGTACAACAATAAAATCAGTACATTTCAATTTCAACGGTTTCTAACAAACACTACATGTTTGAAATTATCAAGCTGATAAAGAACAGCAGTGTTTCAAGGAAATTGAGACTTAAGTCTTAATCTTCATCTTCATCAGTGTCATCATAATTTTCTTGCTCACTCTCAATGTCATAATCACCATCACTGTCAGAATCGCTTATAACATACTTAGTTTGCCTGCGGTTCGCTCTCTTTGGTCTAGCTCTTGCTGGCACCTCAACAATTTCTTCCACATTACTAGATGTAGAAGCAGAACCAGACATCTCCTCACTTCCTGTGGTTTCATTATCCTTGGCAAGCCTGCCCAAAACAGAACCACTCTTTTTGTTGAAAGGAGATTCTCTCATTTTTCTCACTTTCTTCTCTGGTGAAATTCCTGGATTTTCTGCAGGCTGAAGCATTTCCGTTAGAAGCTTCTGTCCCAATCCTTGAGACTGCTTGTTGGCAGGTCCTCTTTTCTTATTACCTGCAGGTGGTTTAGCTGCCTTGGCATTTGCAGCTGGTTTTCTCCCTCCCTTCTTTTTTGCTTCTTGGGGTTTAACTACCACTTCTACATCAGAGTCATTATCATCGAGGTTTATTTCATCTTTGTCAGAATCTTCTGAAACAATCATAGGCTTCTTCTGGGCAGCGGCCCTTTTGCTAGGTTCTTTCTTAGCAGGTATTTGGGGCACATCAGTTTCCATGGCAGTGGATTGTTCAGGTGAAGAATCAAGTCTATACGCTTTAAGTCGATCTTTCAGTGATTCAACTTCATCATCATCATCATCTTCTGAAACAGGAGTTGGCGGTTTTTCTTGCTTTTTAGCAGGAGCTTTCCTCGCACCTCCCCTTCCTTTTGGTTTCACTACCTCAGCGACATTTTCTGTTTCCATGGAACTGGATGATTTTCCAATTGTTTCAGCAGCTGCTTCTGCATTTTTGGCTGTTTTATTGTTCTTCCTTGGATTTTTTGGCGCTTGTCTAGAAACCTTAAAACCACCTTGACCATAGATTTCACTAGTTGACTTCTGCCTTTCCTCCTCTTCATCAGCTTCAAATTTGTCAAGTTGCTTTTCAAAAGCTTCAAGGTCTTTCAACCATAACTCCTCTGGAGTGGTTTTTCTTAAATTCTCAACGTCCTCGCTGATTTTGTCCCTATCAGCACATAACTTCTGAACCTTCTCAAGGGTCAAGGTTCCAATAGACATAGACAGTAAATAGTCATAATCACTAGCCTTCACCCCATTGCCAGTGACAGTCTCAGAGTTCTCTTCTACTTCATCCGAGCCCACGTTTGGTTCATCTTCAATTGCCCCAGCTACCACAGCTTCAGCAGATTTTTTCTTTGGGATAGGGGCGAAGCCTTTCTGTTGTAGCTCCAGTAGCAGATCAGCTCTCTTCCTGTTGTTCACAATAATTTCGCCCTTCACAACGCCAAGGATAAACCTCACCTTATTTTCCAATATCAGCAACTCCATTTCAAGCTGTGCGAGTTTTAAGTTCTTCCTTTTCTCATAACACTGAAACCTGTAGGGAAAAAATTCCTCAAGAATGGCTTCAGGGCTGTCATATTTCTTAATCATGCCTCTTTGATCGAATAGGTGCATGTTACTTGTGCTAATTGTAGTAGTAAGTCTAAATTTCTTCAGCAAACCCTCATCCTTGACTTCCTTCATCTTCTCCTCCGACAAGAGGACTTCAAAACATACAGATACATCATCACCATACTTTTTAAAATCCTTGATAAAAGCATCCTTGGGTAAGTTTCCCTTCTCATCTCTAGCACCTTCCATGACAGAACTCAAAAATTCCTTATAATCATCAGTCCACCTACGGATCGGCAATTCAGTGATCCTAAGTGTCGTCTCATTCACTTCTTCTATGAGTCCATTTACTGTATAGCTAACCCCACCTTCCTTCGATGCACCCTTTTCAATTGTTCCTTTAAACCCTCTATACCAAGGATGCATAGGTTCCATTGCTTCACCATTCAACAAACGCCTCACGTTTGCAACAATATCTCTTGGATTGTAATTGGGGATAGAAGTGCTCCATCCAGTGCCAATTCCTTCAGAACCATTCACAAGAACCGTTGGTATAATTGGGACATACCAAGTGGGTTCAATAGAAAGGCCATCTTCTTCTAAGTAGTCGAGAAGGTTGTCATCATCCTTGGGAAACAGAAACCTTGTAATAGGAGAAAGACAAGTAAAAATATACCTTGCACTGGCATGATCTTTACCTCCCATGCAACGTGTACCAAATTGTCCTTTTGGTGCAAGAAGGTTGATGTTATTACTGCCAACAAAATTCTGTGCCATTCCAATGATTGTAGCATTAAGACTTTGATCACCATGGTGGTAAGCAGACTTCTCAGATACATAACCTTGAAACTGAGAAACTTTAATGTCCTTGACCAAATTCCTCTTGAAACAACTGAAAAGTATCTTTCTCTGAGTTGGCTTCAGGCCATCAATCATGGAAGGAATAGATCTTTGAAGATCCGCCACTGAAAACAAAATAAGCTCCTTGTTAATGAACTCGCTGTATTTTATTAGCTTCGGTTTCTGATCAAGATGTGTGCCAGGCTGATATTGCCGAAGCCAGTTCTTCCTTTCATCAATCTTCTTCTTACTGAACGCAAGCTCTATGGCATTTCCATCTTGGTCATCCATCCAAATAAAATCCTTCTTATGCTTCTCAATGTCTTTGAAGTACTCCTTGCCTTCTTTTTGATTATTAGTTCCTAACCCCTTATAGTACTTGATTGTCCAGCTACTTGCATTTCCCATTATACTATCCCTCCAAGCATAGTACTCAGGCATGGTATAAAAGGATAGAACATTTCCACTGCTATGAGTTGCCTTTACAATGGGAGTTATAAACTCGAGTAAGAAAGATGGCATTTTCAGTAATGACGGCCAGAAATAATAAATGAAGTTGATGAGCAGGCCTTTAATGTGAGAACCATCATAATCCTGATCAGTCATTATCATAAGATGACCATATCTCAAAGGCTTGACACTATCATACTGCTTATTTTGCTGTAACCCAAGGATCTTCTTGATATTCTCAATTTCCTTATTCTCATTGAGCTGTTTAGCGGTGGCTTCCCGCACATTGAGTAATTTACCTCTCAATGGGAAAACTCCGTAGTAGTCCCGAACATCTTGAGGTAGTGCCCCTAATCCAGATACTGCAAGAGCCTTTGCTGAATCGCCTTCTGTTAAAATCAATGTACATTTGTGAGAGTTTTTTGTTCCAGCCTCATTAGCATCCTCCAGCTTTGGAATATTAACCCTCCCTCTCTTTGTTCCATCAGATTTCTTAAGGTCTTTGTCCTGCTTGAATTTTGCCCATGAAAGTAGATTCTCCACAATATCAGACTTCGCCACTTTCTTCAAAAATTCTTCAGGAAGTTCACATTTAGACCCAAAATTACTCTGGCGCAGAGTCAGAGTTTCCTTGGTTTGAGAATCAAAAGCAGGGTTATCAATGAGAGCATTGACAAAAACCCACAAATAGTTCTTCACATTGTGCGGTTTGATGTTGGCATTCTTGTGCTTTTTATTTACGACACCCACTAGATAGTTTGTGATCTGATTAGTTATATAATCAACATGAGTTCCACCCTTGATTGTTGCAATGGCATTAACAAAGCTAACCTGTTGGAACTGTCCCTCAGTAACACTAACGCATAATTCCCATCTCTCACCCACTTTTTGGTAGAAGCTTTTAGGAGTATCTGATCCAGATTCCGCATCAGAATCTAGGTACAACTTAACATAATCCTGAAATGATTTTATAGGAACCCGCTTCCCATTCAGCTCAACCTTCACAGTTTTTCCAAGGCAACCAGCCATGTCAACCACTCGCTTTCTCATAAGAGCAACCACATCATCTTCGAGTACATTCATGTTAAATTTCACCAAATCAGGCTTAAATGAAACCTTAGTCCAATTCTCACCCTCCTTGCACTTTGTTATGCTCGGTGCAGTTTTCTTCCCCATGTTGTTGGAGAAAACCTGCTTATACTTCTTTTGTCGCTTTCCATCAGCTGTCTCAATAACAAACTCCGTGGAAAAAATATTTGTGAGCTTGGCTCCATAACCATTTCTTCCTCCGGTGGTCTTCTTTTGCGTATCGTCATAGTTACTACTAGTCAACAAGTGACCGAAAATCAGCTCTGGTACATACACGCCCTCCTCCTTATGGATCTCCACAGGAACCCCATCCCCATTGTTGTAAACGCTTATCAAATTGTTCTCCACATCAATTACCACCTTCAATGAGTCCATGGTGGGGTCTCTCTGCTTGTTATCGGCGGCATTGACCAAGATTTCATCGAAGATCTTGTAAAGACCCGGAACATAGGTGATATTGCGGTACACCATCTTTTCGTTCTCGTAGACCCAAAGAGTTTGGGTGTGCTTCTCGATCGACCCGACGTAGGTGTCTGGTCGGAGCAGGATGTGCTCGAGTTGGCTCTTCTTCTGGTACATTTCTTCGATAGTCTTTTGAGGGGCCCCGACGTTCGCGTTGTTGCTGGTCGTTAACGGCACACTTACGCTGTCTGCCATTGTTGAATGGGAAATTTTAGCCAGAGAAAGTAAAGTTCTGTAAAGTTAGGGTTACGGGAAAAATTTCAGTGTGGATTTCAATGGAAATAGAAGACACGAGTAGGATTTGTTTTGGGGTGTTTTAGAGAGAGGAAAAATTAGGGTTTCTATATGGAGAGAAAGACACAGAGATGGTGTCTACTGAGTAGCAGAGATGGAGAGAAAATGAAGAAATGATATATGTAATCTATTAAAGCAAAAAACGTGGGCTCGGTAACGGTTAGAAATTTGAATTTGAATTTGAATTTTCTTGGTTTCCTTGTCGGCAACACTTTCCCATCAACTAATCAATCTCTCAAACAAGATATTGATTTAATATTAATTAATTGAAGCATAAATTTGTGCATGAAACTATTATCGAGAATGATTTAATTTAATAATTTTAATATTGATTTTGATAAGAAATCTTATATCTGTTTGATCAAAGTTCCAAATGACCGTTGGGGGTTTATGGTTTCCGTATGAAATCCTTTTTGTATTTGTTCCTTGCCTACAGTTAATTGCATTTCCATCTTTGTTTTCTAACAGTGCTATAACAGATCAATTTAAAAACAGAACTTTAAGACAGAGAACACTTACCGATTTGGAACCCTTTTTCTGTTAGCTACTGAAGACGATGACAGTCAGTTGAATCGGC
>Cluster-41664.0
AGAGTAGGATTGACACACCAATACATAATTGTGATAGAGAATGAGCATAACATTCCTCTTTTGCACCACTGTCGTTTTATTGCCATTTCCTAAAACGATTTCTTAAGTTGAAAGCCCAAAACAATGACAGCGAATAAACCACAGTGTGTTAAAATACAAAAGCAAGTGCAAGACTTTCGATTTCTTCTCTTTTTAAAAACAAAAGTTTTTCTTTCTGAACCCGCTACCTTAGGCAGGCTTCAGTATGAATGACTAGCCGTTTCAGCCGATGATTATAGACTTTTCTGCTGAAACGACCCAGCTTTGAGCCTTTTTACTGTGGGTCATAAATGTAGTTGGACATTGACAAGAGAAACCATCAGCCCATGATGAAGGCCCATCGAGCCCAAGTCAAGAGGAAAGAAGTTTTTTTATTTTTAAAATTTCCAATAGAGATTCATTTACATTAATTGCTAATTTAGAAGAAGGAAGCATGATTTGCAGAACAACTAAAACTTACATACTCCCTCTCTCTTCCTTAAATATATATACGCAAAATCAAGAGTTGGTTTCAATCAGTTACACCCCAGATTTGAGCAAATGACCTACTTGAGCTAGAAGACTTCCTCCACCGAGCTAGACGTAACAAGAAAGCTAAAACCTCCGATGGATCATGGAGAGAAAATGAAGCTTTAGTATCCTTTGGACTCGAACTTACAATTATAGGGTACCCTTCTCCCCTTCTTTTTATTACCATAAAAGCATCTTCGTCAGTTCGATCATCTCCTATGTACACTGGAAGAACATCATTGGAGTTGCTTAGCCCTAGAGTGTCTAGGAAATATTCCACAGCATGGCCTTTGTCCCATTCTATTGAGGGTCGTATTTCCATAACCTTTTTACCCCAAGTAAAGTGAAATTCCGGGTAATGTTCAAGCACAGATTTCACCTTCTCTTCTAAAATTCCACAATCCTCTTCTCCAACTTGTCGGAAATGTACAGAGATGCAAAACTTATTGTCCTCGACACTGGCACCTTGTATTTTCATCACTTTCTCTTTCAACGTTGTCAATATCTTCTGAATTGCAGGTAAAAATTCCTTAGCAGGTTGAAAGAGGACCTCATTTCTCTTTTTGTCGAGGGTTATTGTATTGTATTTGCCATCGCAAGACTTGATTACTGGTCTTGGTGGTGCCATAATGTCCATACCATGGCTGCCTGCGTAGTATACATTACTTAACTGTACAAATTCTTTTACCTTGTCTCTGCTCCTACCACTAATTATTGCTGTTGGAAAATATTTGGCAACTTCTCGTACTGCTGCACGCATCTCATCAGACATGAATGCAAGATCAGGATTATCTACAATGGGCGAAAGAGTACCATCGTAATCTAAAAACACGACAATCTTCTTCCCTTTTGCTGCTTTCATCATCTGATCAAATGAATCCAATGCACAAGGGTGTTCCACCAGCCATGAGTTGTAATTTGGGTCTTTGGGTTGGCTTAAACTCGATGCTTTTGTTGCAATTATGGAGATAACCGGCTGCAATTTTTGTTTATTGGTAGATGATCTCTGAAATCCCATAGCTTGATTCAACTTCGCAATATTTCTCTTCCACATTGGTCTCAACTGAACTTTAAGTAATGATTTAATGGTACAAGTTTCTTGTGCGAGCCGAGAAGCTTCAAGAGGAGAAAATGAGAAAGAAAGAGTTGGAACCTGGAAGGATACAAAACGACAGAAGGAAGGGAGTTTAAGACAGAGAAAGAGAGAGAAGTAGTAATGAGGGGAGAAGAGAAGAGATGGTTTGATTATAAATAGGTGAAGGGAGGGGAAGATTTTATTAGGGATTTTGGAAGTATGCGAAGAGGGTAATTTCTTGGTTCCCCATTGCATCATAACTTCCAAACTTTTTATTACTTTTGCAAAATATTTTGTGGGATGTTGACATCTGCATTGACCAAAACGGGGTCTCTCTCTATAGTTCTACTCTCGCTTTTTCTTTATTCAAG
>Cluster-51741.1
GGTCTATCTTTTAGCAACTTTAAGACCTTTTGAAAGGGCCATCTTCGAAGGTCTTAAACTCCTTTGTAGAATCACTCATCTACTTATGACTCAAATAATTTGAGAATATAAATAGAAGAAAAGAAGCTGATTGGAAGGAAAATAAGTACACTGAAAACACTCTTTATTTGTACAAATTGAATACTGATAAATCAATCAATCACTTTTATGGTAAAACAAATATTTTGTTAGTTCTGTAGACTGCTAATACATTGTAGTAGAAATTATTATATGTTAGTAATGGCAATAACCAACAAATACTATTTCTGTGAGGCTACTTCTTCTTCTTCCACCACCACCAATGCTTGCTGTGGCTCTTGTTCTCTTTCTCCTTTTTCCTGTTCTGGTAACAGATGTTGCCGGAAGCACCGTAGGATCACCAAAAATATAAATGCTGCAAAAATGCGAGTTTTGACACTGGACATATTCCAAAAGGCTGTGATTGCTGATCCTGCCACAATCTTCTTGTGGGAGCAAGCTTCCCATGCTTCCAAAATGCGGCTTTTAATGTAATCAACTTTTTGATTTATCTGACTGGAATAGCATGAATACAATTTGGGGATAGTGAAGCCAATGAACAACCCTAGAGCACAAAGTCTCCTCAAAGTTACAAGGTGACCATACTCAGCTCCAAGAAGCAAGAATGGAATTACTTTGAGGGTCATGGATGGCTCTCCTGAGAAAAGCTCTCTTGTCTTTGAAATTGCAAGATTAGCAGGTGGAAGAATTAATCTACCCAATTTCAAGATGTCCTCTTCTTTCAGCTTAAAGTTGCTTCTCTTTTCAACATTACTTCTTCGACATATAGAATTTGAGATGAATGATGCACCCAGGAGCAAAAGCCCAAGTTGGGAAATGGCAGAGAGCATGCTGAAGCTAATTCCTTTAGCAAAGCAAGAAGACAAGAAACACAGACACCCAAAGCCAAACCAAAGACTTGATTTTGCCACATCTTTCCACATTATCAGGTCATAAATAATTATTCCAATTCTATCCAAATTGCTTTCATCACCAGCTTCAACTTTTGGAGAAGGACTTGAAGAAGGTACTGAAGGGACCAAAGAAAGCTTCTCCTTTTTAGACCGTCCACTATGCCTTCTTTTCCTAACTTTGCCAATCTCCTCCACCAAGCCCACCAAGTCTTTATCTTCTTTAATCTCTATTTCTGATCTTCTCCTTGACCTTCTGCTATGCCTTGGTGAAGCACAACCCATAGAACTCAAGTGAGCTGCTTTGCTTTTGCATCTCCTGCGAGACCCAGTGGGCTCCATGGCAGCCTCCTCGGCCATCTCAAGTCGATCTGCGAGGCGAGTTCTTGCTTTTCTTGGAGATGGCGAGAGGAGAAGCAGATCTTGGAAAGAAAGAGAGTTAGTGGAAGATTTGAGTGACAGAGCTGAAGGCGTTGGCGATGTCCTTTTTGCTGATGAGTGAATAAGATCTAAAGAAAGATGTGGGGGTTCTTCGTTTTCAACAGAATAGGTGATTCTAGCTAAGCGAGAAGCTGATTTTGTTTGAGAGTTTGGGTTTGATTTATGAGAAGGAGGTGTCGAATCCATTTTTGAGCGATTTATGTGCTACAATGGCCGATTTTTTAGGATTCCAATTTAGATTTAGCGAGAGATGCTTGTAAAATGCAGAAAATTTGAGAAACTTTTGGATCTCGAAACTTGGATCTTGGTAGGATTTTAATTGATAGAAGGTGAGAGGATTGAGATAGGGTTTTTGATTCAGTTCTTGAAATGTCAGGAGCCGTTAGAGAAAGTGTTTTTGTTGTTTTTTATATTTTTTTTGAATTTTAGAAGAGGGGGGGGGGTGGTACCATGAAGTGCAACGGTAACTAACAGGAATGGGCTTCTTCCGTCGTTTTGTGACATTTTATGGCTTTGTCTTTTGTAACGGGTCCATTTGGTGATGGGCCTAGAGTATGTTTTATGATCTGTGGCCCATGGATTT
>Cluster-48251.1
GATGGTTCGTGTTCCCGCCACTTTGAAGCATTTTGCCATCCTTAGATGACAATAGATTCATATGTATTTCTGGTAACTTTATATACATGAATATATATTAAATTACAGCGCATATCTATGCATTTAACCAATTCAAAAATAATATTTTTAGATGCATCTAAAATTATATTTAGAGGTGTAAGTAAGGTCAACGTTTCCTTTTCCTTTATCAATTTGCAAACAGTACCTTTCATGAAATGGACATTACCCATAGCCAAACAAATTAGTGAGTAGGAAATTGTGGATGAAAAATGATTTTGAATTTTTGATGAATCTTCCTCGTAAGCAGCCAAATCCTAAATTCGATCTTAACATCTACAAATTTTATGACTCCGATCAGTAAATTGACCACATTCATTATTTGAACCACCCAAGTTGCTTGTGGTCTGCACAATCGACGTAATTAAATAAGTGACTGATCGATCTGCTCCTCCAAGCATAGAGCGCTAAGAAAAAATGGCGACCGGCACAGCCAATCCTGCACTGGATCCGGATCTCGACAAACCCGATAACCCGTCTCACGAATTCGCTCAGTTCGGAGCAGGCTGCTTCTGGGGAGTGGAGCTGGCTTTTCAACGAGTGGTTGGGGTGGTGAAGACGGAGGTCGGCTACTCTCAGGGTCATGTGGATAATCCCAATTACAAACTGGTTTGTACCGGCACCACTAACCACGTGGAGGTGGTGCGCGTCCAATTCGACCCGGAACTTTGCCCATATACCAATCTCCTCTCTCTTTTCTGGTCTCGCCACGATCCTACAACCCTAAATCGCCAGGGCGGTGATGTGGGTGCGCAATACAGATCAGGAATATACTATTACAATGAAACCCAAGCAAAGTTAGCCCAAGAATCAAAGGAAGCTAAGCAGCTGGAACTTAAAGATAAGAAGATTGTGACTGAAATTCTTCCAGCAAAAAGGTTTTACAGAGCAGAAGAGTATCATCAGCAATATCTTGAAAAAGGAGGAGGTGAGGGATTGAAGCAATCTGCTGAGAAAGGTTGCACTGACCCTATCAGATGTTATGGCTAATTGGCTAGCTAGACCAGTTCTAGCTTAATGCTTGCTTGTTATGCAAACCGGCAGTCGCTTTATGCAATGTAATTCCAGTAATAATATGAATAAACTGCCTTTCTTAATTATTTGCAAAAGAGACAATCTTCAATGATTTTATTAATTTTGAAACAGGAAACAAGGTGTTGAATCACTGATACAACATTATTGAATCTGTGAGTTTGTTGTTAATTGAAACTGATAGCCAAGCTAACATATCAGCGAGCCCATTGCAGCAGCATGTCGTTTTTAGAGTTCATCTTTGGGAGAAGATTTGGTTCCTGTAGGATTATTTGAGGAGTTTTTGATAGGATATGAAGCCTCCATTGCTATACCACACAGTCCTTCTTTCTCTGAGATTCCACGTTTCATTCTTATATAACCTTTCTCTCCCCATTCTTCTCCCCAAGAATTCTTCACAATCCAATATTTGGTTCCATCAAGTGTTGTTCCATAACCCACAATTGCCACTCCATGATCCAGCTCTGTTCCGCAGCTTCCAGTAAATACGCCCTCTGAGTAGAACTGGAAATCTGAACCTCCAGCATCAATGGCAACAGATACAGGCTGGTTTGCAACTGCTTTGAGCAACGCATTCTCATCATTTTCTGGAACTTTCTCATACCCATCAATGGAGACTGCAGGTGAATTCTCCTTTTTAGAATCACAAGTTCCATCTTCAGCTTCATAAGGATAGTTAGCCTCAGTTGTTAGGCCTCCCTTTTGCTTAATGAACTCGAATGCATAATCCATTAACCCTCCATCGCATCCTTGATCCTGTTCAGTGTCACAGTCCACCAACTCTTGCTCTGACAAAGATACTAACTTGTTTGTCTTAATTTGATTAATACCTTCAACTGCGACTACAGTTGAAAATGCCCAGCAACTACCACATTGGCCTTGGTCCTTAACACCAGTGACGGCGCCTTTCTTTCTCCAGTCAACAGACGGTGGGACTCTGCTCTGACAAAGATACTAACTT
>Cluster-33477.0
ATATATATATATATACATACATGTTAAGCAAGGTGAAAGATAAAAGTGTTTCATAAAAACAAAGAAACAAAAGATGCATATATATACAAACCGTTCATCAGTTTTTTTTCCTTTTTTTTTTCTAACTAATAATGATTTGATGTTACTCCTTTTAAAACAGAGATAATAAGTAGATAAAAGGTAATGGAAAGAAAGATTAATAAAAGAAAATAGTAAGGTTAAAAGCGGCCGGAAAGTGCCCTACACCTTGTCCTCGATTTTAAGTAACCTTATCACAGCCACAACGGTGGTGGCTCGTTCAAATCTATAGGCAACCCACGTCGCACAATTCCCAAAAACGATGGTTGACCTCCATTTTCCGGCAATGGAGTGACAGAACTACCACCACCACCGGCAACCGCACTCTCATTTTTCACCGAGCCTGAACTCTCTCCATGAAAGCTAATCTCTTTGAAAACCCCAGTTTGTAGGAACTCACCGAGAGCGAAGCGGTGAGAGGCGGTTGAGCTCCAACGGTGGTGAGAATCCGATGGTGCGTTGAGGTCTAGGGAAAGAGCAGTGGCCGGAGCTGGAAAGTTGGTCTTGGCTTTAGCTCCACGAAGAGAACGAGCTGCACCGTCGTAAGCTAGAGCAGCTTCTTCTGGTGTGTCAAATGTACCCAACCAAACCCTAGTTTTCTTCCAGGGGTCACGTATTTCAGCTGCGTAGCGACCCCAAGGCCTCTTCCTCACTCCCCTGTAGTGACCTTCCCTTGAAGACGCCATGGAAGAAACAAACAGAGGAAAATAAAAAAAAAAAAGCAAACTTTACAGGGAGAGAGAGGAAGAGAGAGGAGAAATAAAAAAGATCAAAGAAGAGTGTATGGAAAAAGTGGAGGGACCCACGCAGTCACCCGTAATCGTCGGCAGGACGGCACGACCAGCTTATGTTTATATAAAGATTTAACAGCAGGCCCCCTCTCTCTCTCTCTCTCACTATATAATTTGTTCCGATGTTAGCTTTCAACCGTTTGATTCTCATCAACGGTGGTGATGTAATTATGGATATACACTTGAATATCTGAGAAAAGTGGGTCCATTTGCTTTCAAAATATTAATATTTGTTTTTTTAAAAAAAAAAAAAAAAAAAAAAAAAAAAAAAAAAAAAAAAAAAAAAAAAAAAAAAAAA
>Cluster-38223.0
ACCTTCAGTCTTCACAAAACAAAACAGGGGAGAAAGTCCAGCAGAGAGATAAAAAATGTCGGGCTCCAAATTTATTTTAGTAATTTCCGCAACCGTAGCTTTACTGGTATTTGCTTCATCGGTTTTTGCAGACGACGTCGTTGTCCTCACCGAGGACAACTTTGAGAAGGAGGTCGGCCAAGATCGCGGCGCGCTTGTCGAGTTCTACGCCCCCTGGTGTGGGCATTGTAAAAAGCTTGCTCCAGAGTATGAACGGCTTGCCTCAAGTTTTAAGAAGACAAAATCTGTTTTGATCGGAAAGGTGGACTGTGATGAACATACAAGTATCTGCAGCAAATATGGTGTTGCTGGATACCCCGCAATTAAATGGTTTCCCAAAGGGTCCTTGGAACCCAAAAAGTACGAAGGTGCACGCACTGCAGAAGAACTTACTGAGTTTGTGAATTTTGAAGGAGGAACCAATGTGAAGATGGCTGCAATTCCATCTAATGTTGTGGTACTAACACAGCGTAATTTTAATCAGGTCGTGCTGGACGAAACAAAAGATGTTTTAGTTGAGTTCTATGCACCATGGTGCGGCCATTGCAAACAACTCGCTCTGACATATGAAAACGTTGCAACGGCATTTAAATTGGAGGAAGGTGTAGTTATTGCTAATCTTGATGCTGATAGATACAGAGATTTGGCTGAAAAGTATGGAGTAAATAGTTATCCAACTCTGAAATTCTTTCCAAAGAGCAACAAAGGTGGTGAAGATTATGGTGGCGGACGGGATTTGGATGACTTTGTGACTTTCATCAATGACAAATGTGGTACTCATCGTGATGGGCAAGGGAAGCTTACTTCAAAAGCTGGAATAGTTGCTGCTTTGGAGAACTTGGTTAAAGAGTTTATCAGTGTCAGCAATGACGAGAAGAAAGCAGCAGTCCTTGCCCGAATGGAAGAAGAAGTAGGAAAGCTTGAGGGTGCCAATGCAAGATATGGCAAGATCTACTTGAAAGGTGCCAAGAACTGTGTGGAGAAAGGTGCGGACTATCCCAAGAAGGAAATTCAAAGGCTTGAACGTATGCTTGAAAAGTCAATCAGTGAAGTAAAGGCAGATGAATTCACTCTGAAGAAGAATATCTTGTCATCCTTTGCTTGATCCATGATAGGAGATTAGAAGACACAAGTGAAATCACATCCTTATTTTGCTTGGAATTGTGGGAGCTTTTCCCGGAAAAGTGCTGTTGTGGTGGACTCATGACTCACTTTTCAGGTTTTAGCAGCTCAAGGTTTTCTCTCTCTTTTTTTTTTTTTTTTTTTTTTTGGGACTTTTTCAATTTTTTTTTTTTTTGGAAAAAAAGGGA
>Cluster-37733.0
AAGAGATAAAAAACTTCATATCAAATTTTAAAGGTACTCCATACACTCAGAACGTAAAATTTGATACATAATTAAAATTTAAAGGTAATAAATGGCTACCCATGTACCTAGCTAGTACATGCATCCACGCACTTATTATATTATATTTCATAGAAACTTTCACATATTTAATACCAAGATTGTCAATACAAAAGGAAAAGTCTAAATTTTCCTATAGTACAGCATCAGAAGAATTGTCCATAGTACTGTAGATGTAGTCGTAAAACGGCATGAAAAGGGAGTAATTAGTCCTGAATTTCGTGTGATGCAAAGAGTGAAAAGAGGGTGTGTAGATAAGATATTTAAGAGGAGGAAAGACGGAGAAGAACCATTTAGGAAAAATCTCAAAGTTGCAATGCCCCATGTTGTTCATAAAATCAATGTAAAATATATAACCAATAAATGCTACCAAAGAGGCTCTTCCAATGATTATCAGACCTGATATCGGTATTAAAAATAACATGAAATATGCCATGACTTCAGCGAATGGATGAATTACAGAAGTAATGGGTTGAGTGACAATAGAAGAATGGTGATGAGAGTGATAGCGAGAATAGAGGAAGTGATGATGCAATGCTCTGTGTAACCAGTAGTAAAGGAATTCTACAGGGCCAGCATGAAGCAAAATTATTATAACTACACTATCTGTTCTCCACAATGGAAATTTAGAAGCCCCTGTAATTGCCTTGTTCAGAATGTAAGATAGTATTCCTTGGAGTATGATCTGATCGTCCCAGTTGCTTTCTCTTTCGAGTTGCTCAAATTCTATGTCTTTATCAACAATCCTTTTCCTGCCTTTGGCAGTTAAATAACGAGAAAAAGAAATCCAAATCTGATTATGCAAAAACCTCAAAATTAAAACTGGGAATATAATAAAGTTGAAAAGGTCTCTCTCTTTTTCCTCTTTTACTGTGAATGAGTATATGCTTTGAGCTATCCATGGACCCAGAATCAAGTACTTGAAGCTGCCAAGAGACCTCCATGGCCACTCAGTGAGGATTCCTGGTTTCGAAGCCATATATGCTTTATTTTTCTCTTGCATTCCACACTTTCAGTCCATGCAAAAAGCTTGAGTTTGCATGATTATTTATATGCACAAAATTGCCCATCCTATTTCA
>Cluster-42943.0
AGGCTCTATGGGCAAACAGTATTTCTTAGGGTTTGAGAAGTATTTGGGTGGTTCCGGCGACCCGGCATACCCCGGTGGACCCCTTTTTAACCCTCTAGGGTTTGGAAAAGATGAGAAATCAATGAAAGATTTGAAGCTCAAAGAAGTTAAAAATGGAAGACTGGCCATGTTGGCAATATTGGGTTACTTTGTACAAGGTCTTGTGACAGGAGTTGGACCATACCAAAATCTGTTGGATCACTTGGCTGATCCTGTTAACAACAATATATTGACAAGCCTTAAGTTCCATTAGGGAATTTATTCTTGTCTATTCAGGGATTTGGAATTGCATATGCATTTATATATCCCTTTTCCCTTTTGTCTCTCTTTTTCTTTCCACTCCTACTCATTGTAACCATCTGTGTGAAACAAAAAGCCCTATTGTAATTTCATGTAAGAAAGCACATGTTAAATGCTAAGATGAAGATAGACCCTCTAAAA
>Cluster-35347.0
AAAAATCTAAAGAGACATATATATATATATATATTTTTTTATAGGCTTAACTTCAATCAAGAATTTAAAAAACAGTAATTCAAAACTAATTAGTTGTAATTAAACAATCCTCAACCAATAAAAATATCATCAATTCTCTTCCTCTTTTTATTATTATTGCTCAACCTGATTGATCATAATAATATAAAAATAAATGAACTAAGCAAGAAATTCGGTTTTTCCTTTTTTTTCTTTAAATTAATTAACCAAAGAAAGAGACATGTTCATTTGAAATGGTTGTATAATCAGCAGCACTGGTTGGTTGGTGAGTGTAAATGGAAGAAGAAGAAGAGGAAGTAGGAGGAAGAGGAGGTGGAGGAGGAGGAGGTGGTGGCGGCTGTGGCGGCTGCTGCGGAGTTAGAGATGGAGATTGTGTAACAACAGAAACAGCTCCAGAAGAAAGCAAAGCTATATGTTGATGAGAAGAAGGTATAATATTTGCTTCTCTATATTTGTATTTGAGTATTTCAGCCCTTATTGCATTAAGTTCAGCTTGTAAAGATTGAACTTGTTGTTGCAATGCAGAAATTGCACCCATGCATCCATAAACTGGATCTCTTAGCCTCACATTTGCTTCATAAACAAGACTATTTGCTGCATCAGCTCTTTGGCTTTCTGGGACCTCCATTAACATCTTTGAGACATTGCTAGCACCAAAAACTTTGTGAACAGAAGCAAACTTTTGGGGTTCATGTGGAGAGAAATAAGGAGAAAAAGGACATTCTTGAGCACATCTTCTTCTCAAGAGCTTACAAGCTGCACAAGGAGTGATTGTATTTAGGGTTCCAGGAGGACCCAACATGTGTCTTCTTCCCATTTGAGATGAGGCATCTGTTTCTCTCTTGATCTTCTTGCCTATCTCATCAAATCTCTCCCTTTCTCTGGACATTCAGGCATGCTCTCTCTAGGTATGGAGGTGAGGAGTTGCAGAGAGAGAGAGATTGAAGAGTAGGAGAAATGAGAAATAAGAAGAAGAGGAAGGGAGTGCTTCAAAGGCAAGATATAAAAGGGAAAAGTGGACCAATGCTTATATGTATATATTAATAGAAGAAAGAAAAGACGAAAAGTATATATATAAAGAGAGCCCCAAAAGAGAAGTTAAAATTATGATTGTTGGTGATGTAAAAGGATTTCAGCAAATTAAAGTTTCTTGCAGAGCAGAAAGATAATGGTAGAGCATCAATGGAGATGGATATAGAGATGAAAGGAAAGAGAAAGAGAGAGAGAGAGAGAGAGAGAGAGAGAGAGA
>Cluster-15986.3
CAAAACTTGGAAGTATTGGATCTAGGTGGTAATTATTTCTATGGCACCCTACCAATGCAAGAGCTGGCTAGCTTGCAAAACTTGAAAAATTTGGATCTGAGTGGAAATAGCTTCAATTGCACCTTAACAATGCAAGATTTTATAGCTTTAAAAAGTTTGGAGATTTTAGATTTGAGTGGGAATAATTTTTATGGTACTCTTCCTCCATATATGTGGGCACCTCCTTCTCTCAAAGTATTATCTTTACGAGACAACAGGTTTAATGGCTCCTTGTCAAGCAGGATTCCAGACATGAAGGCGCAATTCAGTACTTTCGACAATAGCAGCTACCAAGGCAATCCATTTCTCTGCGGACCTCAGATAGGGAAAACATGCAATAATGAGTTAGCAAATTCACCACCAATGGTACATGCAGAACTGGAAGACGGAAAATGGTACGAGATTGACCGTTTGGTTCTTTTCACAAGCTTTTCAGTATCTTTTTCAATTTTCTTTGTGGGTGTCATCACTATTCTTCATGTCAATCCTTATTGGCGAGGAAGGCTTTTTTATCACACTGAGCAGTTTGTGTTATCTTGTTATTACTTTGTGTATGATACTTTCTCCAAGTTGTTATTTGGTCGTCTATTCCATTAACAAGTAATAGGTAAAACTTATTTTAGATATGCCATGGTTTGAAGTTTGCTTATGAATAAAAGACAGTGAGTTCGATTCGGATATGTATTTATTAGACCAAAAATTCTCCAGGAATGTTTGTTGCACCTAACCAGTAACAAGTTTGGATTTTCCATGTATTTGCAAATAGAAGCAGCTTCTCAATTTTACAAGTCATCTGAAAAATTCTCATTACCACATGAGAAGCCTGAATTTTTGGCCCTTATAAGCCTGAATTACATATTCTATTGTAGTTTGTTAATACAAGAATGAAGCAGATTCAAATTTATTACTGCAAATGCTATTATTGACTGCCATTTCCCCCTCCCTTTTTCCGATCAGATTTCCGAC
>Cluster-42679.1
CCCTGCCTATCGGTGTTGTTCAAGCCACAACTAACATGCAAATGGGGCTAAATGTGATCACAGAATTGATCATCGGATACATGTATCCAGGGAAGCCTCTTGCAAATGTGGCTTTCAAGACATATGGTTACATCAGCATGTCTCAAGCCCTCTATTTGGTGCAAGATTTCAAATTAGGCCACTATATGAAAATACCTCCGAAATCTATGTTTCTTGTTCAGTTAGTTGGAACAATAGTTGGTTCAACTGTCTACTTTGGGACAGCATGGTGGCTTCTGTCAACTGTTGAAAACATATGTGTCCCAGATTTATTACCAGAGGGAAGTCCATGGACATGCCCGGGCGACGATGTCTTTTACAATGCATCAATCATCTGGGGAGTGATAGGCCCTCTCAGAATGTTTGGGAAGTTAGGTGTCTACTCTAAGATAAGCTGGTTTTTCCTGATAGGCGCACTTGCCCCAGTGCCAGTATGGTTATTGTCTCGCAAATTTCCTGAGAAGAAATGGATAAAGCTTATTCACATGCCTATTTTCTTATCAGCCACATCAGCAATGCCACCAGCTAGAGCTGTGCATTACTGGTCTTGGGGAGCCGTTGGAGTATTCTTCAACTTCTATGTATATAGAAAGTACAAGGGATGGATATCTATGGTCCTCTGTGGTGGGGTCAGGATGCAAACGACCACTGTTCGTTGGCAAAAT
>Cluster-42943.3
AAGAATAATGGTGGAAAGATTGCCATGTGTCAAAGGAGTTCCTCAAATCAACTACACTGTGATGACAATATCCATTATCCAAATGATGAAGCCAGGTGTGAAATCCTAGTTGGCCAGCCAGATCCTAACCTAATCTAAAAGGCTGGGCCAACTCTCATATCAGCCAAGATTTGAAGCCCACAAGTAGTGGTTTACCTTACTTAGGCCCTTATTTCCTTCCTTCCTGCACTTTGCTTTGTGTTTAATCATTAGGCAGCCAATAGCTCAGAAAGAAAAAAAAAATGGCAGCACAAGCACTTGTTTCATCTTCTCTTACCTCTTCAGTTGAAACTGCTAGACAAATTTTAGGTGGAAGACCAAACCATTCCTCAAGAAAGAGCTCCTTTATTGTTAGGGCTTCTTCTACTCCTCCTGTTAAGCAAGGAGCTAACAGACAGTTATGGTTTGCTTCCAAGCAAAGCCTGTCTTACTTGGATGGCAGCCTACCAGGTGACTATGGTTTTGACCCACTTGGTCTGTCAGACCCTGAAGGAACAGGAGGATTCATTGAGCCAAAATGGTTAGCCTATGGTGAAATCATCAATGGTAGATATGCAATGTTAGGAGCTGTAGGTGCTATTGCACCAGAAATTCTAGGCAAGGCAGGTCTAATCCCTGAAGAGACAGCCCTCCCATGGTTCAAAACTGGTGTAATCCCACCTGCAGGAACATACAACTACTGGGCAGATCCATACACACTATTTGTGCTAGAAATGGCACTAATGGGATTTGCAGAGCACAGGAGATTTCAAGATTGGGCAAAACCAGGCTCTATGGGCAAACAGTATTTCTTAGGGTTTGAGAAGTATTTGGGTGGTTCCGGCGACCCGGCATACCCCGGTGGACCCCTTTTTAACCCTCTAGGGTTTGGAAAAGATGAGAAATCAATGAAAGATTTGAAGCTCAAAGAAGTTAAAAATGGAAGACTGGCCATGTTGGCAATATTGGGTTACTTTGTACAAGGTCTTGTGACAGGAGTTGGACCATACCAAAATCTGTTGGATCACTTGGCTGATCCTGTTAACAACAATATATTGACAAGCCTTAAGTTCCATTAGGGAATTTATTCTTGTCTATTCAGGGATTTGGAATTGCATATGCATTTATATATCCCTTTTCCCTTTTGTCTCTCTTTTTCTTTCCACTCCTACTCATTGTAACCATCTGTGTGAAACAAAAAGCCCTATTGTAATTTCATGTAAGAAAGCACATGTTAAATGCTAAGATGAAGATAGACCCTCTAATTTTTACTGTCTTGTTTCTGTAGATACAATCATGCAAATTAGATTTCTCTATTAAGCACTTGGTCTTCAACTTTTGATGCTAATAATTTGTTTGGTAAACC
>Cluster-38803.0
TGTTCTCATCCAGTAGCTTGATATGTGCTGTGTATAGAGAGAGAGAGAGAGAGAGAGAGAGCATTAAAGAGACAAGTTTAGAAAAGAAGGGGAGGTGCCAAGCCTTGGTGGCAGGTATTAATCGATTGTTTGAAGGAGAGTGGGTTTGCCAAATTTCCCGTGTCTTTCGAGAAGTAAACTGTGACTGGTTGGCTACTAATGCCTCTCTTACACAAGCTAGAATCCATGTTTTGGATTTATGTCCTCCTGCTTTATGTAATTAGCTCGACCATGATTTAAGAGGTGTTGCCTATTGCAGGCGCACTATGTAGTTTTGATTCCTCATTTTAGTACCAAAAAAAAAAAAAAAAAAAAAAA
>Cluster-55714.0
GCTTCGTTCAATTTATTCAGAAACAAAAGGCCCGTTTGATTGCGTCACGTGTCGGTACACTGTGGCATTCTTGTAATTAACTAGAAGAGAAAGGACAAATGGATAAAGTTAAATTTTCGATTCTGAAAATTTGAGGCTTTCCCACCCAGATTCACCCGCTCTTTCTCGTTCACCAAAGATTTAAAATCCCGCCCCCATAAATTTCAAAAAAAAAAAGACTAAAACAAAGCTCAAATCCAAAAATCACATCTCTCATTTTCAATCTCCAGTCTCCTCTCTTCACACCTACTTTGACCTCGCATCTTCAACGCATACCTCAGGTGAAAAATGGCTGGTAAAGGAGGGAAAGGGCTTTTGGCAGCTAAAACCACTGCAGCAAACAAGGATAAGGAAAAAGATAAGGACAAGAAAAGGCCTATTTCCCGGTCTTCTCGTGCCGGTATCCAGTTTCCTGTTGGTCGGATTCATCGGCATCTGAAGCAAAGGACTTCTGCAAATGGGCGCGTTGGGGCCACAGCTGCTGTGTACTTGGCTTCAATTCTTGAATATCTGACTGCAGAAGTTCTTGAGCTGGCCGGAAACGCAAGCAAAGATCTGAAGGTGAAGAGAATCACCCCAAGGCATCTGCAGCTGGCCATTAGAGGAGATGAAGAACTCGACACACTCATCAAAGGAACCATTGCTGGTGGTGGAGTCATCCCTCACATTCACAAGTCTCTTATCAACAAGACAACTAAAGACTGATCTAATGTCGTTTTTAACTCAACTCAACTGAACATTTGTGTTTAATGTGACTCATGATTAGGGTAATGTAGGTTTGATTGGTATTATGTTTGTGTTTGTTTATGAACTGTTGGTTAGTATATATAATCTCTTGGCACGTAGGACGGTTTTCTAGAACCTTTATCTTTGTTGGATTGTTAATCTAAATTTCTTAGCTTTCATGATTCATACTACATTGTTCCTATTATTCATTAATTCTTGATTATGAATGAACTCAGGTGTAAAAATACGTTAACCCTTGTCATATTACTTTACATTAAATTATTAATCCAA
>Cluster-53029.4683
CATCTCTCAAAATGAAGTTCCTTGTCGCAATTATATGCATTCTCTTTGCAATGTTTCTCTTCTCTTCCTCTTTAACCACAGCACGAGAATTAACACAGACAACTGCAGGTGAAGTAAGAAGTGATGGCATAATCCCAGATGGGTACAAGCCTCGACCAAAGAAAGGGTATCCATACAAACCTTATCCAAAGAAAGGGTATCCATACAAACCTTATCCAAAGAAAGGGTATCCATACAA
>Cluster-49276.1
ATTCAGTATTTTAAATCAGGAAACGACTGGCAAGAGATTCGTTTGAACGATGTAGTTTGTTCTTCTAGCCAAGGAGAGCTCGTACGACAACCAACGTTGTCTTGTAAAAAAATATATCACTCAAATAGCGACAACTACAAGCCGTTGCTAACCAAAGATGACCCCAAGATGACAAATACGGTCTCGTTTTTTTAAGATCGGAACGACTTCGTGACTAAATCGCCACAACTGTAAGCCGTTTTCTTAAAAAGAATATCACAAGTTGTTTAAACAGCGTCGTTTTTCCTATGTACAGTCGTTCAACGCTGTCACGTTATATGCCAAACATAAAATGGTTTTACAAATATTATAAACATTAACGCCCTAAAGCACACAAACTAACCACGCCATGAGTGCACGAGTTCATTAACCAGAAATCAGTGAGTTTTCATCAGTTTCAGGAGTTCAAGGGCCTCTCTCAATCTTCTTTCTGCTTTCTCTTTTGCTGACACACCATGAGGGTTCCTTTTTTCAATAGTTGCCTTCCTTGTTTGTTCTTCCACAAGACTATTTAACCTCTTCAAGAGGGCGGGTAACTTGCGCAAGGTTTTAGCACCTCTGTGTTCTGAAAAGATCTTCTTCAGAATCTCTGAAGCAATAAAATAACCTTCCTCCTTGTTCCTGAGAAATTCCAAAAATATTATTTCTATTGATCCTTCGCTTTCAATTAGCACTTGAATCAAATGTTGATAACGGGTAAGGTTCCGGATGGTTGAGAGTGCATGCTTTAAAACCTGCTGATCAGGAACACTTCGGCTGACTGAGCAAATCAATTTCAGTAAAATGCCAATTGCTCCGGCAGCCACAAGTTCCTCACAACATCTCTGAGAATGTTCAGTGGTCATGTCTAATGTTGCACAATTATGAAGGATTCCACTAATGCTTTTCATACTCAATAGTTCTGAAAGCGCCATTTTCAGTCTGTTAATAATTCGCATACTGTCATCTACATTCTTAGCCGACTTTTGAACTCTCAAGCGCAAATCCAATAGCTTGCCTTTTGAGTCTTTGCGCAAAAGATAACCTCTCCAGTGCGATTGGATCATCACAGCACAATGCCTTTCTCTAGAGACCTCTCGCCTGGCAATCCATCCTCGAAGATAAGACTGTATAAGAATTACTGACTTTATTCTTAGTTTAAGCGATGAAACGCTTCTCCACCACCTTTGCAGCTTCAATATTGAAGATATCATCATTTTCAATTCAAAACTCTGAGTGCATCCAACTGAAGTTTGCAAATTGAAATTAGCATCAGTGGCTGACTGGAAGTGAGAAGCCCCTAGGAGACTTTTCCGAGTGATCTGTCCCCTGACAAACCGTTGAATTTCAACAGCAGCAATTTTGCTGCAATGAAATGCCTTCGAGCAGTTAAAGCACCGAATAGCACTTTGGATTTCTATTGCAGCTTCTCTCTTAAGCAAATAGTTCTTCCTTGTCAACCAACCACGGCAGCATCTTTTAAGCAAACCAACAAGTTGTCTGTTCCTCCAAGCTGCTCTCCGTGCAATCCATCCACGTATGTGAGATTGAATAATGATAGCTGACCTGGTAGTGGTTCTAAGCTCTTGATAGGACTTCCAACATTTTGCACGTCTAATATTACTCTGGAGTTTTATTACCACTTGCTTCTGTTTTAAAAATTTCCTTCTTAAGAGCATACCTCGGAAATGACTCTGAATTCTAGCTGCAGCTAGATGTTGATTGAGGAGAGACCTACTGGATATGTAATTCTTCCAAGAACGCTGGATTTTAATGGCTGCTTCTGTTTCAATATCACTACTGTTCACTTGGCACATGCGTGAAGCTGTCTTCATCTGAATTACCTTGCACCCGGACCTTGCTATCCAACCACGAAAATATTTCTGAATAATTATGGCTGCATTAACTAGATCAATAATGAATACACCATGATTTCTAGAACTTCTACAATTAAGTCTTTCCTTCATCCAAATCCTTGCTGCTTGCTGGATGAAAATTACTGATTTTCTTAACTTAACAAAGCTATGTCTATCAACAATACACTGGACATATCTCCCAACTCTGTCTGACTGTTTCCACTTCTCGTATATAGACTCCTGAACACTAAGAATGCTGAAATTGTTGAGTGCAGATTTCTGCTTCACCATTAACCAAGCCCGAATAACAGTCTGCAAAAAGAAAATTGCATTGATAGTCTTCAAAAAATTGCGACGTGCAACTGATCTCCTTAAGTGCGACTGTATGAGTGTTGCTGCATTTCCTTTTAGAATGTTGACTTTGGACTTGCTAGTTGAGTTGTTCTGCAAAGTAGAAGTTGCAGGCTCTGTAACAAATTTTTTATTCCGTTCCGCCATATCTTGCCACCAAGCCTTGATGGCCTTAAACTTTCTAGCAGCATCTCCAGTATTGTGCCCATCTACTTCTTCGTGGTCTAGCAGTCCTTTCACACTCAAAACAGAGTTTTCACCATCTGAATGTCTCCTCTCGTGACTTTGACAATTACAGGACAACAGTTTATGAAAATTCAGCTGATCCATGGTTTTCTTTGCAGTCAGCTGTGAAGCCAAAAAGACCAAGAGAATAACCACACTCTGTTCACTGATTGCACCATTATGTTCAAGTATGTCACTGATTTGCAGAACCTCCGGAAAATTCCCCAACAAGGTTATTAGCTTCTGTGATAATATAAAATTGTGGACCGCATCTGTGTAATCAGCAGCAGACATAATGGATTCTCCACCTTTATTGTCATGAGGATTCTTGAGGGATTGAGAACAATAAAGTTCTCTCCGGAAATAATAGTCAAGTAAACACCATATGGCTTTTCCATCAACCAAAGAAGAAAAACTATCAACCTTGTGATCATACGTTTCACACACTGCCTGGATCCAGTTTAAAAGCAACTCCAAGGAAGAAGAACCAAGATTAATGCCTTTCAAGGGGTCCACATTGCTTCCCCGAATTTTCAAAATTTCCTCTGTTAAGATTGTGCCGCTGATCAGAAGTGGCAGCTGCAGATGGATGAACACGTTCCAGAGCAAGTTAATGGTTAGTTCCTTGTCTCCATTAGCAACATCATCTTCCATGATTGTCATTCCATCTCCATCGCACAACTTCACACCAGCGTGTTTTAGATGTTGCAGTGCAACGCCACAATTCACCAAATTTTTCTTGCGAGTATCAGATGGGACTACCATTTTCATAAGAATAGATGAGTCATTTTGCAAGAGCTGAATGGCTCTGCAAAGCCGCACTCCATCTTGTAGGTCTAAAAATATGTCCGTCACTCTAAAGTCATACTCAACAAGAGGGCACTGCTGATATGATGCTTTGTAACCTACAATCACTAGATGTGCAAGAAGGTTACCTTCTCCCAGCATAATCTCCGATGATAAGAAATCGTTAATCATTTGACGACTAGACTTGATACTAGATTGGAGCTTGAACAAAAGAGGAGAACCCCCATCAACTCCATCAATACCATACTTCAGAGAAAGTGTGCTACGAGATTTTACTCTATCAAGGATAAGAACCAGCAGCAAAAATCTCTTCAATAATACATTCCCCAAATTTTCATAGTAACCGGGTCTATATAAACCTTCAACCATCTTGTTATAAGCATAAGCTTTTGCTAGTCCAGCATGTGAGAAAAACTGCTTTTCAATTACCATCTTCAAGAAGGCGATTTCTTGGTCAGAATTGACATCTCCATCGGGCAACAATGAATCGCCACCTAAAATAATATGCAATCCAACTCGAAGCCAAATTGGGTTATAGCACATAAGAATTCTCGTGGCCTTCTCTTTCATTCCAACATCTGTTACTATGGGGCAATGTGGCTTCATTTTCAACCTTCCTTCATCAATATTTTTAACTACATGAGTCATGACATCAAAAATCTCCTTACAACTAGCCAAGCTCAAATACGCCCCCATCCTCTGCTTCAAATCATCGAAACTACAAATATCCTTCAGTGAATTCCTTAATGAACCATAGTACTTAAAACTAGATAAGCTCTCGTCTCCTTTAAGCTCCAAATGATCACCGCCTCGCCACTTCAGATCCCTCTGCCTCTTCGGACTCCGCCATGCAGCATCCACTCCAACCACCCCAACCCTAGGTCCACTATCCCTCTTCCCCAACTTTCCCGCCGGACCCATGTCTTGATCTCCATTGATAGTCAATTCACAGCCGCAGGACCTAGGGTTCTGGAAGAGGAAATTGAGCCAAGTAGTGAGGGACTTTGCAAGTGATTGAAGAGACTGTTCTTTTTTAATCTGAACCTTACGTGAGGACTTGGATTGCTCGAGCTCAAAAGCCTTGAGTCGACGGGCAGTGGCGGTTTTGTGTTTTGGCCGACCAGAGAGGGAAGGGCGGTGATGGTAACGGCGAAAGGAGGATGACGGAGACTGCCGTGGGGTCTGTTTGGAGGCAGTGAAAAATTGGGGGTAAGGGGAAGAGGTGAAATTGGAGATATGAGAGGGGCGTTTTGGGGTTCTGAAATTTGAAATGTCCTTGAGTAGTGAAGAAGAAGAAGAAGCCGGTGCATATGGTGACGGACATGGCTGATCGTTACCTTCCATTGACAGTAGACAGAGTTAAGATTGCTGGATTTGAAAAGAGCGTTTTCTTGTAGGCTTTAGGGAGAAGAGAAATGGGAGGGAGAGACCGAGAGAGCCTTTTGAATTTGAAATGTGGGAAGAGCGAATAGATGTAGGACACGTCACCTGAAAGAGCTTCAGTGAAGCTTTATCAGAATTACGG
>Cluster-55012.0
CTCTCTCTCTCTCTCTCTCTCTCAGAAATTTGAAATGCTTCTCTCTCTATTAATATCCAAAAGTTCCTCTTTTGAAAATGTTTTCTTGAACAACGAACCTCTTTCTCTTATCTATTAACAAGAGAGAGCGTTTAGCAATTAATTACCCATTACCCATTCTATACTGAATTCAAATTCCGTGCTTTCACCATTTCTGCAACTTTTTTTTTCTCTCTGTTTCATTGGGTCACCCAGAAAAAACAGCCATGGGAGGCTGTTTAAGCAGGAAAAATGGGCCTTCTTCTTCTTCTTCTTCTTCTTCTTCTTTGAATGTTGCAGCTACCATTGCCTCTGCTGCAGCTAAAGAACCAGTAGGAGATGCGGAGGTGGTAAAGATCAAGAGAAAGGTCGTTCAGGAAGAGCAAGTGAAAAATAAAGTAGAAGTAGAAGATGAAGGGATAGTGAAGAAGGAGGTTTTTGTTATAAAACATAGAAAGAGCCATGATAGAGAAAAACCCTCCATTCCTTGTCAAAAAGATGTGCCTATTGCTGTAGAAGAAAAAAGCACTAATCCTAGCGATTGCTCTGTTGATGTTGAAATTAACAACAATGTTGGTAGTAATACTAGTATGGTGGTGAGGACTTCAAGCTGTACTAAAGAAGAAGTAGATGCTATTCTTATACAATGTGGTAGGCTTAGCCGGAGTAATTCTTCCGGCAAGGTTGCCTCTTCTGGTAGGAAGTACTCCGGCTCGAAAAGAAGCTATGATTTGGATCAAGATCAAGATTCGGAGGATGTTAATGTTAATGCTAATGCTAGTTATGATTATAAGAAGAGAGATTCCAATGATATTGATGATGATGATTGTGAGATAGCAGAGCGAAGACAACATCGCCAGCGGCATCGTAATTCAGGTGGTAGGCCTTCTCCTTCTTCATCTTCACAAGGAAGGAGAAGGACACCCAGTAGGGAAAGAGACCAGAGGTCTGGTAGCAGAGAAAGAGGCAGTAGCAATAGTGGGAGAAGAGTGAGTCGATCTCCAGGTAGAAGATCAGAAACCAATAGTGGTACTGCAAATTCGAATGCTACTACCAATGTTAACAATTCATCTTCTACTACAAATAGGCCTGGAAAGATGGTTTCAGTTCCTGCTACTGTTTCTTCTTTAACAATGGATAAAAGCAACAACAATAATGGCGTTGAGGCCCAAACAGGTTCAACTGCCGTTAAAAGGATCTCTGTAAAGAGAAATGTTGGAGAGGCAGGGGCAAGAACTGCTGCATCGCCTCGCTCAAAGTCCCCGGCGAGAACAAACGGTAGGAGTTCTAATGAGAATAATCAGCAGCAGCCATCACTTAGTCGGAGTTCTTCAAGAAAAGCAGAGCAATCTCCTTGTAGGAGAAACCCATTAAGTGAAATTGATCCAAACTCTCTCATGTATTCACAAGCAACTGGCAATAACAAAAGCAACAATAGCACAAGCAGAGTTCAAACTAGAAACAAAGAAATGGAAGGACAAGCAGTGGAGAAAGAATCAATCAATCAGGTTCAAATGCAGAAAACAATTTCTGAGACAAACAGACAGGGTGCTCATGGGACTAATTGCAAAGTGATCAGCAATTTTGTGAGAGAGCCACAAGTCCTTGGAGAAGAGGCTAAACCCCAAGCACTAACAAGAAGTAGGTCAGCAAGGAGATCTAGAGATCTAGACTTCAATCCTGAAACTTTATTGAATCCCACAGCCCCATCATACACTGCATTATTACTTGAAGACATACAAAATTTTCACCAAAAGAACACCACCTCCACCACCACCAACGCCCCCACTGCCACAGCCGCCACAGCCACCATCCCTTCCTTTACAGTTCCAGGATGTGTAACAAAGGCCTGCTCCATTCTTGAAGCAGTTGCTGATCTAAATTCCACTACAAGTTCCAATATTTCATGTGAAGACAAAAGAAGCTCCAATCTTATTGGAAAGAAACTAACTGAAGCTAAAGACCCTTTTGTAGAATCTGAAGTAATAGTAAGTGATGATCTAATGGAACCAAGCTTACACAAATATGTTACAGTAAGGAGAGGAGGCACATCATCAGTTACAGCAGCAGAAGATATGGATGGACAAGAATCCTCAGGCAGCAATAGCTATGTAGGAGGTGGTGGTAGCCAACAGCAGTGGGGATATTACTCTGGTTCTTCTTCATGGGAACCCAACTCGGCCGAGTCAACTGATCGTTGGACTACAAGATCAAACACTAAAGAAGAGGATGATGGTATTAAGGAAGAGGTTGCTGCTAGGAAAGGATTTAGTGGACAGAGAACTGGTATTGGGCGTGGTAGAGTTGGTTCTAACAAAAATCTTCACCCATCTAGTACTAGTCATATTGTTGCTTCAATATGAGATAATGAGTGAAAAATTTGGTTATTTGATTATAGTTCTTTTTTGTTCTTTCAATCCCACTGATTTGTGGTTTTCTAGTTGTAAACATTTGTAGTTGTTTGATTTGATGGTTGCTAGCTAGCAACCTCTTCTTTTCTTGTTTAATTGAATCTATCATCATTTTATAGTTTCTTTTTTATTTGTTACAATAGAAAAACTAGATTCTGCACGAGGGT
>Cluster-39443.0
ATCATTCTCTTTCCATAAACATGATTCATGCCAAGACCAAAAGTGATTGAAGTTTTCATGGGAAACATAACATAAAACGGGCTCTAAAATGTATAATAACAATCATAACAACCAAAAAGAACACAAAAATCCATCAAATGCTGAGATGGCAAGATCCTATTTGTCCATCAAGGACTCAAAGTCAAGAGACCCTACAAAAGCCCAAGTGGGGAAGAGCGCATAGGAGCGCAATTACAGTCAGCACAAAAAAGAGTAAACTGAAAGCAACGTATAAACCCACAAAAAAGCCCAACAACTCAAACTCTTAAGAATAATTTGAAATCAGATGCGGCGAGCCACATGCCAACTAAGTGAGTTACCGTTATTAGGACAAGAAAGGAAAGTCATCGTTAATCTCATGATCCAACGGTCATATTTCACTAGCCGTTTGATTTGAAAAAAGGGAAAGAAAAGGGAGAGGGTACTGACTACCTATTTCTTTTACCCGTTGTTGTTGTGTCTTTTATTTCTCTATCTATATCTGGGTTTTGTAGATTCAGTTGCCTTAACGTTTCTTTTAAATGCACTGTAGTTAAAGTTTAAATCTTTAAGGTCTCCTGGGCTTTCTTCTTCTTGTTAGTGGGTGTGATTGTTCCTTCAGATTTTTTTATCTTTGTTAATTTGATTCAAGAAGATATGAATTTATCTGATGAGAACAATCCTAACATCGTCAAACCCACAACTTTTCAAGGAGGAATGGAGATGGGTAACAGAAAGTTTGGGCAGGAGATTAGGCACAGCAGAAGAGCTTTAAATGTGTTAAATCAGAATTTTATTGGAGCAAAAGCATATCCTTGTGTTGTTAACAAGAGAGGATTGACTGAAAATCATGGAGTCTATGAAAAAACCTCACTTAATCTCGCACATCGACCAATTACAAGGAAGTTTGCTGCACAGTTGTCAAGTACACATCAGCAATGTCCCCAGCAGGAGGCTAAGAAGCACAAACCATCAGTTCCAAGCACAAATGGATTTGGAGACTGTATATTCATAGATGTTGAAGAAAATAAGGCAGCTGCAGATCATCCAGTACCAATGTTTTTAGAACAAACAGAAGCAATCCATGATGAAATAGATCAGATGGAAGAGGTTGAAATGGAGGATATAATTGAAGAGCCAATTGTGGATATTGATGGCTGTGATGCAAAGAATCCACTTGCAGTTGTTGATTATGTTGAAGATTTGCATGCCTATTATAGAAAAATTGAGAATTTTAGCTGTGTCTCCCCAGATTATATGGAACAACAGTTTGACATTAATGAAAAGATGAGAGCTATATTGATTGACTGGCTTATTGAGGTGCATGACAAGTTTGAACTCATGAAAGAGACATTATTTCTTACGGTTAACCTTATCGATAGATTTCTATCACAACAACCAGTTGTGAGAAAGAAGCTTCAATTGGTTGGACTGGTTGCTATGCTATTAGCCTGCAAATATGAGGAGGTTTCTGTTCCAGTAGTGGGAGATCTAATCCTTATATCAGATAAGGCCTACAATAGGAAAGAAGTTCTTGAAATGGAAAATCTGATGCTTAACAAATTACAATTTAACATGTCATTTCCAACACCATATGTTTTCATGCAAAGGTTCCTCAAGGCTGCTCAATCTGACAAGAAGCTTGAGCTTCTTGCCTTCTTCTTGATTGAGCTTTCTCTGGTGGAATATGAGATGCTCAAATTCCCACCTTCTTTATTGGCGGCTGCTGCAATCTATACAGCTCAGTGCACTATCTATGGCTTCAAGCAATGGAATAGGACTTGTGAATGGCACAGTAACTATTCAGAAGATCAAATTTTAGAATGTTCAAGATTAATGGTTGCTTTACACCAGAAGGCAGGGACAGGGAAACTAACTGGAGTACACAGGAAATACAATGCATCTAAATATGGCTATACCTCAAAATCTGAACCAGCAGCTTTCCTATTAGAGCCTCAAAAATAGCAGGAGGGAATGTGTACAGCTTCTGACTTCTTTTACTTGATATTGGGTTGGTGAGGATCTACACAACAATAATCAGCAACTTTTTGGTTGCATCTTAGGAATTTATTGATATTTTGAATTTTTAAGCATTGCAATATCTGGCTGTTCGATGCTGATATTTTCTCACTGTAATTTTCTTTCAATGGAAAAGAATAATTTTATGACACCTCATTGTATCTTTTCATCTTTTCTCTCTTTTACTCGAGCATTAAAGAAGTGTTTGAGAGGTGTCAAAAATTAATAACAACAACCAAACCTTAATCTCAAACTAGTTGGGTCAGATATATAAATCCAAAATGAAAATATTAAGATACATGTTTTAGAAAATTCCGCACGTGTTTGAAATTATCAAAAATAACGGTGTCGAATACGAATACGATATGTATAATATGTGGTTGGTCTATTCAATAACCATATTGCTATGATTGGCAAGGCAATTTGCTCCTCATATTATTATTTCCATATTTGATTTCAAGGTTCATAGTCCTGCATAAAGTTGAGAAATAGTGTTCCTACTCAAGGAGTTGCAATGAAATTTAAACACCGTGTGCATAAATATATAATACAGTCAAAAACCAAAGGAAAAGAAGTTGGCAATTTCCAATTTTCCTCCATTAAACTAAGACCCCGCCAAAAAAACACCAACCCCGCCGCCACTCCTCTGATTGGTTTTGGAGTGCAAGGAAAGTAAATAAATAGTAAATACACTCTCAGTACTTAAACGGTATCGTTTTTTGTCTTCAAAATTTCACCAACCACCTACCTCAAATAAATTATGCTGAGTGTTATTTTGAGAAATAAAAATTGGCCCTAAATTGTAATAATTAAATTAATAAATAAAAATTCTTGTTTTTCAAAGATTATATGAAAAGTTCGAAGCGTTAATTTAATCATAGTTTAG
>Cluster-47399.1
GAAACTTAAATCAGTAAATGTCATATAAATCACTAAACACAAATCAAATAAATTCATTTCATACATGAGGATTCAACTCTCAAGTACATGGTTCATAAACTCTAACAACTTTCCAACAAAGGAGAAATGAACAAAGTAATGACGGTACTACAAAGAATTTCATGAATACATAAAGAATGAAAGAATAATAATAAACATAAAAACTGACTCCAAATTCTATGGACTTAAACCTAAAAATATGTCTGAAAAGAACTGAAACAGTATGAAACTACTACTGTATTCGTACAAATGCCTCTCGCACTATCTTATCTGCAACAAAGAATGAAAGAATAATGACAACTTCTGCTACCTACAAAGAATAATTAGTATCCCTTCCTGTGTGCAAGAATGGAATGAAATGTATCAAGAAAAAAGAAACCTGTAGCAATCAACTTGGCTGAGAAAAAGAGGATGAGCTTCCCGCAACATCTACAGGAGCCCAAGCAGATACTGTGTAGAGAGGCTGATCTAACCAACTCAGAGTAACTGCTGCTCCATCCTGCCCTTGTTTAGTTACTCTATAATCCTCACAAGAATACATCTTCAACAACATTTGGCATTGAAGCATTTCTCTGTCACTAATTCCCATGCACCGGAATCCTCCTTGCTCCATCAAGTTCCTCCACTTCTCAAAACTCTCGTGCCTTTCAAGCCTATCACTTCCTTCACAAGCAACTATGTTCCTTATTTCCCTTGCAAACATTTCCTCTACCTTGATCCTAACTGGGCTGTCTAATGCAAGGCTAGAATCAATTGAGTCGAATATTGCAGAATAGTACTTCAAAGAATTGCACACTCTCGTTTCCAAATTAGGTGCATTGTGTTCAGCTTCTTGTTCTGCCATAAGGACTATTGTAGGACTGGTGCTTCGAATAAGTCCCAAGAAATCTCTTAATGCTCCTCCATTCCCATCATAGAGTGTCCTGTGCATTTGGAAAATACAATTTATCGCAACACTCTCCCCTTCCTTCACATGTAGCATCCACAGCCTCACGTCTTCTAACCTGTCCACAACTGGATGGAACTCGAAAGGCAAGTTCAATGCCTCTGCAAATCCAGCAAGCCTATCACCTGTCTCATTCAATTCTTGCTTGGACTCACCTATTCCAGTAATTCTAACATGGCTAGGAGGATTAGTCCTAGACGCCAAGCTCTGAAACAAACTAGGCCACTGAAGCCCTTGCTTAATATCGAAGTCTATAATATGAACTCTATCTTTCCCTTCAAAAGCTCTCAGCAATATCTCATTTGCCGTGAAATGAATAAACTTTGGAATTGGGCTTACCTGATTCAAAAGCCTCAATGCAGTCCCTGAATCATCATCAACTCGATCAAACTCGCGAGGAGGGGTGATATGAAAAATATGAGGCCAAAGTCTTGTAACTCTAAGAGCTAAAGCCTCAGTATAATAAGCACAAAGGCGACTAAGAGCTTTTCCCTTTGGAGAAGCAAGATCCCCCAATTTAGCTATACAATGGTTGATTACAGCCATGTTCTTCGACCCAATTGCCTCAACACAAGCAGTAAGCAAACTAACTAGCTCAAATGCCTGATACTCTTCTTGGTGATTCTCCTCTGCAGCTTCCAATGTTGTCCCTAGTTGTGCAAGAGGATTTCTAGAGCCATTACCCACTTCATGCTCCAGAACATTCTCACTTAGTCTAAGACCCAAACTATGACTCTCTGATGATGCACTTGAACCAGAAGCTTCTTTTACTGGCCTTTGGCTACTCTCTCCTTCTTTTTCACCTAAATCAGCGATCTCAGTTATCACAGAATCCACCCATGGATTGTTTGACAATGGCAAAGGTGGTGAAATAACTTCACTAGGCACATAGCAAACCCTTTCCTCATCTCCAGAACATGTCAAAGAGAAAGGAGCTTGTGGAGAAGGGTTTAGGCCTCTAGGAACCTCAAAACCTGACTGAAACCAAAAATTTCGACTTCCCAATTGGCTTAGACTTAAAGCATCTCCACATTCATCAGATTTTTCAAAATTATCATTGCTACCCCTTTTTCTCTTAACCCTATTAGTACAAGACTCATCAACTGACCCCTGCTCTGCAAATCTCTTCAAGCTCTTACCTTTCTCCCAAAATTCATCTTTCACTGATTGAGAACTTGTTGTTGCTAATGGTGGGAGTCTGATATTCTGCTTCAGAGAACAGCTGCTGGTTTTGGATTCGAGTGATTTATCAACAGAAAGACCAACACCAACTGGCCTAATGGGGTTTGACCGTGATGATTCTTTTCGAGAGAAAGTACATGGTAAGTCCAATCTCTGTGTGCTCATTGAAGGTAATTGGAAATGGCAAGCTTGAAATTGTGCAGGTGACTCACTCCTTAATCTATGCCTTGGTGACACCAATGTAGAACTAGAACACCCAGCCAACATCCTCTACAGATTTCCAATTTTTCTTTTTTGTTTTTTTTGTTGTGTAATTCACCCACCCTATTTTCTGCTTCCCTATCTCTCTTTGTTTCTATAATAAATTTTTTGAATTATGAAACAAATGGTTAATTTTTGAGTGTACAGATTCTATGTGTTCATAAAAACCTTTGCATGTATGTACTTGAAAAAGAGAGAGAGACTAATGTGAGTGTGTGAATTTCTTTTGAACAAATCAATTAACAAAAAATAGGAATCCGATGAATTTTAAAAGAATCAAAACGAAAAAGTTTCTGTAAAATTCAAGTGTTCCTATATGGCAATGTGAATGTGCAATCTATAATTAATTAACAAAAGAATGTTCAAAAAATTTCCCCACCCCCAAAAGAATGAAAGAATTTGTTAATGAATCAATCAAACACCTAAAACAAAACAATCATCGGATTCCAACACCTTCAAAACAAACTCATTGAGAAAAGCTATGAACACAATCAACAACAATGGAATTCACTTCGTGAAAGGAGGAAATGTTAAAACATACTCGGCCAATTCGGTAGCTGAAGTCAGTAGAAATCCGTGAACCCACATCAGCATTTGAAATTTGCAGCAACTCCATGTTTACTCAAATGAAACCAAAAGCAAAACCCAAAAACCACAACATACATGAATAGGTGATTAACAAAGAGACGCAGCCCACATCATCACTTCCTAGCTTTCACTACCCAAAGAAACCAGAAACCATTAAAAGCTTGTGTTTTTATATACTATAATGTTCTTTCTTCTCTCCCTCCCTCCCTCTCTCTCTACTACTTCTCCTACTACTACTACTATACTACTACTCCTAGTATAACTTCCATTGCTGTCTATATCATTAATTGCTTTTCCTAAATTCTGTGGACCTGTTCTGTTTTACCCGGCACTCGGAAAAAAAAATGATGACTGTGAAAAAGGGCGTTCGAGAAGATTGGGGAAACTCTGTGTGTGGGCCGTGGGATTTTGATCAAACGGTGAACAATCCAAGTCCAAGTGACCGTTAAGGGATGTCGGTGAAATATGACCGTTGGGGAGTTGGTGTACGGACGAGTGGTGCATGTATGGGTGATTTTTATCCATATTCCTTGCCTCCTCATCTTTAAGTGTGTCTCTCTGCCTGCGTCGTGAGTCACATGAGACGCACGTGCCTGTCCCACGATACCCGTTCAATTGACCGTTAGGCTTTTAATAATACGACATCATCTCGTTTCTATGTTTTTTGTTTCTTTTGTTATTTGTTAACTTCCTTGACCTCCCATAGGATTAGGATTAAGAAAAATGACGCCACATGGCGCCACAATGAGCCGTCATTACAGTCTGATTTTGTAATAATAAATTGTGGTTTGACTAGATGGTTCAGCAATGACTGGCTGGGTCCTTGCAGTATTGTGTCACGTTATTCACAAGACAGGGGTCTATATTTTGTTTTAATGTTAGTATTTTAAGAGTAATGTAATATCTCAGTTCTATTTTCTTTTTTTTTTT
>Cluster-4662.0
TTTTATTTTTAATATTAACTATATGCCATTAATTAATGATTCAGAATTTACAATGAAGAGGTATATTATACTTGCTACTTATTAGCCATGGAAAGACGTACAAAGGGGATATTTACAATGTGTTCTTGTACTGTATATGTTATTAGGACACAACTTAATTAACTACTAATTAGCAATTAGCAACCTCTCCTCCTAGGATATACTTTGACGCTAAGAGGGTTTGCCAGTTCACAAGAAAGCCTTAGCACTTCCGTGAGATCCACCGGGTCACGATCCGATTGCACCCACTCGAACTCATGCAACAAGGTCCCCACCCAAAAGCTAACTGTGGCTAAACCCAATGCCTTCCCGGGGCAAGTTCTCCTCCCCGACCCGAATGGAGCCAGTCTAAGGTCCGACCCTAAAACTGAAAACTCCGTGTCAGTGTCTTTGCACATAAATCTTTCTGGCCAGAACTTGACTGGGTCCATCCAGACCTCTGGGTCCCTTGTTATGGCCCACATATTAACCATAGCTGTGGTCCCTTGAGGCACCTCATACCCATCCACTTTAGTATCCGTGATTGCCAAACGGGCCCAGGATAAAAGTGGGCCCGGTGGGTGTAGCCTAAGTACTTCTTTCACAACTGCTTGTAGGTAAATCATTGATTGAATATCTGATTCCATCAACGGCCTTGATCTTCCCACGACTCGATCAAGCTCATGATGGACTTTTGATTGGATTTCAGGATGGAGTACCATTCTTGCTAGTATCCACTCTATCAAAACCGCAACAGTATCGGTTCCTCTAAAAATCATCTCCCAAAGAACAGCAACCATATCTTGGTCTGACAACTTGTCCGGTCCTTGAAGTGAGAGTAAAACGTCCACAAAATCTTGCTTCCTTTGGCTGTAGTTTAACTGCGATTTGTGTTGGTCAATAATCTGGTTGACAAAATGGTTGACCTTAGGAACAAGTTGGGAGCACCTGAACCTGATCTTTTGAAAATCTAAACATGCAAGCCAAGGAAGATGATCGGACCAGTTGAGCTTCCCAAGTAGTTCATAACCTTCCTCAACAAGCCCTCTCAGTTGTTCTGTTTCACTATTATACGAACTCAGTTCGTATCTACGCCCAAACACAGACCACATCATGTTGTTAAGTGATGCTTTTTTTAGTATACTGCGGATTTGGAAATCCCCTTTCTGACATGCAATTAGTGATACCATTTGAGAACCAATATCTGATCTCTGTGTCTCTGTTAAGTTTATTTGTTTAGGACAGAAAAGATGAGTTGCTGCGATTCTCCTTAGGGTTCGCCAATATAGTCCATAAGGAGCAAAGCCAATTGCTCTGTTAAACATAAGTCCATAAGCAGATTCTTTGAGTGGACGATCTGCAAAGACTGAGCTGTTTAGAATTTCTTTAGCCACATCAGGATTGCATGTGACTATAACCCTACTGTCTCCCAGGCTAAAAGCCATCAGTCTTTTTGCCTTAAAAAGATTAGCTGCAGCTGCAAGCTTATGATGAGCTAAGTTAGCCATGAGATTCATGCTGCCCAGCAGTGGAAACCCTCGAGGACCAGGAATTATTTTGCTTTCTCTTTTAATCAACCAGTGTTTACCCCAGGCAGGGCCTCCAGGGTAAGCCCAGTAGCACAAAGACATGGTAAGCCAAGCCATGCAGAGAAACATAAGAAGAAAAAAAGTGCTATGAGAAGAGAGAGAGTTGCATTTGGAAACAAGAGCTAAAACCCAGAAGCTCTCAAGCTGTGTTTCCATGGAAAGAAGGAGAAAAAGTAGTAAAAGTAGTTGTTTTTTAGAGTAGTTTTTTTGTGTGTGCGTATGCGTGGGCTTTCCTTTTTTGGGTAGAACTATGAAATGGGAGATTGGTTTATATAGAGAAAGACTGAGAGGGAGAAAGAGGGATTGAAGGGTGGAGGATTATTAATTTATTAATTATTTTTGTACCAAAGAAAAAAAAGACTGTTAAACAGTGAATTATGAAAGCATAACAGAAAATGAAAGGGCCGTTATTGAAATATCTGCGTGCGCCGCCATGGATATGTAACGCAGCAG
>Cluster-13572.2
TTTTTTATTTATTTATTTGAACAGCTGGTTCAACCGGTTGAACCGAGGGTCAGTCAGTTTTCCGATTCAGGTTAATCACATCCGAATTTAGTCAAACCCATGGTCAACACCAAATGAGTAATTTGATTGAACAGAATTTCATGGTTTTATGTATCGTTAGCATTACTAATACAATATGGTTAATACAAACTTTCACATATTAGCACACATTTACAAAATAAAAATACATCATCAGACATTCAAATAAATTAGTATCATTTCATCAGTGCCAGAATTCGAAGCCAAACTCTCCCATCCGCCATGTTTGCCATCAAAATCTGATAATGTGGCAGCAATCACTTGTTCTGCTTAGCAGCAACAGTCCTCTGGACAGTTGAAACACCATCTACAAATTTCGTCCGAAAGAGGACATTGGCATTGTTGAACATGCCTTCTTTGAGTGAAACCACAATAAACTGGGAATGTGGGAAGTGAGCTTTGATCATTCTCCCTATGTTCTGTGTGTGGCTTAAATCAAGAGCTGCATCAACCTCGTCCAAGATATAAAGTGGGGCAGGTTTAAAGAGAAGCAGTGCCAAGATTAGAGAAAGGGCAAGCAGAGATCGTTGGCCTCCGCTTAGCTCTGACAAGGACTGTTTCCAGACACCTCCAAATGCAACACGAACCTCCAGACCATCCAGGAAACTGCAGCCTTCTGGTGGTTCTAGCTTTGCTGTGGTTCCAGGCAATAGTGTAGAGAAGATGGATCCAAAGTCACTGTTAACTTTAACCCAGGTAACTTTGAGAGTTTCTTTCTTCTTCTCATCAAGCTCTTCAATCACCTTCTTGATCTTGGACTTGTCATTCTCAATAATGTTTTTCTTCGACATTAAGTCATTATACTCATCCTCAGCTTTCTCAAACATTGCCATAACCTTCTTGTTCACCCTTTTCTCAAGGCCTGATTGCTCAGCTTGTAATTTCTCAAGTTCTTCTCTTGCTTTCTTAGGATCACGAGACATGAAATCATAATCTGTCCCACTTCTTCCAAATAGTTGTTTCTCAGAAGCAATCCAGGCATGCTTCTCAATCAATTTGTCCACTTTTGTAGAGCAATCTTTTTGTTGCATTTCCATTCTTTTTACCTCATTTTCTAGCTTCTTCCTCTCAAGCTTTGTCTCACTAACTTTTTGTTGTAGTTTTTGCTGCTCCTTAAGGAAGCTATTAATTTGAGAATCACATTCCTTCATCTTTAGACGGATCAATTCAAGCTCAGAATGAGCTTCATCATGAGTATTACGTACAGAAGCAACCTTAGACTTTTGTTCTTCCACTTCCAAATTGAGATGGTTAATTTGCATCCTCAAGGAACCTAATTGACTCTCCAACGACGCCCGTTCTTTAATGACAGCTTCCTGTTCCATAATAAGCCTCTGTTTTTCATTTTCATGTCCCTTGAGATCTTTTGAAGCTAACTGAACTTGAGCTTTCATAGCCTTAATCTTTTTCTCCAAGTCTTTGAGCCTGCCTTCTCGATTATTATCATGCTCTCTGATCGACTTCTCAAGCATAGACACTGTACTAACACATTCTTCATACAAATTTTGCTTTTCTTTGGCTATAGAATTTGCTTCTTCAAGCTCCTGCTCAATCTTCTTCACTAATTCACCAAGCTTATGATGTTCATTTTGCTCAGCCCGGCCCTGGAATAATGACAGGTCATACTGTTTAAGTTCCAGATGTTTCTTAAGTTCCATGAACTTTTTATGACGAGGTAGAAGCTCTGTAATCTTAGCTTCAATTTCAGATAATTTTCTTTGATGTAGTAAAAGGTCTGATTCAGCATTTGCCAATTCATGGAGTTGTCTTAACAAATCACCACCACCCTTGCGGCTTCCACCAGTCAAAAGACCACTTGGTTGAAAAATATCACCATCAACAGTGACACTGGGAGTGCGAATTTCTCGATTAAAAGCAATCTCCTTTGCAGCATCCATGGTTTTGCAAACAAAGGTTGAACCAAAAACATATTCCATAGCGTTTCTTAAGTCCTCATCGTAGCCAACTAAAGAAAGTGCCAATTCTGCATTCCCCTTGCCAACCAATCGAATGGCAGCCTGCTGAACTCTATGGGGAACAGTATGGGATTGAATTTTGTTCAAAGGAATAATTGTTACTCTTCTCCGGAGTTCACCATTTTGAAGAAGTTGCTTTCCAGTATTTTCAGTGTCTACAACAACATTAAATAACTTGCCACCAGCAGTAACCTCTAAGGCAGTCATTGTGGAGCTATCCTTCACTTTGATAAGTTTTGCAACCACGCCTTTCACTTTTGATCTATCAAAGTTTTTTACAGGATCACGGTAGGTGAATTGAACATTTGATAATTGTGCTGAAAGATCCCGTATTTTGTCTTTCAGCTTCTGCAAAAAATCCATTTCAGATGCACGATCCTTTTGTAAAGCTTCCATCTGGCCCTCCTTATATGGAAGAGATTCCAATGCCAAATTAACATTTTCCACGTCTTTACTTCTAGCATTAAATTCATTTTCTACAGCAACTGCTTCCTCACGCTTTGACAATAACTGATGCTTTTTTTCTTTCAGCTCTTTTTGGCAATGGTTGATTTTGGTTTTCAACTGTTTCAATTCTGTTTCTGCATTTCCAACAGCAACCTTTGCTTCAGCTAGTTGATCTTCAAGGCATTTTTCCTCATTTCCACTACTTTTTCCAGCTAGTACACCTTGGTAATCCTTCTCATGTTCTTCCAAAGCCTTAGAGAGTTCCTTGACTCTCTTTTCGAGATCAGCTGCTCCTTCTTCAGACTTTCTAACAGCAGTGGCCTTCTCTTCCACTGACTGTTTCAAGTCTTCAATACCATCGACAATCTTCTCGGCATTCTCATTTTCACCCCTTAAAGTGTCCTCCTTGTTGTGCAGCACGGATACTTCGCGCACAAGATCTTGAGAGAGAACATGTACTTTATCTGACAAAGTTTTTACTTCCCCACCCATACTAGCTTCCTTTTCAGCAGTCAATTTTGATATTTTTGTCTCCATTTCCTGTATTTCCACCTGCGTCTTTTCTGTGTCACCATCAATTTCAGAAATCTTGGCCTTTATCTGTTCAACCTCACCAATTGTGTTTTCTCTAATCTCCTCTGCTTGAACATACTCATAAGCAATGCAAAATCTTTTAAGTCGGTCTAATTCAGCATTGCCATTTGCCCACTGCATGTATTGGATCCTTTCCTTCCTTAACTTCTCCAAAGCAGGAAGTATTTCTTGGTCAAGGAGCTTATTAATCTCATCAACCTTACTCTGCTTCTTCTCAAGTGTTTTCAATGCAGCATCTTTCTTTGTTTCATACATTCTAGTCCCAGCAGCCTCTTCCAACATGGATAAAATCTCAGGGGGCTTCATATTTAAGACCTTTGTGATGCGTCCTTGCATAATGAGAAAATGCGGATTGTTAACATTCAGCTGCACTGAATGGAAAAGGTTCTGAACTTGACTAGGCTGGGCAAGCTTTCCATTGATCAGATACTTGTTCCTTCCACCGACCACAATCTGTCTCGTCACCGTGATCTCTGAATGATCCTCATATCCAAGGGGACTCCTGTTCCTATCAGAGTTATCGAACACAATGGACACAGTGGCCTTAGTAATGAGGATCATTCAGAGATCACG
>Cluster-48392.0
TATTGTCCTTCTTATATTTGCTTTCCTCCCTAGATTGTTATCCAAACACACTGTAAGGATCGATTTCAATTTCAATTCGAGGTCTTCGAAGGCTTTGAGCTACCGGTTTATTAAACTGAAATTGCCAGTTCAATTACACCCAAAAAGTTTAAGGGCTTAATTGCAATGATTTTAGAACTTAGGACTACAATGTGAAAAATAAAAAAGAACAGAAACGGAATCTGCCAACAGGTTAAAGCACCTAGCCACCTAAGGATATTCTAGTAAATTTGAAGAATTTGTAACGGCTAGTTGGACTATTACCGTTGGATATGTGGGAAGCCCTTAGCACGCTCCCCAAGGCGTCCAGCCGTCCACAGTTCACCCACAAACTCACTCTCTCCTTCTGATTTCCATTTTCGCTTCATCAACTGGAAAAGGTACAACAATTAGAAGAAGGAAAAAAAGATCTTTAATAAAAGATTCACTTTTAATATACAGTTCAGTTGCCATATATAGAACAAAGGTTTTTCCTTTCTTAATAGAAGGAGCTGATTTTAACTTTTACAAGGGATTATAAAGGAAGAATCGAGCCGAAGGGAGCTCTTCTGCTTTCGCTGATCACCATGAACATCTTCAAGAAGAAAACCTCTCCTAAAGATGCTCTCCGGGCCAGCAAGAGAGAAATGGCTGTTGCCACCAGAGGTATTGAGCGGGAAATTGCATCTCTTCAATTGGAGGAAAAGAAATTAGTCGCAGAGATCAAGCAAACAGCTAAAACTGGAAATGAGGCTGCCACCAAGATCTTAGCACGTCAACTTGTTCGGCTACGGCAACAGATAACAAATTTGCAGGGTAGTCGTGCCCAAATTAGAGGTGTAGCTACTCATACACAGGCACTGTATGCTAGTACTTCAATTTCTACAGGGATGAAAGGTGCAACTAAGGCAATGGTGGCAATGAACAAGCAAATGGCTCCAACAAAACAAGCTAAAGTAATAAAAGAGTTCCAGAAGCAGTCAGCACAAATGGACATGACGATTGAGATGATGTCAGAATCCATTGATGAAACTTTAGACAAAGATGAGGCTGAAGAAGAAACAGAGGAGCTTACTAACCAGGTGCTCGATGAAATTGGTGTAGGCATTGCATCTCAGTTATCTTCAGCTCCAAAGGGTCGAATTGCAGCGAAGAATGCTTCCAATGTAGTTAAAAGTTCTGAATCTCCTGATGTTGAGGATCTAGAGAAAAGATTGGCATCCCTGCGACGCATCTGATATAGGAACAAGGTGGTCAGAACTGTTCAGCAGAGTCTCATTCCATGTAAATTTTCTCGCAGAAAGAATTATATGCATGCAAATCAGAATTGTGTATCACTAGGATTGCTGTTCTTATATATGTTCTATAAACTATAAATAACAAGATCTTCTATATCTATCTCCTATAAAAGAAATATTATAAATATATCCATTTCACACTTGGCACTCATAGTCTTGATGAATTTTAGTTTCTGTGTATTTGTGTTCTTGAAATAATCTTATATGTTTCAAAATGTAATCTTTACGGAGCTCCTTTTTCGGTTTGTAATGCACTACTTAGTTACCTAATGACTTGTTCTGATTAAAAGACATTCTGCAACATAAATGGGATTGGGAAAGCTACTTCCGCATTGAAAATTATTGTGGAGTCAATTCTAAGTCGGGATTGATTCCATGTGAACTTGCACATATTCATATCATATATCGACCGTTGGATTAGCATGTTTTGTGGGTCTGATAGTGAAATTATGCATGCATTTACAGTTGCATAGAATCATTTTTCCTTTTATATGGCATTTCGTTTATTTGATTTGAAAGTGCAAGTTGGAGCACAAGTGAGGAGACAAACAAGTTTTGTGTGGGACGAACAAAAGGCCTTTGTTTCTGTGTTTCTTTTTGGAATGGAAAACCCTCTTGGTGGAACGGAATTCAACAAAATTGATGTGAAAAGACATTCAATTTGTTGGATGCTACCAAAAAGTCTTCTTTGACACAAAGAAAAGAATAGAAGCCATATGTGACTTTAAATGCATTCAGATAGTGACCTGGTTCTGAGCTATTCCATAACAGGAGTTTTGCTTTGAGAAGGGACTATGGCGGGGATGAAGCTAGGATACTTATTTTGGAGTGTCAATTATAATGTTTTTAAGGGGGCCAAATATAATGTTTTTTATATTTTGAAGGATCAAAATATAATTTTTCATAAGGAATTTTTTCTGAAAAAAAAAACAAATTTGGAGTGCCCTGGGCGCCCTTCAGTCCCCAAAGGAGCTCCGCCCCCGGACCATTGGATTAGTAGTCCCAGTCTAATGGTGGAGTATCTACCCCTGTGATTTTCTGGTTAGGTACTAATATATTTGTTATCTTTTCTATTTTTCCTGTTTTTAATTTCTGATTCAATAAATTAAAAAATGAGGGGTTATATGGTAACGGTTTTTTTCTTTTG
>Cluster-45045.1
TTACATACAGTAATCTTAGAGAAAATATTACAGACTTACACAAAGAGAACTTATGCAAGAATCACAAGATTTGATGTGCCTTGCTTTTTTTTTTTTTTTTTAATTAATACACTAATATTATATATGTGCTAAATTAATTATACATAGCATCACTAGAATAAGAACAACTAGTTGACAACTGCTAGAACAGAAAAAGATCCCATTTCGCGATTCTTGAAATAGGGTTTACTACTACTAGTTATACTATATAATATTACTAACAATGCAACAAGAGGAAATTGATAATAGAGATAGAGAATATGGTTCTTCTTGATCATGCTTCAGTTTCTTGTACTTCATTATAGCTTCAGATTTTTCATCCTCTGGTCCCTGTGGTCCTGTAATTAGGGAAGGGGACTTGGCCAGACTCGATATACTTGACATCCCGCACGAGAAGCTCATAGTGCCTCTTAACTTCATCGGCAGTTTTGCCGCCAACAGCCCTGGCGACATTGGCCCAACGGTCTGGTGTGTCTTTGTCGTATACAGCCAAAGCCCTTTCAAAGGCTTTGTTCTGCTGTGCAGTCCATGAGGCAGACCCACGAGAGGACATTGAGCTTGACGCCATTTTTTAGTAGTTAATTGTTATTTCTAACAGAAAGACTGAAAAAGAAAGTGTTGTATAGGTAGTCAAAAGAGAGATGGATGGATATATTGTATGTGCAGTCCATG
>Cluster-50821.0
TAAACCATTTCATCAACAACTATTTTTCCATATACCAAAACAAACAGATGACAATCTTTCCATAGTTAGATCAACTCATCAGTCATCCCTCAACTACTATGTTGGGCAAAGAATATTAGGCATTGATGAGATAACAAGTTTGATTTACATTTACCCATACGAATCTTGTTTCCCAATGAATTTTTGTTAAATGAAATTTTAATTCTATAAAGTATTTTATGACTTCAAATTCTCAATTAAATAAAATAAAAAAGAGTTTGTTCAAATCATTAATTAAAATTTTTATTTTTAAAACCAATAAGAATAGAAAATTATGAATTACCGATCCATATTATATGCATTTAATTCCGAGTTTCTATCATCGACAGGCTGTAAGACCGAGCAAAATTTGCCCAATCCCTCGAGTTGCGTTCGGGTTCGGGCACACTTCATCATCTTACATTCGAATTTTGAACTTAGGAAAACAAATACTCCATTAATAAGAAAATTAATGGTAATTACTTAAGATCATCGTATTAACACCATCAAGTTAATCAAACCAAATAACAACAACACCAGCCATTGTTCTTCTTTTATTTTTGCTAATGGAAACCCGAAGCAGTACTCTCATTAATACTTGAACTCATAAATTCTCTCACTTCTCTAGCAATCACATCTCTCATCACATCCCAAAACTCAGCTGGCAAACTTTCCGCTGCCTTCTCCGCCGCCAATCCACCATCACCACTGCAACTACCCCCATTAACACCAACCCCCGGCGGCGCAAGAGTCAAAGCGGTCAGCGCATCTTCCTTCTCTTCTTCTACTACCACCTGCGAAGTAGATCTTGATGCAACAGCAACAGTAACCTCTTCTACTATATTGTTACTTATATTATCAAAATTACCCTCCATTATCATTTGATGCTGCTGTTCTCTTGCTCTTCTCTTCAAAGTAGAGTTCCAGTGATTCTTCACCGCATTATCGGTTCGACCAGGCAGCAATCGGGCGATGGTGGCCCACCGGTTACCGTACGTAGCATGAGCGGCCAAGATTGTCTCGTCTTCAGCTGGAGAAAATGGACGGTGCTCCACATTTGGGCTAAGTTGATTGCACCATCTAAGCCTGCATGATTTACCAGAACGCCCTTTAATATATCGACTAATTAAGGACCAATTTCTAGGTCCGTGTCGTTCGACAAGTCGGGTCAAAATCCGGTCTTCCTCAGCACTCCACGGACCTTTGATCCGCTCCGGTTTGTTAGTATTTCTTGGCGTATGGTTACCATTAAAAGAAGACTCCGAAGAGGAAGATTCTGAAGAAGAAGTGGAGTACACGTTCATTGCTTCCATTAAAATAAAAAAAGTGTGCTTTTGGAAAACAAAAGAAAAAAAAAGGACAAATAGAAAGAGTACTGAAGGGTTTGGCTTCGAGTGAGAAAGAGAAGTGCAATATACAATAGAATCAAGAAGATGAACTGATATGTATGTATCTATATGAGTGGAAAGAGAGAAAGAGAGAGGTGCATGAACTTGGCTGAGCGTCCAATAGGATGTTGGTTTTTTTTAAGTAGAGAGAGAGAGAGAGAGAGAAAGAGAGGCTGAAAGGTTTCTTCCAGGAAACTGGCTTTCGTAAAG
>Cluster-35802.0
AAATCCTTTACTCCAATCACTTAATACACATATAAGCCACGAAACAAAAAATGGCTATCAACACCAGTTCAATTAGCTTCATTTTTCTGTTATTACCGTTGCTCTTGCAGATTCATTCTGGTAAAAGCGAGCTCCAATTAGGTTACTATGCAAATACTTGTCCAAGAGCAGAAGAGATCATCAAAGAGCAAGTCATCAACCTCTACAATGAGCATGGAAATACTGCTGTTTCCTGGCTTAGGAATCTCTTCCATGATTGCATTGTTAAGTCATGTGATGGTTCGCTATTGTTGGAGACGGTGAACGGAATTGAATCGGAGAAAGCATCATCAAGAAGCTTTGGAATGAGAAATTTTAAGTATGTAAACACAATCAAAGCTGCCCTTGAAGCTGAATGCCCTTCCACTGTCTCTTGTGCTGATGTTGTTGCTCTTTCTGCAAGAGATGGCATTGTCATGTTGGGAGGACCAAGAATTGAAATGAAAACAGGAAGGAGAGACAGCAAAGAAAGTTACGCAGCAGTTATCGAAGACTTCATCCCTAATCACAACGATAGCATCTCACTGGTTCTTTCTCGCTTTCAATCTGTGGGCGTTGATGTTGAAGGAACAGTTGCTCTTTTAGGAGGTCACTCAGTGGGTAGAGTTCATTGTATGAATTTAGTACAAAGACTCTATCCCACCGTTGATCCAACTCTGGATCCTGAATATGCTGAATACCTAAAAGGCCGATGCCCAACTCCAGACCCAGACCCAAAGGCAGTTCTATATGCAAGAAATGATAGGGAGACACCAATGATTCTTGACAATTTTTATTACAAGAATATATTGAACCACAAGGGATTACTTTCAGTAGATCAACAATTAGCTTCCGATCCGATTACATCTCCGTTTGTCGAACGAATGGCTGCCGATAACGGTTACTTCCATGATCAATTTGCTAGAGCTGTGCTCTTGTTATCGGAGAATAATCCGATTACAGGTGATGAAGGAGAGATTAGAAAGGACTGTCGCTATGTGAACAGCAACTAGCAAATGCTAGAAAAGTAATGTACTTAGATTAATAATGCGGTGTTATACCCAATAAACTTTCAACTTTACGACTTATAACATTATACCCAAAATGAATTTGATTTTCTCAGACACTGCAGTTTAAATTTGTGTTAAAATTGCACCCTAAATTCAATTTGGTGGCGGCGCACTCCGACAACGTCACTAAGACCAGTATCCA
>Cluster-47740.0
AGATATATTCCTCTTCTATGGTGAAAATAGAAGTCGCTCACAGTCACGTTATGAAAGAAGACAAAAGATGTCATTTACTTGTGTAAGTCAAGCATATGCCCACCAATATCAGTAAGAGTAGCCCTAATTGCTTTTATCTTTAATTATATATCTTCCTTTTCTTTTCTTTACCTAATAGGATACATCGAAGCCCACCAAAGAAAATAAAGCTCTTCCTGATCTGTTTCACACTCACCATTGCTTCTTTCACATAATATAATTTTCTATGTCTGTCTCATCAATAATCATTTCACTTTCTCTCTAATTTCTTCTTCTTCTTCTTCTTTCTTCTCCTTTCCATGGATCGGGTTTTGCTGCTTTTTCTGTCATGTGTGGCTCTGCCACTGGTTTTTACTACAACAACATGGGCAGAAGAGAAGGTTATGAATCCAAAACAGTTGGAAATGTTTGTTGATGAGATTCCAGATGTGCCTAGAATCCATGGTTATGATATTGTTAATGGGGTTCCCAAGCCTAAGCGACTTAGAATTGGCATGTTCAAGATAGAATGGAAATTCCATCGGGACTTACCGGCAACACCAGTGTTTGCATATGGTGTATCTAAGCACAACGCAACCGTTCCTGGTCCAACAATTGAGGCCATTCATGGCGTTGGCACCTACGTGACGTGGAAAAATCACCTCCCTTCAAAGCACATACTTCCATGGGATCCGACAACCCCAACCGCCATACCTTCCACAAAGAAAGGCATTCCTACGGTGGTGCACCTCCACGGTACTATTGGCGAACCCGAGAGTGATGGGAATGCCCAGTCATGGTTCACTAACCGATTTGCTGAAAAGGGACCCACGTGGACCAAAAAAACATATCATTACCACAACTTTCAACAACCTGGGAACCTTTGGTACCATGATCACGCAATGGGGTTGACTAGAGTCAACCTATTGGCCGGCTTAGTTGGAGCCTACATTATTCGTCATCCTGAAGTTGAGGCCCCACTTAGACTACCTTATGGTGATGAGTTTGATCGGACGTTGATGGTGTTTGATCGAAGCTTCCGTACTAATGGTTCGATATACATGAATTCTACTGGAAACAATCCCTCCATACATCCACAGTGGCAACCCGAGTACTTCGGAGATGTAATTGTGGTCAATGGCAAAGCTTGGCCGCGTATGATTGTACGACGTCGTAAATATAGATTTCGCATTATTAATGCCAGCAATGCAAGATTTTTTAGATTTTTTTTAACCAATGGCTTGAGATTCATCCACGTGGGATCTGACTCTGTGTATCTTGAAAGACCTGTTGTGAGCAATGAAACTCTCCTGGCCCCATCTGAAGTTGCTGATGTGGTTGTTGACTTTTCAAAGTCAAAGTCAGACACTGTTATTCTAGCTAATGATGCACCATATCCATATCCAACGGGGGACCCAGTCAATGAACCAAACGGTAAAGTGATGAAATTCATCATCAAGAAGGATCCAGAAGTTGACACGTGGAGAGTGCCTAAGAAGTTGATTAAATATTCTTCTCCAGAATTATCCAGTACGTCGCAAACACGGTACATTGCTATGTACGAATACACAAGTGCGACTGATGAGCCAACTCATCTTCTCTTGAACGGTAAATCTTATGAGGAACCAGTGACTGAGACACCAAAAGAGGGGACCACAGAGGTGTGGAATGTGATCAATCTAACGGAGGATAATCATCCGTTGCATATTCATCTGGGATTATTTGTAGTGATTGATCAAACGGAGTTGGTTAACTTGGAGGGCTTTAAAGCTTGCATGTTGAAAGTGAACGATGCGATTAAGTGCAAAATAGACAAGTACGCACGTGGTCAGAAGTTAGAGGTGCAGGCCCAAGAGAAGGGGTGGAAGAACGTATATAAGATGATACCCGGATACGTCACCAAGATTTTAGTGAGGTTTGCTTACATACACTCGAATGCATCCTACGTGTTTGATGCAACCGCGGAACCTGGCTACGTCTACCATTGCCATATTTTAGATCATGAAGATAATGTCATGATGCGACCCTTAAAGTTAATTCGTTGAGGAGGCGAACTGAGAACATTAGAGTTTTAAGAACAAATTAAGGATGGCTATTTATTTTGAAATAACTGCAGAAGTTGAAGGAGGGCCAAAGTGTAAAAATATAGAATTTGTGATAATACCAAGTACAAAATATGGTGTTGATCATATTTTATTATTCAAATAAATTAATAAAAGGTATTATTATTATTATTCAATAAATAATTAATTTCAGTTTTATCTTCCCCTTTTGAATTAAATAAATAAATAAATAAATAATAAAAGTGTGCTACCTTAGACAGGAAAAAAAAAAAAAAGGGGCTAAGACAGTTCTAGGTATGCCATCTTACAAGTTCTCGCTGCCTTCATACGTTGCAGGTTCTACATTCTTCTGAGAGCAATAAAATTAAAAGTTATTTTCCAAGTCGTTGAGACTGGATAGTTTTTATTCCTTCCCCCACAGCACTCACAAAGCTGACCTGATTTGAAAATATGGTAATAATCCAAAGGTTAGTGGTTGCTGAGGTTGAATTAATTCTATGTTTTGAATTTTTTCTTTTTGTTTTTGGGAATGAACACCTTACTTGTATATATTCATTTAGATTCTGTTACTGCCAATTCTTTTGATGCATCTGTAAAATTAGAACTTCTGTTCTTTCTTTGCTTGTCGACAAATAGAAACTGGATTCAGTACAAAGCTCGTTTCTTGTGTTGACAGTCTAATTCTTAGTGGATGATTATTGCTTGGCTGAGTTAGTTGGAAAATCCTGTATGTGTATATATATATATACTTTGGTGCAATATTGTTGATTTTAATCTCTGCTAATCATCTAAAGATTAAACATTCTTATCTAGTATTTAAAAATTTTTAAAAGA
>Cluster-2987.4
AAGGTGGAGGAAGCGGTAACACTCATGTCGGAAACATTGAAGGTGGAGGAAGCGGTAACACTAAGGTCGGAAACATTGAAGGTGGAGAAAGCGGTAACACTAAGGTCGGAAACATTGAAGGTGGAAAAAGCGGTAACACTAAGGTTGGAAACATTCAGGGTGGAGGTAGCAGGAGCAGTAGCACTCAGGCGGGGAGAGTGGGAACACTCAAGGCGGAGCTGGAGCTGGACATTCTCATGACAGAAACACTCAAGATGGAATTTTTCGTAGTGCCAAAAATGAATTAATTAAAGTGGACATCAGCATTAGTATCCCAAAAACTTTTTAATCAAATTCAAGCGCTTGTCATATTATATTATGTAAGGGAATAATCGGTGCTTGTTTTTCTGTGTGAAAGGTGAGGATAGTTAGAAGCATGATTGCTCCTAATGTATGACTCACAAAATAATAAAAGCTTTAATGTTGTTTGTATACTTTGCATAAGTGATCTTTAATTTATGCAATACTATTTCTAGTGAAATAATTTTATGTTTCTAATTCTATATATGATATTTCTATGTAATTAAATTTCAATAGTAACTATATAAGGACTAGTCTCATTCCTAAAAATGATGATTGATTTATTGAAAAGGTAAGTGAAATTTG
>Cluster-51430.2
TGAAAATCAGAAAGGCAACCTCAAGTTTGTGGATTGAGCTATGGATATTTTACAAGTCCCTTTGAAAACAGAAGTGTGTTTACATGCAAAGGAAGATGAATAGACCAGTCAAGGCAGAAAAAAACATGGAAAACAGATACGTAGCTATGGTGTATACCAATGTACACTTTCTCGAACTCCAATCTCATTCTCTTCTTACAATGTATAGTATGTAACTTCACTGTAAATTAAATGTTTGACTTTAAGCTATTTTGTGAATGATAAGTAGTTCGAATTCATGGATGCTGTATACTTCCCAACGGTTTACTTTTAGTGATATTAGTTGCCTCAGTTTCAAGTATTCATTTTATATTTGTGCCAATTTTAAGTGTAGATGTGTCGCATGACCTAGTAAGGATATGCAAACAAAATTACCTTGAACCAGGAAGAAAAGATTTATATGTATTTGAAATGGACACTAGCTTGACTTTTAAAGCCAAGGAAAATCAAAGACAACAAAATATACATGGAAGTCACACAATTATTTAGCTTATGCAGCAGCTATTGCACACTATAAAACCAATCGGTAAAAGAAAAAAAAAGAAAGGGAAAATGAAAAAGTATAGATACAATACAAATGCTTCAATATGGAGAAATTGAAATGTCATATTTTCACTGCTTTCTTGATTGTTTTGATGGATGACTTGATGAAGCTGTTTCCTTCATTATGATCCTCATTACTGTCATCATCACTAGTTACCATTGGCTTCTTCCTCATACATTCCACTCCCTTTCTCATACCCAAGAGCAAAGGAGAAGATGGAATACGCCGCAAGGTCCTGGCACTTTCAGACCTTGTGACCGCTCTTTCTTTTCCATTCTCTATCCTCTCTTTCCCTTCAATACTCTTTCTACTTCTGATCCCTTCACTGGCCTCATCTAGATTGTCTCTCCTTGTCAGTGTGTTACTTTCTTCAATGTCAGCAATCTCTTCTACCTCCTTTCCCTTATCCTTCTCTTGGATTATCTGTTGCTGCCTTTTCACCTCCTTTTGTGGGAACTTTTGGTTGAGCTTTGTAATTATATCATCTGTCCTGCTTTTCTCATGTTCATTTGAATTTTCACGTTCTACTTCATCTTGAGAGTTCTCCAGCAGCATTTGTAGCCACCTCTCTACATTTCCCTTCCCACGCTGCTTCCTGCTCTCTTCATCTTCTTCTATTTCTACTTCTCTGATAATTGGGAATTGAATTTTGTCTCTTTTCCCTTCACCTATTTCTAGTGCCTGAAGCTCACGCTCAATTGAGAATCCATTCTCCAACGCAACAATGGATTTATTATGAGCATCATGGCCCTTCTCATACATGATATTTTTTGCAGGCATTTTCACATCCTCTCCAATTTCTTCATGCTTCCTATCTTCATTGGCAGATATGGCAGCTTCTGATGCTCTTAGTTCCTCCTCAAGAAATACTCTCAGCTCCTTGTGTAGAGGTGTTCTTGGCCTGGTTCCTGGCAAAAAAAGAATAGCTTTATTGTGGTCTCTATCTTCAGATAACATATCATCCATTCTTGTTCTCTTCCTTGCATGTTCCCATTCAGGTCTTATCTGTGTCTCAAGATCATCTCTTTGTTTGTATTTCTTGTGAAGTTCTTTTTCTGAGGCATCACAAATTGCTTTCTGTGCTTCAAGCCTTGCCATCAGTGCATTAGATGCAGCCTGGTTCAGTCTTACTTGTTCCTTGTAAATGACACTCTGGTGCATAGCATCTCTAATCATCTTCTCTAACATAGTCCGATATGAAGATTGTGCCTCAGCTAGCCGCCTGCACTTTTCTGCCCTTCTCCTACGCTTTATCAGTTCCAACTCTAAGTCCTGGATAGCAAGCTTTTCCTCATCATTTTTTCTCCTCATTTCATTAACTTCATCATCCATTTTTTGTATTTCAGCTTGCATCTTCTGAGCTTCTTCTCTTTGCTTCAGAGAATCTCTGGCCATGACAATGGCTTGGTATGGGTTTGTCACAAAGTCTGGATTCTCATTTTCTTTCAAGTATCCAGGCTTTACTTTTCGAGCAGCGATTGCAGGAGAATGTGGCCTTATCTGCCTATTGTAATCCAATGATTTCAAAGCCTCATAGGACTCTTTTCGAGATACAACAAGGGCAGCTGGAGCAAGGCCTAGTTGCTCCTTTGATTCAATGAAATGTTGAGGAAAAGAATGTGAATCCACAGTCTGTGAAGCATTTAGTTCTTCATTTTCACCTTCCGAAAACAAAAATGAAAAAGCCCTGTGCCTGAAATCCGAGTTGGAAGAAGCAAATATAGATAAAAACTGGTTCACTGAAATACCCAACTGAAGATCCCACCATGGAACAAGAAACTCTAACTTGTTATGCTTTCTCTTGCACACTTGCCATTGCAGTATTCTCAGATTACTTGGAACTGTTAATCCTCCCCTTTGGCAAGGAAACCAATGGTCAATGTCCCAAGCAAGAGGAGAAGACCTATCAGCATGGAAATATAGAACATTGCCATATGGATCAACTCTAATTACTGCAGGATCAAAACCAGCATTCCCTAGATGACTGAGTTGCTTCCACAAGAGACCCACAAAAATCTTGGGTCTAGCAGTTTGCTTTGCTTTTGGGTCAATAATTGGGAACATCTGCTCTAATTCTTTTGCTTTCAAAATCTCATGTTGCTGCAATGCGCTTGGAGTGAAAGTGAAGGGAGGGCCTTGGGTGTAAGTCCCAGCTCCACGATCTCTACACAGCTTTGCATATGCTTTTGGGTACCCAACTCCGTCGTCGACCACCATATCTTCCTCCTTGAAAGAAAAATCAACCTCCATTGTTGCCTATTGAATCTTGATTTCTCTTCTTGCTTTGAAAGAGAAACAGAGAGAGATTGTTTGAAATAGAGAATAGTGCTTGTGTTTTGTTTTTGTGGTTTAGTTGGAAGATCAGAGAAGAGAAGCTCAACGGTCAAATTCTTTGTAGTATTGTAAAAGGGTTTTGGTGGGATTTTGAATTGAGGACTGCCACGTTGGCAAAATTAAACGGTGGAGTGTAACGGCTAATGTAGGATGGGCCCTAGGATGTAAATGTTAGTCATGGGGGAGGGTCATTAAAGAATAAATTAATATTTTAAAACATTTATATACATAACCTTGGCATTAAATTTAAAATTATATATTATACTATATTATATATCTATACAATAACAATTA
>Cluster-49680.0
TGTTGGTTTAATTTGAATACAGATAAAATTTAGAAACAAACGGAACATAAAATGTACAAAAATTTATGAAATTGCAATGCGCTAAAATAAAATTATTCTATTATTAGCAATTATTTATTCCATATAGAAACAGAAAGAGATACAGAACCAAAGTTCCATGAACTGAGGAAGTAAATAAGAAAATATAAGTGATCACCCCATACATATATGTGCGTGTGAAAGAGATAATTTGCGTCTTAAAGCAAAAGGGTTCAAGGACACTTGCGTCGGCCACCATGGGTAGTCAAGCTGGCGTAACAGGGGCAGGCCTCATAGTTACCGGCAGTTCCCGGCGGAACACACTTGCAACGGGCACAGCATGTCCCGCATGCCCTCTTGCATAGGTTTGGCCTTGACGATAACTGACACCTGGCTGTGCAAGCGCTACCGCAATCAATTTCCTCAGCGGGAGAATTAGTTGCGTCTAGTTTTGACTTGACCGTTTGATGATCAGCCTCAGCAAAATGGAGAAGAAGAAGAAGAGAGATGACAAGTGAAGCAATCAGAAGCTTGGAGAAGGCCATAGCTTTTCCTGTTTGTCTCTGAGACTTGGGACACAGAATAGGAGAAAGGGTGCGAAGGTATTTATAGGCAGAAGAAAGTGATGACGAGGGAGAGTAATGAATAAAGAGGGTAGGTGAAGATGACATTTAGAATGGGGAAAGCAAAATTGGCATAAACATTATAATTAGAGTTGAGTTGTCAGGAATAAGTGTTATCTGGTGGAGAGTAGTCTTTCTTTAGAATCATCTGGAGTGGGGAAGAAAGCAGTGTACTAGGAAAACAGCACAGCCACTTTTTATTTCATATTATTATTATTTTTCGTAACAGTGGACCAGAAATAACAATGGTTGATTCGTTTCTCATACGCGGAAATCATAATGTAACCGATATATATATATATATATATATATATA
>Cluster-53029.1529
GAGAAGAAGGAAATTGCAAAGTGGCAAAAGAATTCAATCGTCTCTCAAAATGAAGTCCCTCGTCGCAATTATATCCATTCTCTTTGCAATCTTTCTCTTCTCTTCCTCTTTAACCACAGCTCGAGAATTAACACAGACAGCTGCAGATGTGAATGCCTTAGGTGATGGTACTATTGGCCAGATCGATGGTACTATTGGCCAGATCGACAAGCCTCAACCAAAGAAAGGGTATCCATACAAACCTTATCCAAAGAAAGGGTATCCATACAAACCTTATCCACGGAAGAAAAAGCCACCACCCAAGAAGAAGAAGCCACCGACGTAAAAGCCTTGTTATCAATACAAGTCCCATGCTTATGAAACAGTAGTTCTTGAAAATGGATTTCTGTACGTGTGGACAATAATGTTCTCGATGACCCTGTCTTGAGACCTTAATTCTGGCTAATTGGACTTTCCTACGAACTTATGGGTTGTTTGACTTGGATATAAAAAAACCTTTATGGCATAAAATAAGCCTTCCTTTTTTTAAGTTTTTGGTTTTA
>Cluster-39128.0
CTAAAACGTCTGGCCCATCATTGGAAAATGTCTTCTTTGCTTTGAGAGCTACATCATCATGGTAAATCGAACCGTCATTTTTTGTCTCAAAATATGGCGTTTGTTCTTTAAGTGTAACATCATTGTGATATATAGATAGATCAAGCCTCGGATCAAACTCCTTTTTGAGACCTGCATCATTATGGTGATTTGTAAAATCTTGAAGCACATAAGCTATATTTTGAGACAAAACATAGCTTATGTGCTTCAAGATTGGCATGGTTGTGGTTTTCAGTTGTGCGACAATCGGCTTTCTCTTTTGTGGAGGTAGAAGCTTCAACGAGTGCTTGTAATGCTTCTGGCAGTGGCTGATCTTTCATTTCCCTACTCCAATATTCACCCACATCTTTTCTTGC
>Cluster-54794.0
AAAGGAAAAAAAAAAAAAGTAGAGCCCACACCATCATCACTATATATATATAAATCAATATCCCCATTAGTTGCAGAACTTGCAAACTAGAAACCCAACCAGAAAACAAAATGAAGAATAATAATATTAATAACCGTTCTTCTTTCCTTATCATCAATTACTGCTTCCTCTTGTTTCTTGTTTTCCGCTCCATCCCACAAGGTCAAGCTTCAAGAAGATTATTAGAAGATACTAATTGTCCAAGCGGCCAAGCGCCAAGTCCTACACCAGTAAATAAAGTAACGTACAAAAGCGAAACAAGAAATGGAGCTCATGCTGGTTTAGTTTGTGTTAATGGAGAACCAAGGTCTCAAAGTGGTACAGTGCATGATAAAGATGACAACCCAGTAATTGTAGGAGCTAATCATACTGGTTCCTCAACTGGTTACATTAATGATCCTTCTGGTAAGCCGAAGATACTTGCGACCAATACTACAGATTACCAAACTGCTATAATTAATGGCAGTGATGGAAAACCTAGATTTGAAGTGCACAAGTACAGCAATGGTACGGCTATAATATATGTTTTAGGCGACGATGGGAAGCCACTCTACAATATTAACTATTTGCCTCCGCCGGAAGGTGAAGGGTCAGGCATAACAGCTCCCGGCGGTTACTCTTTCACTCCTCAGATGTTGGAGGATCCGCCCTCTCCTCCTGGTAGTCCCAACTAACTACAAGGGAATAATGAAAAGTTTTAACATTAATAATATTATGTACAATTTTACCTTTCATATTTTTTATTTAAGGTAATGGGAATTAATTATGCTTGCAGCTTGTTTATGGATTTGATAATCATTTTAGTCATGTACTCTGTCTTGATTATCAATAAGTATGTTCTTATTTCATTTGCAATTGAATTTGGTCTTGTTTATCTATGCATTTCACTGTTAATTTAT
>Cluster-34614.0
AAAGTCCTTCTGTTTCTCTGTCGGGTTCAAAGGCGGAGAGCAGAAGTCGCTTCAGAGCTCTTACCACTTGTCAGCAACCATTAGACTGTTCCAGCGATTTTCACGGACTTATGTAAGAGAGAGAGAACATAAACATAAACAATAGAACAAACGGAAGAGAAAGCGAGAGAAAGACATAACAATGAGGCTTTTCCATTTATAGCTTGGAGATTTTCTTTCCAGGGTCTAGATAAGTTTTATTCAAAATAAAGGTTTAATCTTTAATGTTATAGCGACCACATACGACAATTCTTGTTTTTGTTTCTGGGTCTCTCTCCCTTCTTCTCTGTTTCCACCTCTTCTTCTTATTCTTCTCTTTCTCTCTGTTTTGGAGGCTGTGTGAGCCTGCTGTTGTTTATTTTCATGGCAACTGCTGCGGGTAGAAACCATCATAAATCTTCTAGTAACACTATTAGTCAATGGTATGCGTGTGTTCCCCTTCATCTTCCCTCATTTGGGGAGAACGGGAAGGAACTTTGTCAATCATCAGGGAGATCTCAACGAGCAGAGACTCCTCCACCAACACCAAAACATAAAAAATTTAGCAAATTACTTTCTTTTGCTGGTTCTACTCATGACAAGGAAAAGGAAAGACAAGATGGATATTCTCCAACAGGAGTTATAGAAGCCTGCCTAGAAGGCTTGGAATCTACCTCCATCCCTCCTGATATTCCCAAGAAAGAAGCACAAGCTAGTTCTTCAAAATCAAGAGCACAGTCTCATTGGGGTAGATTCATTAGATTATGGAAAAAGAGGTCACTAAAGCACTTGAACTTCTTCAGTCCTCTCCCTATGCCAAAACTACCAATAAGAAAGAGCAGAAGCTCAAGAGAGAACCCATTACTGAGAGATTTATATAAGTTCAAGTCTTCATTGGAGGATTTCACACTTTCTCAGCTTGAAGCAGCAACCAACAATTTTAGCCCTGAAAACTTGATTGGAAAGGGCGGTTTTGCTGAGGTCTATAAGGGTCGTCTGCGAAATGGAAAGCTAGTAGCAATAAAGCGGTTGACTAAAGGAACTTCTGATGAACAAACAGGAGTATTCCTATCTGAGCTTGGGATTATGGCCTATGTTGATCATCCTAATACTGCTAAGTTGCTTGGTTGTGGGATTGATGGAGGGATGTTCCTTGTTTTCGAATTGTCTCCACTGGGGAGTTTAGGATCTGTTCTCCGCGGTTCACAAGTCAAGCTTGAGTGGAGTAAAAGATGTAAGATTGCATTAGGGACAGCTGATGGATTGATGTATCTTCATGAGGGTTGTCAAAAGCGAATCATCCACAGAGATATAAAGATTGACAATATTCTTCTTACGGAAGATTATGTGCCTCAGATTTGTGATTTTGGCCTTGCCAAGTGGCTGCCCAGGCAATGGACTCACCACAATGTACAAAAATTTGAAGGCACATTCGGCTACTTTGCTCCTGAATACTTTATGCATGGCATAGTTGATGAGAAAACTGATATATATTCGTTTGGTGTTCTACTTTTGGAGCTCATAACCGGACGCCCGGCTATCGATCATTTACAGCAAAGCCTTGTGGCTTGGGCAAAGCCTTTCCTTGATAACAATGATATTAAGGAACTTGCTGATCCTTCTCTTGGTGGTAACTATGACCCTGAAGAGATGGACCGAATAGTTTTGACTGCCTCTTTGTGCATTGAGCCATCTCCTATTCTTCGTCCTCGAATAAATCAGGTTGTGATACTTCTAAGAGGCGACGAATATGCAAAAAGATGTGCAAAAGAACGCAAGAAGAAGTCTTTCCAAAGAACTTACTCTGAAGAACTGCTGGATGCACAAGAATACAATTCAACTAAGTATCTGAATGATCTCAAACGACATAGGGAACTTGCTCTAGGGTGTTGAATTGTTCAAAAGCAAAAGAATCTTAGTTCCCTTGAGAGAAATAATACCGGTACTAGTTATTGATCTTAGTTTCCTTGGGATTTGCAGTTTCAAGAAGGTTTTGAAACTCCTACGGAAATAAAATCATACCCCAAGATTTCTGTTTTACATGGCATTTGATTGAAAAATGATACTCAGTTAAGTACGGATTTCAAATTCCATATAAAACATGTTGAACTGGTTTTCTTTCCATATGTGAAAAAAAGCACCAGATCATCTTCTTCCATTGCCACTATCCCTGTATATGTATATACACTGGGGTTTTTCTGAGACATGGGATGCTTTGTGGAAGATAAAT
>Cluster-39008.0
CCTCTTCCTTTTTTTCTTCTTTCTCTCCTGATAGTTTCTCCTTGATCTCATCCTCACTTCTTCACTTGCTTGGGAAATATGGAAGGAAATATGAAGGTTTGTGTTGTGGTGGCGACATGGTTGTGCTGGACTATGATATTTGGATTGGCTAGGGTTATTCACCCATCAGCAATCCATAACTGCACAGTCACAGTCGATGAAATTCCCTCTGTGAGCTTTACTATTACTCGCATCCCCGGTGACGATACCGCTGGCTACAAGCAGTTTATGGTAGATCTTCGAGAGAAATTGGCTTCCGGTACTACTAGCCATGGAGTACCAGTGTTACGCTCCACAGCTTCAAGAGAAGCCAAATATCTTCTAGTCAATATTATAAATTCAGGGAATAAGGAAATCACATTAGGATTGAATGTTATTAGCGCATATATTTTGTCCTATAAGGTGGGATATAATTCCTATTTCTTTAAAGACAAAGCTGAACTGAAGGATGCGCAAAAATACCTTTTCACAGACACAAGGCAAACCACACTCGACAAATTTTCTGGTAACTATGACTCTTTCAAAGCTGAAGGAGGAGATCGAGAAACAACCGATTTAGGAATCGGGCAATTAGACTCTCATATTTATACACTTCATAAATCGACATTGCCAAAAGATATCGCTAAACCTCTTGTTTGTATTATTCAAATGGTTTCAGAAGCGACCCGATACAAATATATTGAGAATAAGATAATAGATAAGATTAGTGGAAGTTTTAGGCCGAAGCTTGACACAATCACTCGTGAGAACAAATGGGAAGACCTTTCTGATGGAATTGAAAATGCTGATGCGAAGGGAAATTTTAAAACAGAAGTTAGATTGCAGAAGGAAGATGGTAAGGAGGATATTATATCCAGCGTTAATCAAATAATAGGTGATATGGGAATTTTGCTGTATCAAAAGAAGAAGAGCTACAATCCAAGCTTTGGACAAACAACATTTGGAAACCTTATCACAACAAAATCAAATTGCTGCCTCGACTTTGATTAATATTACTTATATCTGTATTATGTCAAAATAAAGGACATGTCATATTATTACTCTTGTTGTCTAAATGTTCTCCTATTTTCGTCAATTTCCAGATTTGATCCGTGATTAGTAATTGATGTGAGGATCAATTTGGATATATGTGAGTTTAAAATAAAGTTGAAGTTATATTATTGTTGCATCTTTGTTTATGAGAACATTAATTTCTAAGCATTTAATTATATA
>Cluster-47061.0
ATCTATTCCAAGTAACTATAGAGAAAAGAACTTTTGACAAGAGGAGTAGAAATGTCTATTGACAATTCCAAATATGAAAGGTACCGCAACACCTATAACGTTACTTATTCAAGCAGTGAATCGTGTCTGAATGAAATAGATTTTACCCAATTAGATTGAGTTCTTGTCCTGGGATTTCACACAGAACACCTTTGAAACTAAGCAATAAGCACAATAGGGTAGGTATTGAAAGAACCACAAAATTGACAATTGCAACAAGCATAGTGTAGAATTGATGTCTTATATTCAAAATCACCAGTAGCAAAAATTCAGAAACAGGCAAGTAACAGAAGAAAACCAAAGAATTTGGATGCAAACCCCTTTTACATATATAGGCTATCTAAGAAATAACCACAATTTTTAAGGTGGGCAATTCATTCTTTTTCATATATTCTGGCAAATATTCACTATGCATTTTCAGTTTTCGTTCTCAGCTTCAGCTCTAGCTGTACAGTTCTCTGGTAGTTTTTGCAATGCCGGTCTATTTCCCACCTTTGAGACATTTTTACTCTCATTGTTCTTCTTACTGGTAATCTCTAGTGTTTCTTTCAACATCTTGCTTAGCTCTCTTAGGCTCTTTTCACGTAATTCATCAGCAGCCTCCTTTTTCTTCTTCATTTTATCCTTTTTAGGCTCTACTTTTCTGCCACTGCTGTCAATGTTCTCCTTGTTAATAATGTCTGGATGGATTATTTTCTGATTTGTTGTCAGTTTCTTAGTTGATGATTTCCTTGGTGTTGACTCCGTTGGACGAGGAAACTGGCCCTGAATTGTGTTGGCTGCAAATGGCGAAGAGACCATGCCAACTGTGACTTTGTCACAAATTTGCTTTTCAGTGTCAGAAACAAGAGGACAGAAAGGGCTACTCTTTGCGGATTTTGGAGTCTCGACTGGGTCTGATTCTTCAGCTTCAACTACATTGCCATTGACAACATCAGCTTTCTTGCATTTTTCATTCCCACTCTGTGACATCTCACAATCAGCTTCGAGAGTAAGTGGAGCCTTCTGGACTTCTTCTGTACTCTTATTTTGTTGAACTTCACTTGTGAAACTGTCATCAGAGACTTCGTCTGATTCACTGTCGTCAGACGTTTCATCCAATTCATCAGAAGATTCATCCAATTCGCTGCCATCAGATGACGAAGCTTCATCTGGTTCACTGCCGTCAGATGACTCTTCCTCAATGTCATTCACATCAGAATCTTCCTCAGTGTCTGCGTTTGAAAGCAGATCGTCATCACGGTCATCTTCCATAGAATCCATTTCAGATCCTTTGTCCACAACTTCAGGTATCTTAGGGGTCAATGAATTCATGACCTCAACTGAAGTATCTTCTGTTTCCATGAGACATGCAGAATTGTTATCAGATGCTTCTACAATCAAAGAATCTTGATTTTCATTCAATTCCCCTTCAGTTTCTGGCTTCACAGAAGCATTCAGCATTTCATAGTGTCCTATAACGGCAACTAGTCCGTTCTCATTAATGGACTCATGATTCACATCTATTATCTTCTCTGAGCTTTCATCTTTCGAAGAAAACAATTCATCTGAACTGTCATTATCATCTTCATCGTTTGCATTTAAATAATTATCTAAATCAGTGCATGGCTCAGAAGCCATTTCCAGTTTTGCACTGCAAACAACCAATTCATGGTCGTTTCTATTCTCATCTTCTTGAAATTCAATTTTTGTTTCACTTCCATTCTTTAGCAAAGGATCTTTGTCTTGGAAAAGAACATCTGAATCCCCTTCACAATCAACACTCTTTCTGTCCTCATGAAGTTCATCCTTCATTTCACTTTCAGTCCCAAATGGCTGATCAAAATTTTGTACAAGAACTCCTGAGTCATCTTCCATTTCATGATCATTAGTCTTGTTGTCCTCTTGAACTTCATCCTTTTTTTTGTTTTCGTTCTCTTGTGATTCATCCAAATATTGGCATGAAAGAACATCTGACTCTAGCTCATTCACTTCACGGCCATTACTCTTGTTGTCCTCTTGAACTTGATGCTTCAGTTCACTCTCACCAAGTATCTCATTTATGTCTTGGCATGTAAGAACTTCTGACTCTGACTCATTCACTTCATGGCCATTACTCATGTTGTCCTCTTGAACTTCATGCTTCAGTTCACTCTGATCAAGTGTCTCATTTATGTCTTGGCATGTAAGAACTTCTGACTCTGACTCATTCACTTCATGGCCATTACTCTTGTCCTCTTGAACTTCATGCTTCAATTCACTCTCACCAAGTGTCTCATTTATGTCTTGGCATGTAAGAACTTCTGACTCTGACTCATTCACTTCATGGCCATTACTCATGTTGTCCTCTTGAACTTCATGCTTCAGTTCACTCTGATCAAGTGTCTCATTTATGTCTTGGCATGTAAGAACTTCTGACTCTGACTCATTCACTTCATGGCCATTACTCTTGTCCTCTTGAACTTCATGCTTCAATTCACTCTCACCAAGTGTCTCATTTATGTCTTGGCATGAAATGACTTCAGAATCACCTCCAGGCACATTCTTCTCCTGTTCAATTTCCTCAGTTTCCTCACCCAACCCCTCAATCTTCACAGCCTCAACTCTCCTTGTCTCCTTCAAGCTCAACCCTGCCATGAAGTGAATGAGTCAGAG
>Cluster-41393.0
AAATACTTTTATTTTCTTTAAATTATTTAAATACAATAACATTTCATAAAGTACACTATATTTCAAATTTATTTGTCACATAAATGCAGAAATAGCTTAAGCTTGTAGGTTAAAAGAAAGAAGGAAAGTTACAAAAGATAGAGAAAAAGATTAAAACAGCATGAAGAGACTAAATAATTAATATAAGGAATCCCTAATCAAGTAAGAGAAGAAAAGAAACTAAATATATATAAATCCCCCTCTTTCCTTCCTACGCTTCTTCTTCTCACGTTCTCATATTATTATAGTAAATGGTTTTTACTGTTGAGAGTTTGAAGCTGAAATAATAAGGCTTGATTCTCCTGGTGTAGAAGTAAAGCTTTCTTTCTTAGCTTCTCGTTCTCTTCTATGATGCTTTTGTTCTTCATATAAAGTTTCAAGTTCTTGATTTCCATCTCTTTCTTTGCAACTGCCATTTTATTCTCCTTTGCTTGTTTTAACCACCTCCTTCTTCTGCTGCAGCTTAATAATCGGCGACACGGGCGGTTTCTTCCTCTTAATAGCTTTGGATTGCTAAGAGCAACATAAAAGGAACCGCATATGCTCAGTTTTGAAGAGTTAGTACACATTTTTGGCTTCTTTTACTCTGAGAAAGAAAGAGAGGAAAAGAAAAAGGGCAATGGAAGATGGAAAGGTATGGGTGAAGAACCCATGAGAAAGAAAATGGGAATTATATAGAAGAAGACATGAAGTAATGTGTAATTGCATATGAAAGAAAAGAGAGAGAAGGCTTTCCATTGTAATGATGGCTGAAAGGACCCATGATTACAATGGCCAGCAAATAAAAACAGATGGAAGAATATGCAGTGGGAAGATGAGAAAAAGGCGACTTCCTTGTTTTTCTTTGGCCTATTTGATTAGTATTTCACAAAGTCTAAAAGACTAATACAAATTGATTGGGAGAGGCCTTAGGGTTTGGCACACAGAATAGGACCATACAAAACCAAACCAATGTAAGTGTAGCAATAACCTTTTTGAATTTTAGAAATTTCCTTTTCAGTTCCTAAAGCCTTTAGCTTCTTCTAGTTAACGTAAAGTTCCTAATTTGCCAAGAAAAAGACATTTTTAGTCTTCCTGAAATGTGTTAAGGAAGGTGCATTCAGTCCAGGGTTCACATAAAAAGGGCAAGACATAAATTATTTGATTGCATGAATTATTATATCTTTGAACAACTTTTAGA
>Cluster-54102.1
AAGAAAAATGGAAGTTAAAAGACATACTCTCACACCTTTTGGAGGGGCTCTTGCTTAAAAAAAGTGACCCAAAAATCCAAATAAAGATACTTAATTAGGAGCCTAAGCTCCGTGAGGGAGGGGAATGAGCCATTCACATTTCACGAGGCCGAAAAATGACCCCACAAAGTGCTGGTATAAAAAACAGTTCCTCATCTCTGCTATATAATCATTCCAGTAACTTAAACCACAGCAAATTCCACTACTCCACTCTCACATTATATTATTACACTATAAACTCTGCCAAGTTTCCTTCTTTCTTTTTGTTTCTCAAAAGAATCAAAAAACAAAGTCTGTAGAGAAAGACCCAAATCTGTATCTTACTTTTCCTTCCATTTTCATTCTTTTACTCGTATGTAGGCGAGGAAGCAGTGAATTAAGATATAAAAAGAGAAAAGGCCATTGCTTTGATAGTTTTAAGAGTTCAACAAATGAAGAATATTTTAAACGGAAGCTTGTTTTTGTTTCTGCTCTCGTTTTTTGCTTCATGGGTGTGTTTTGTTACAGCTTCTGTGTCTTATGATCATAAAGCTATTACAATCAATGGACAGAGAAGGATTCTTATTTCTGGGTCCATTCACTACCCAAGAAGCACTCCCGAGATGTGGCCGGATCTTATACAGAAGGCCAAAGATGGAGGTTTGGATGTAATACAAACCTATGTCTTCTGGAATGGACATGAGCCTTCTCCTGGAAATTATTATTTTGAGGATAGGTATGATCTGGTGAAGTTCATCAAGTTGGTTCAACAAGCAGGACTTTATGTTCATTTGCGGATTGGACCCTATATTTGCGCAGAATGGAACTTTGGGGGATTTCCAGTTTGGCTAAAATATGTTCCGGGTATTGAATTCAGAACCAACAATGGTCCTTTCAAGGTGGCAATGCAAAAGTTCACAGAGAAGATTGTGGGCATGATGAAGTCAGAAAAGTTGTTTGAAACTCAAGGAGGTCCAATAATTCTTTCTCAAATAGAAAATGAATTTGGACCAGTAGAATGGGAGATTGGTGCACCAGGTAAAGCTTATACAAAATGGGCAGCTGAGATGGCAGTGGGTCTGGGTACTGGGGTTCCATGGGTCATGTGCAAGCAAGAAGATGCCCCTGATCCTGTTATTAACACCTGTAACGGTTTTTACTGTGAAAACTTCAAACCAAACAAGGATTACAAACCTAAAATGTGGACAGAAAACTGGACTGGCTGGTACACTGAATTTGGTGGTTCAGTACCTTATAGGCCAGCGGAAGATTTGGCATTCTCAGTTGCAAGATTTATACAGAATGGTGGTTCATTCATGAATTATTATATGTACCATGGAGGAACTAATTTTGGCAGAACCGCTGGCGGTCCCTTCATTGCAACTAGCTATGATTATGATGCTCCTATTGATGAATATGGACTACCAAGGGATCCAAAGTGGGGACACTTGAGAGATCTTCATAAAGCCATCAAGCTATGTGAACCTGCTTTAGTATCTGTAGATCCCACAGTAAAATCACTTGGTGATAATCAAGAGGCTCATGTTTTCCAATCAAAGTCGGCATGTGCAGCATTCCTGGCAAACTATGACACGAAGTACTCGGTGAAAGTGACCTTTGGCAATGGGCAATATGACCTGCCACCATGGTCTATCAGCATTCTTCCTGATTGCAAGACTGCAGTTTTTAATACTGCAAGGCTGGGTGCCCAAAGCACACAGATGAAGATGACACCAGTTGGCAGTGGATTTTCTTGGCAGTCATACATTGAAGAAGCTGCCTCTGGTTATACTGATGATACAACTACACTGGATGGATTGTGGGAGCAAATTAATGTCACAAGGGATGCTACAGACTATCTGTGGTATATGACGAATGTCAAGATAGATCCTGATGAAGGATTTTTAAAGAATGGACAGGATCCCCTTCTCACAATTCTTTCAGCTGGCCATTCATTGCATGTTTTCATTAATGATCAACTAGCAGGAACTGTGTATGGGTCATTGGATAATCCTAAGGTAACATTTAGCAAGAATGTGAAACTAACAAGCGGTATTAACAAGATTTCTTTGTTGAGTGTTGCAGTTGGTCTCCCGAATGTTGGTGTGCACTTTGAAAGATGGAATTCCGGAGTTCTAGGCCCTGTCACATTGAAGGGTTTGAATGAGGGGACAAAAGACCTGTCAGGGTGGAAATGGTCTTATAAGATTGGTTTGAAAGGCGAAGCATTAAACCTTCATACTGTTACCGGGAGTTCATCAGTTGAATGGGCAGAAGGATCACTGTTGGCCACAAAACAACCACTAACATGGTACAAGACTACTTTTGATGCACCAGAAGGCAATGATCCATTAGCTTTAGATATGAGCAGCATGGGAAAAGGACAGATATGGGTAAATGGTCAGAGTATAGGACGTCACTGGCCTGCATATACTGCTCGTGGTAGTTGTGGAGATTGTAACTATGCTGGAACATTCGATGATAAGAAATGCCGAAGAAATTGTGGAGAGCCGTCCCAAAGATGGTACCATGTTCCACGCTCCTGGCTGAACCCGAGTGGAAATCTATTAGTTGTCTTTGAAGAATTTGGCGGTAACCCAAGTGGAATTTCTTTGGTAAAGAGAACCACCGGAACAGTTTGTGCTGACATATACGAAGGACAGCCAGCATTGAAGAACTGGCAGATGATTGCCTTAGGCAAACTCGACCACCTTCAACCCAAAGCCCATTTGTGGTGTCCTCCAGGACAAAAGATCTCTCAGATTAAGTTTGCTAGTTATGGAGTGCCTCAAGGGGCATGTGGAAGCTTCCGAGAAGGGAGCTGTCATGCACACAAGTCATATAATGCTTTTGAAAAGAAGTGCGTTGGAAAGCAGTCTTGTTCAGTAACAGTGGCTTCTGAAGTTTTTGGAGGAGATCCCTGTCCTGATACTGCCAAAAAGCTTTCAGTTGAGGCTGTCTGCTACTGAAAGCCATAAAGCACCACGTCTAACCAAATAAGTTTGGAATTACTAAATCTCGAGTAAATATATGATTTGTTATTACACCATTGATAAGATTTCAAGCTTCTGCTCATATTGTCAAGAAAATCGATTTCTTTCCGGAGGCAAAAAGCAGCATATATAAAAACACATACCGCGCACAATAGTGGCGAAGCCAAATAAAGATTGTGAAGTGGTTGGAAAGGTGCCTAATGTACATAAACAAGTTATTGTTTGTCAAATACAAGGAGCTCTATACATCATTGTTTAGGCTTATTGTAATCTGCAAGGTGCAGACGATTTAGTTTTTAGATACTGATATTGATACATGTAAGCATTTAGCTTGCTGAAGTTTCAACTAAGCAAAAGCATTTTTAGTGCTTTTCCTTGCAATAGTAAATGAAAAGCAATTATAAATATTTTTATATTATTTGACAAATACAAATACATTAATGGTGAAGCATTCAAAGAACTGTTCATATGAACAGCAGCTGTGGAAGACCGTAGCCTATGTCCTTGACAAAATATCCGCAATTGTCGTTTTACCTTACTCGAATAATCACGCCTCCAAACGAAACTGGTATTTCTGAAGAGCTTGTTGCAGGCATGTATTGGAAAGCAGTCATGTGAAGTTGTTGTGGATCCTCAAAATTTTGGAGGAGATCCATGTCCAGGTAGCCCAAAGAAACTTTCTGTTGAGATTCAGTGCAGTTGAAGACTTCAAAATCCATAGCTGCTAATCTTTTCACAAAATTTCGATCATAGTGATAACAAGTTATTACTCAAGCCCTTAATGGCATCATCTACATCTTTGTCAAGTTTCAACATTTCTTGCCCTTGATGCCGCCATTGCTCCAATCTATCATGCAGATCCACCAGCATCACATTTTCATCTTCAACCATATCAGGCTGGATTAGCCTATTGATACACTTTATCAAGTACCTGCTTGCCCTCAATTTGACCTGGCAAAAAATATCCAGTCCACTTTTTTCATTGTCAAATAACAAAGCAGACATCCTCTCAACTGTATTCGTTAAACTGAAGACAAGACAGGCACCTGAAATAGCTTCCTTTCTATTAAATTCATTACATCCTATAACAAAGTCTTCCACTCCAGAATTTTGGTCTACATGCTTTCTTCTAGCATTCTTAGTTATTGAATGAAGAATCCTACCAGTTGCAGCATAATGCAATAACAGTTCAAAACCATCTTCTTTCACGTAAGTAGAGTAGCCTATCAAAATACCTAATGGTATTTTCCTGAAAAGCATATCTTTCCTCAAAATAGAAGTATGTGATTTTTCTTCACAGGAAGATGAATTGTGGATTGATTCATCACCATACTTCATGATGCTTTGGAATTCTCTAAGCCAGAGTTCAATAACTTGACAATCACACTTGTTCCCGAGACTAAGATCCTCCTCAACATCATAACATGTGGGTTTCTTGAGTTTCTTCCTGTAATCAGCTGTACCTCTGCCACAAACGCCTGAGTTATTTTGTTTCAGAATCCAACACTCTGATATTTTAATCAAATTATCGAACAGCAGACCCTGAACAGATTTGTTATTGGGGCTCAGAAGCCAAGCAATGTACCTTGCAGCAGCGGCAGGCAGTTCCATGCCACTTGTTTGTCCAAATTCGGTTACTCCTAACATGCACTTCAATTGAAAACTCTTTTGAAAAGAATTGTTGGAGAAGAGTAAAACTGAAGCAAAATGGAACCAATCTGGAAAGCAGATCACCAGAGCCCAGATAGATTTGGAATCAATTGATGCGATCTTCACTGCTGATGGCTTAGAATTCAGACCAAATTGTTCTCCGCCAAGAGAAACTGATTTACTTGTCCCTTGAACTAATTGTAGAAAACCTGAAGATGAGAGAGGTCCAGCCAAGGTCCTCAACCAGTGGTTGTTGTAGGGGAAATATGCATTAGAAAATGGCAGCCTTGATCCCAACTCCATTGAAATACCCCACCATGTTGGTCTAGAAATCACGTCTAGTATCACTGAAACTAATTCAATCAGAAGCTCCAGTACTGAACCTAGACCCGTCAACATAAACCAATTGTGTAATAGAGCTCTTGTATGAATGAACATAATTGGAGAAAGCACCAAGCACATAATGATGGAGCGCCAATCCATCCTATCATAAAATCCCTTGCTCAAAGAGAGGAAAGGTCTTTTCAGGGCTTCTTGCAAGATATTTGAAATGTCATGCTTTAAGGTTAGTGGGTCAAGATACCAGGATAGCAACCCTGTTCGTCCAATTTCGATATAACATCATTAACAACTTCAATAAATTTCACGCAATCTCTCTGCGAAATGGAACTGCCAATCCGCAAAACCTCTCCTTTCTCGAACCGCAACAGTGTACAGCTTATTGAAGAAGACAAAACACCAACAATTGTATTGACCAGATACTGAATCTCTGAATCAAAAACCTGTGGCGCTTTGAAACACATGAGTGAAAGAGCGGTATCCAAAACCCGAACCCCAGCATTATCGGCGAGATTGAGAGATTGATTTAGCTTTGAAATGGAAATATCAATAGAATAAGAATACTCTTCTTCTCGATTACCGATTGGTGAACTGTGAGTTGGGTTTCCGAGGTGAAGAGCGAGTTTGGAGAAGAGATCAGCTATTTCTGGAAACGAGGCCATGCAGGTGAGTGTCGACCGCCGGTAAATCAGAGGGGTAACGTAAACAATGAGAGAAATTGCCGCGTCTTTTCCCGACAATAATTACTAGCAGGTTTTACACGACTGGTCGTTTGATTGATAAGCCAAATCGTCAAACCAGAAAATGCATAGCTTGTCGTTCATCTCTTTCGGCTATGTAATTGACACAAGCAAAGCCCATATGTATGAACGACAGCTACGGCGGGGCCTATTAACCAAGGGGGAAAGGATGGACTTACAATGTTTGGCACGTAGCCAGTTTCCATTTTCTCATACACGATGGAAAATTTTTCCTTCTATCTATGGACGACAGAGAAAAATTTCCTATGTCAGTCAACACGAGGGAAATACTTTCCTTCTGGGTGTGGTAGTAGACTA
>Cluster-55836.3
GAGAGAGAGAGAGAGAGAGAGAGAGAGAGAGAGAGAGAGAGAGAGAGAGAGAGAGAGAGAGAGAGAGAGAGAGAGCTCACTGCAATGTTATGTTATGAGTCTGAGAAAGCTGTTTTAGGGATTTGGTAATTTTCTTTGGCAACGTCGATTCAAAGTCTTCAGAGAGAAATCGCAACAGCAACAACAAACTACTCTGCTCTCTCAAAAGTGTTGCCAAGAAAAACAGCGGTTTTTGTGTGACTCAAGAGCACAAAAGCACAAAGCGGTGTTGTAACCGAAACAGACCCAAACAAGATGATAAAAACCCACCTACTCTATACTAATTATCAATTCAATGCTTACATAACCGTCGCCTCTGCTGACCTTCTTTTGCTATCTTTTTCTTGCTCTGGCCATTAATGGGGTAGTTTTTACTGCTTCAAGAAATATTATTGTTGTTGTCTTTTTTGTTCTGTTTCTCTGTTACGACGTTGTTTTGTGGTCGTTTTGATGGCTCATGTTGAGAGTAATCCTAGAGGTGGTTCCATTTCTCATGGGGAAAGAGGAGGAGATGATCTGTATACGGAGCTATGGAAGGCATGTGCAGGTCCATTGGTGGAGGTCCCACGGCCAGGGGAGAGGGTTTTCTACTTCCCTCAAGGCCACATGGAACAACTGGAAGCATCAACAAATCAGGAGCTAACTCAACAAATCCCGCGGTTTAATCTTCCTTCTAAGATCCTCTGCCGAGTTGTTCACATTCAACTACTGGCAGAGCAAGAGACAGATGAAGTCTATGCTCAGATCACCTTGCACCCAGAACCAGACCAAACAGAGCCTACAAGCCCAGACTCGTGCCTACCCGAACCACAAAGGCAAACAGTTCATTCTTTTTGCAAAATTCTAACAGCTTCTGATACTAGCACCCATGGAGGGTTCTCCGTTCTCCGAAAGCACGCCACTGAATGTTTGCCTCCATTGGACATGAACCAATCAACTCCAACACAGGAATTGGCTGCTAAAGATCTTCATGGGTATGAGTGGCGATTTAAACACATATTTAGAGGCCAACCAAGGAGACACTTACTCACAACAGGGTGGAGTACATTTGTCACATCTAAGAGACTGGTCGCCGGAGATGCTTTTGTTTTTCTGAGGGGTGATAATGGGGAATTGCGGGTTGGGGTTAGGCGTCTTGCTCGTCAGCAAAGCCCCATGCCTTCATCTGTGATATCCAGCCAGAGCATGCATTTAGGAGTGCTTGCTACTGCATCTCATGCTGTTACTACTCAGACACTCTTTGTTGTGTACTACAAACCGAGGACAAGCCAGTTTATTATTGGGTTGAACAAATATTTGGCTGCCGTAAACCATGGGTTTTCTGTTGGCATGCGCTTCAAGATGAGATTTGAGGGAGAAGAATCTCCTGAGAGGAGGTTTACAGGAACTATAGTCGGAGTTGGAGATATTTCTCCACAGTGGTCAGGCTCTAAATGGCGGTCATTGAGGGTTGATGACAGTTTTGAAAATCTCATTGAATGCTGACTTATTCATTTTTTATTGTTTTTGATAAATTCACCCTTTATAATCTACTTAACAGATACAATGGGATGAGCCAGCAACAATTCAAAGGCCAGAGAGAGTTTCTTCATGGGAGATAGAGCCTTTTGCAGCTTCTGCTTCTATAAATATTCCTCAAACAGTGGTAAAGAGTAAAAGGCCCAGACCTGTGGATACTCCAACATCGGAAATCACTACCAATTCAGCTGCTTCGCCTTTCTGGTACCATGGATCAACCCAGTCCCATGAGTTTAACCAACTAGGCAGTGTGGCTGAAACACAAAGCTGTGAAAGCCAAGTTTTTTGGTCTATGAGACAGAAGGAAATTGATAGCAATCTTCTCAATAGTAACAGCTGTGGTAACTCGAGGGTCCAACCAGAGAGTATCTGGCCTTCTTCTCCTCACATGAATGTCTCTCTCAGCCTTTTCCCTGATTCAACTGAAGACAACAGAACTATAACAACACAGCCCGTTATTTCTGGATATGCCTCTCCTATTCCATCAAGGCAAATCAATAACCTGATCCATGACCAGGTGGAGAAGGGGAAAAAATATGAAAATTCTGTAGGCTGCCGTTTATTTGGAATTGATATAACAAGCAATTCCAATGCTGCTGCTACTCCAGAGAAGGAGGCTTTGTGTCCAACTGTTGACTCCCATGGCACTGAAGGACCTGCTCCAGCTTCAAGTGATTCTGACAAGGCTCAAAATATGGATGTTTCAAATCCCTTAAAAGATCAGAAGCAAGGTGCATCAGAAGTAGTGCCAAGAGAGACACACAGCAAGCTAGGTTCCACTTCTTCCACAAGAACTCGTACAAAGGTGCAAATGCAAGGAGTTGCTGTTGGTCGTGCTGTTGATCTGACAGTGCTGAAAGGGTACGGAGATCTTATAAAAGAGCTGGAGGAAATGTTTGAAATCAAAGGAGAGCTTTCCACTCGCGACAAATGGGCCGTTGTGTTTACTGATGATGAGGGTGATATGATGCTTGTGGGTGATGATCCGTGGCCGGAGTTCTGTAAGATGGTTAGGAAGATCTTAATATATTCAAGTGAGGAAGTGAAGAAAATGAGTACTAGCAGCAAGTTTCTTGCATCATCTCTAGAGGATGAAGTGACAGTGGCAAGCTTGGAGTCAGAGCACAAGTCGGATAAATGAAAGTTTGGAAACCCTTTTTGTTTTAATTTTATTTTGTTTGGATGGTGGAAGGAAGGAGCCTTTATTGGTGGTTCAGTTTGCTCAGTTTTTTTTGAGCTTGCAGTGGATGGAAGTAGAGTGAAGGATAAGCGTAATCTTGGTCTTGGTTCTTTGACAAAGGATGTAGCAGGAAAAGACTGTCAAAAACGGTGGGGAAACTTAGAGAAGCCAGGGTTAGAAATGGAAATTTGTGTATACCTTGTTTATGGGTTGGTATGGACTTAAATTGAATCACCCTGTAAAAATTATATATGTAATGCTTTTTGGTTTTTTTGGTGGCAGTTAGTTCTTGGTTTCTTGCGAAGGGACTCGTAGCTTTTACCATTATCATATTACATACTTGCCTCGGGGAAAGGCAACAGAAGAAGATGCCCTCATAGACATAGTTTCTTAGCTTCAACTCTCTCCTCTGGACCGATGATATTTAGGGACCATCTCAATAGCTCTGTGCACCCTCTTTTTGTCTGGGGCCATTGGGTATACACTCCATTAAATTTTCAGGGCTTCATAATTGTCTCTGGTGCTGGTCCCAGAAACACGACATGTTGGGCCTTCAGTTTCTCTCGGATCGTACATAATCCTAAAAAGCCATATTTCAAAGGCTGTTTTACTCGCATACTTTGCATGTTCAGAAACCATTTTTCTTTTTCTCTTAGGGGACAGACATCCTGTTTCTTCTCAGAGAAATGGATTAAGGGTTACGTGTTGTTGGGACTTAAAAGGATAAGGCGCACGTCACCTCTCTTATTATTCTATTTTATTTCTTCCACTCGTCCTGTGTAATAATATAAGCCTTTGAAAAAGACGATCATATGAAATTCCTTGGGTGTAATTTTTAAGTGGGAAAGTTTTATGGAGGTGAGAAATGTCTTTTAGGTCCAAGTTGTATGACTCAAACATAATGGTTATGGTGGGATCCTGACAGAGAGAGTAGGTTGTCTCTTTTCGGCTTTTGAGGTTGTTCTAAAAAATGGAGGCAAGAGTTGTTTTCATGGAGATTACTTGGTGTTGTTTGGAGTGGTGACTTTGGCGATAAAAAGGAAATAAAAGCTTTAAAAAGTTGTAAAATCCATTTGAAAACGACATACAAGATATGGTTATCGTCTCTCATTTGAAAGTTTCCGCTTTCAACTCTTTTGTTCTACTTTAGATTACATGAAGCTTAGGAGCAGCAAAATTAGCAAAAAAAATCTTAATTTTCAAATTAGTTCAGGGAACCTGTAAACTTATTTTTCTTCTTTGTCTTTTACTCCAACGGATATTTTATTTAATAGCTAGAT
>Cluster-49298.1
TCGGCGGTGACAAAAGAATTTAAATAAAAATAAATAATTCCAAAAAGAAAAAAGAAAACAAAAACAAACTAGCCGTTAGGCCTTCAATTCAAATGTCATTGGTCACAAACGTACATTTCATAAAGAGAAGACAAACAAAGCACATTACTCTTCTTCGAAGCCTGCAAATCAATCGAAGAGCCAAAAGCAACTCTCTCTCTTTCTCTAACGCTTCTTTCTCTCTTTAGTTCTGATTAGTTTTATTGGCTCTTTGGCGAGCTTGCAGTGCAGATCTGCTTGTTTTGTTTTGGGAGATTTTTATTTGGCAGCTCCTGATTTTTAACCAATTTCTGCACCAAGAGAGAGACGAGACATAAATTTCATAGCCTCTCCTGTGAGAGGCATAAGTTTGTGCTTCTATTTGATCTTTCTGAATTCAATTAGAGGACAAGTTTAAATTATTGTAAAGACATGACTGTCAGAACCCCAGGAACACCTGCATCTAAGTTTGACAGGACACCAGCAACGACTCCTGGAGGCCCCAAAGCAAAGGAAGAGAAAATTGTTGTTACTGTCCGATTAAGACCTCTAAACAAAAAAGAGCAGTTAGCCAAAGACCAAGTAGCATGGGAATGTGTCGATGATCACACCATTGTATTCAAGCCACCAACTCAGGAACGTACAGCTCAATCGAACCCTTTTACATTTGATAAAGTTTTTGGCCCCACTTGTTTAACTGAAACTGTATATGAGGATGGAGTAAAGACTGTTGCTTTGTCTGCATTGATGGGTATTAACGCAACCATATTTGCATACGGGCAAACTAGCAGTGGGAAGACATATACTATGAGAGGAATAACTGAGAAAGCTGTTAATGACATCTATAAGCATATAATGAACACCCCAGAGAGAGATTTTACAATTAAGATTTCTGGACTGGAAATTTATAATGAAAATGTTAGGGACCTGCTTAATTCAGAATCTGGTCGAAATCTCAAGCTTCTAGATGATCCAGAGAAAGGTACCGTGGTTGAGAAGTTGGTAGAAGAAACAGCAAGTAATGATCAGCATTTAAGGCATCTGATCGGTATTTGTGAAGCCCAAAGGCAAGTTGGTGAAACTGCCCTTAATGATACCAGCTCACGATCACACCAAATTATAAGGCTGACAATAGAAAGTACTCTCCGCGAAAATTCAGATTGTGTGAGATCTTTCGTTGCAAGCCTGAATTTTGTAGACCTCGCTGGAAGTGAAAGAGCCTCACAGACACATGCAGACGGAGCCAGGCTTAGAGAAGGTTGCCACATTAATCTTAGTTTGATGACTCTGACAACAGTGATTAGAAAGCTCAGTGTTGGGAAAAGAAGTGGTCATATACCATACCGGGACTCGAAGCTTACTCGCATATTGCAGCATTCACTTGGTGGAAATGCCCGTACTGCTATCATATGTACCTTAAGTCCAGCGCTCAGCCATGTTGAACAATCTAGAAACACCCTCTTCTTTGCCACACGAGCAAAAGAAGTCACTAACAATGCCCATGTCAACATGGTTGTATCAGACAAGCAACTGGTAAAACATCTACAGAAGGAAGTAGCCAGGCTGGAAGCAGAGCTGCGCACTCCTGAACCTTCAAAGGAGAAAGACTTGATAATCCAACAGATGGAGATGGAAATTGAAGAACTGAGACGTCAGAGAGATCAGGCACAATCTCAAGTGGATGAGTTGCGGAGAAAACTTCAAGAGGACCAAGAGGCTTTGAGCGCATCAGAATCACCGCGTCCATCAGTGAAGAAGTGTCTCTCCTATTCTGATGCATTGTTGCCAAAACTTGACAACAAAGAGTTAAGCCGTGGTGATAGAACAAGAAAAACTATGCTAAGGCAGTCTATGAGACAATCATCGGCTGCACCTTTTACTCTAATGCATGAAATCCGCAAACTTGAACATCTTCAGGAGCAACTTGGAGAAGAAGCTAATAGAGCTTTAGAAGTTCTGCAAAAGGAGGTTGCTTGTCATAGACTAGGTAACCAAGATGCAGCAGAGACAATTGCTAAACTGCAAGCAGAAATAAGAGAAATGCGTTCTGTTCCACCAGTCCCCAAAGAAGTAGAAATTGGAAGTGTTGTAGCCCCTAACAAAAGTGTTAGTGCCAACCTCAAAGACGAGATAACAAGACTTCATTCACAGGGCAGTACTATTGCAGATCTTGAAGAGCAATTGGAAAATGTGCAGAAGTCCATAGACAAATTGGTAATGTCTCTTCCAAGCAATAATTCACAATCAACCGGTGAAGTAACATCCAAAGCTAAAAATCAACAGAAGAAGAAAAAGATACTTCCATTGGCTTCAAGTAATGGTGCCAATAGGCAAAACTTTATAAGATCTCCCTGCTCACCTCTATCAACCTCCAAGCAAATTTTGGAAAACGACATTGAAAATCGAGCACCAGAAAATGAAGACATTGTTTCCTGTGAGACCCTACCAGAGTATGAGAAAGAGACTCCTACAAAGAGTGAAGAAGGTGGAGATGTCTCATCGAAGGAAGGCACTCCAGGCTACCGACGTTCTAGTTCAGTTAATATGAAGAAAATGCAAAAGATGTTTCAAAATGCGGCCGAGGAGAATGTAAGAAGCATAAGAGCATATGTAACTGAACTGAAAGAACGTGTTGCCAAATTGCAATACCAAAAGCAGCTGCTTGTTTGCCAGGTTCTTGAGCTGGAAGCAAATGAAGCAGCTGGGTACAATATTGAAGATGAGGAGAACATAAATGAGCCAGCAGAGCCTCAAGTTTCCTGGCAAGTAACTTTCAGGGAGCAGAGGCAGCAGATCATTGAATTATGGGATGTGTGCTATGTATCCATCATCCATAGGACACAGTTTTACTTGCTGTTCAAAGGGGATCCTGCTGATCAGATATACATGGAAGTTGAGCTTAGGCGCTTGACTTGGTTGCAGGACCATTTGGCAGAAATTGGCAATACAAGTCCAGCTCGCGCTGGTGATGAGCCTACAATATCTCTATCATCATGTATTAGAGCATTGAGACGTGAAAGGGAGTTCCTAGCAAAAAGGTTAACCTCACGTTTAACTGTGGAAGAGAGAGATGCACTGTACATGAAATGGGATGTTCCACTTGAGGGAAAGCAGAGGAAGCTGCAGTTTGTGAACAAACTATGGACAAATCCTAATGATGCAAGGCATGTACAAGAGAGTGCTGAGATAGTGGCAAAGCTTGTAGGTTTTTGTGAGGGAGGCAATATGTCAAAGGAGATGTTTGAGCTCAATTTTGCACTACCAACAGATAAGAGACCATGGATTATGGGATGGAACCCAATTTCAAACCTTCTACATTTGTAAGAACTACATGCCATTATTTGTTTGTAAGTAGTTGTTCGTTTTCCTATTTCTGTACATGTAAATGAATTTTTGGAGTTTTCTCTCCAAGCATTCTAATTTATATTTCTTTCGGTTAAGTTGTGGTGTGACCGATTGTGCACACTCTGCATGAAGAGAAGATGGTTCTAGACTTTGGATAGTATCTTCACATTTCAATAATAGGGTTTTTCCTTTATAAATATCTTCCTTCAATAGAAAAAAACTTTGGATTTGTTTGTTTTGGGATTTTTTTTTTTTTTTTTTTTTTT
>Cluster-53029.250
GAGAAAACAAAAGGTCAAAGTATGATGTCCAGTAATAAGCAGCCGTGATTCACCAACATGGCTCATGAACTGAAGACCGTTAAGCCGGACGGGAAGCGCAATTTTGTCCGTATTCTAAAAGGGGTACGAATGTTGGAAGCTAAGGAAGCAAAGCAAAACCGCATGGCTAAAAATGGCGGCACCGCTACACCTTAGCTTTATCAACAACAGTTGAATATTGAGATAAGAAAGGAATAGAGAGAAAGAGTTGAAATTCTTACAATAGATTTTTGTTTTCAAGTGCAAGATACAGTGTGGCGTGAGTTCTAAGGGTTGTTTCTTTCTTTGTTTTTTTGTTTGATGGGAAAGTTAAGTTGGAGGTATTGTTTTTTTATGTTATTATGGGAATGAGAAGTGGGGTTTCTTTTGTGTGTTCAAAGGAAGGAACTACAGCTAAAGAGTGCGATGTTGGGTTGGGTTTAAGGATGCAAGACAAGGAATCTTGTGGTGTGATATCATCGCCGTCATCATCATCATCATCGTCTACTTCTTGTTGCTGTAGTGGTGGTGGTTTTGATGGAGGTGGGCCAATGTTTTATGGTAGAAGCAACGGTGTTGCGTGTTTTGGCGATATATACGATGTGGTGGTCGGTGGTAGTTCTAGTGGTGGTAGCAATGCGGTGACGGGGTCAAAGACGTCTCTGCACTCTTTCAATTCTTCTCCTTTTGCCTTCAATTCCTCAGGAGAAATGAATCCGTCGTCTATGAATGTGGCTGTCCCTTTCACAGCAGCTCAGTGGCAAGAACTGGAGAGGCAGACTATGATTTACAAGTACATGATGGCCTCTGTTCCTATCCCTCCAGAGTTACTTATTCCCATCACTAAAACTCAATCAAACCCTCCTTCCTCACAATCCCACGCTTTAAAAGGTTCATTAGAGTTGGGGATTTCGGGCTGCAACTCGGATCCAGAGCCATGGAGATGCAAAAGAACAGATGGGAAGAAATGGAGGTGCTCAAGGGATGTGGCACCTGACCAGAAGTACTGTGAAAGGCACTCTCACAAGAGCCGTCCCCGTTCAAGAAAGCCTGTGGAATTACACACCGACTCCATGGCTCAATTGCTTAATCAAAAATCTCACTTCCCTAATCAAACAAACTCCCATAATTTATCTATCTTCCGTAGTCCAACGGTCTCAGCTGCCGCCTCATATGATCAGTCCAGGAACTTGGAATGGTTCTTGAAAGGCGAGACAGTTCCTGTTGCTAGCAACTCCAACCAAGAATGGCGTTATCTGAAGGATGGCGAAAGGGTATATAATTATAGACAAGGACAGCTTGACTCAAACTCATATTTGAATATGAATTTAAGAGGTGGCCACCCATTGCAAGCCCATCGCCTAAATGAAAATTGCAGCTTGTTATTAAGCCCCAAATCGACAAGCTTGGAAGCAAATGTAAATCCCAGCAGCCAAGAGACAAGGCACTTCTTCGATGCTTGGTCATCAGCAGTGAGAGAAAGCAGTAATAATGGTGGAATTGGCAATGAATGTTGTGTTTCTTCGGGTGAGAAGCTACTGCCACTCTCATCTCTTACTTTGTCAATGGCTGGTGGCGTTCAAACGAATCAAGACAATGGAAATGAGCAAGCAGCCAGTTTTGGAATGATGGGACAGGAGAAGATGAGCCATGGTTCATGGATGTGTTCACCACCTGGTGGACCATTAGCGGAAGCCTTGTGCCTTGGCATTTCAATCGGTGCAAAAGCTGATTCAAATTTGGCATCTTCTCATGGCAGCAGCTATGGCATTAACAACAAAAACTAATTACTTAATTTAACGCTTTTTCATTAATTGTCTGCTTAGCTCCTTTCTGTTTTATTTGCTTAGTGAAACTAATATTGCTCAATTTGATTAAAATGACTTAGAGCTGAGCCAGGACATGGTTCTTAGTTGGGCAATCTATAGCACCGCTCCCACTTGGTGTTCTTCTTCACTATTTGTATTGTGGATTACGTTTATGGGAAACGGGGAATAGGTAAATTTAGAGGGAATGTAATCTTAAGCACAATGCCTGGCCTGTTTCCCGCTTCTAATGTTCAGGTTATTTTTGTTTGTTGTGCTATTAAAAGACAAGGATCCAAGGAAATTAGTGAAAATTTTAACAGGAAATTGATACCATGTCTTAAGCTCAATCTGGAAACTTCCTATGATTATTAATTAAAATAGAGAAACATCAAAATATATACCCTAAATGTTTATCAATTATGTTCGAGAAGATGGTATTAAAATTGTTTACAAAGACGTGAGCTTGATTTTAGTCGAAGACCAAGCAACTGGTAATTAGTCCGAATCATTGAAGAGAAAAACTTCGAAGCTACTTTAATTAATTGATAAAATGATACAATAAAACTAGACTATTTCAACCACCTTAGATCAGTAGTTGAACAGGGAGATATTTCCCCACCAATACTCTCAGTATAACAGGAGGAATAGTTGGATCGGTGCTCCATCCCAAAATGAGCAGCTTGCACACTCTTGAAGCTGGGGCTTCTTAAGTTCTGGCTAAAGCTACTACAATGTGGCTCCGGAGCTGGATATGATAACCGTTTCTTGGCTGATCCACTGCGTTCTCTCTCAGGCGTTGATGGCCTCTGCCTGGGTGCACTCTGGGACCTGACCCTAGCCTTTGCAGACTCAGTGGCTGCCATGTAGTTTGGCATTGCAGCACTGGCGCTACTTCCACTTGCACCCATTCCATAGCGATACCTGGAGCCAAGGCTTGGTGTATGTGCAGCTGAATAGCACTTGTCTTCTTTGACGCATCGAGGGCTTGCAGAGCGAACCTGAAGGGGTTTGGTTTTGCAGGGAGATGGGGTTATGGGTGAGTGGTGGAAAGAGATATTGTGGTGCGTTCTAAGGATAGAATGAGGCAGCTGGCAAGTTTGTCTTTGTTGGTAATTTTGAGATTGTGATCTTCTACCTGCAGCTGGAGTAGTAGAATAAATATATGGCCTAGAAGTGTCAATTTCTACAGTTTTTATAGCTTCTCTTCTATCAGTTGATGCTCTGCTATTGCTTTCCCATTGCTTTGTAGCCATCCACCGGTCGAGCCATTTGGTTCCTTCCTCCATTTCTTTTTCATCTCCTGCTGATGGGCTTCTTCGAGATCTCCATATCTGGCTAGAGAAAGCATAAGCAAGGGCTTTTTCCCGTTTCAAAGCAGCTTCCTTTTTGCTTTGCACTATGGCTTCAATCTCCTTACTTGTATATGGGCGGTCATCCCAATTATCTAGAATGGAGCTTATATCTCTGGAAATAGACCCTCTCTCGCTGATGTCTTGTAGACATGTAGAGTCCCAGAAGCCATTAGATTCATCAAACATGGACTTTCTGCTCCCTTCATGTGAAAGCCTTGCACGTTGGTCGCGTACCCGATCTTGTACTCGAACCAAAGCTTGCATGCACTTAAGTGTTACCTTTGCTTGCTTTCTAACATTATGCCCTCTCACCAGTGCTTGAAGCTTCACTAGCCCTTTAAGTGCACGTAGAGCTCTCCTTGCTAGGTAGCCTCTGAAAGCTGTTTGAATGAGTATAGCAGCCCAGTGTTCTCTAACGAAATTTGAAGGCCTAGTGAGCCTAACAATCTCCACTGCTGCTTGTGCTGTTGCCGCTGCTGCTTCAGCCGCAGCAGCTGTGGCTTCTGCTACAGCAATTGCATGCCTTTGTTCCGCATCCGAAATAGGACTCACATTATTTGCTTCTACTGCTGTTGTTCTTGTTCCACATTGTTGAACTTGGACATGGTTGTAATTGAGCTTTCTAAAAAGCCATCTTCTTTTCTCTCTCTTCTTTTCTTCCTCTTCTTGGTCGTGTTCTTCTCTTCTTCTGCTAGTCTTTTTCTCATTCTCCTTAGTTGGAGAGCTGAATGCTCTTTTCACTAATGTCAACCATGAGGTACCACTCTTCGTTCTCATAGAGGTCCAGGAGAACCAGTATTATTAGATTACATATGAACTGAGGGAATAAATAAAGAAAAGGAAAAGAGAGGGGAGTTGCATTTTTGATTTACAAATCACAATCATTTATATATAACAGATAAAAGAGCAGGAAAGCTAGCAATGAGAGAGACAGAGAGAGAGAGAGAGAGAGAGAGAGAGAGAGCAAAGCGTGCTTTTTATCTATTCAG
>Cluster-30559.2
TGCGCAACATTGACGTCAAAATTCAATGGAACAATCAATAAAAATTCACTGTCTGATGCCAGCATATTAATATTAGCCGGTACAAAGTTACGTTGCTGTCAAGAGAACAAGCATAAATTTACTCTGCACAAGTCTTGTGAAGCAAACTTTCATCAACTCAGGACCAGCTTCTACAGATATCCCTAGTGTGTTATTATCAAGGAGGGTATGATATTAACAGAAAATGAAAGATAAAACATTCGCAAACATTACATCAGGATATCAATCTTCTGTACAAATGTCGTAAAACAAACAACATTTGAACGGAGGAGCTAACAGAAATTCAAATTCCCTTCTAGTAATGTCTTTGCCTCCACAAGAGAATTCCAAACATTTCGCAGTTCTTCTTCCATTTTTTCAGATAATAAGCATGAATTGCAGCTTCTGGTTTCTAACAGTTTAGTCATATTCTCAGCTGCTGTTATCCTCACCATTCTTAACTCATCCAGTCTTCTCAATTCTATCAGTATTTGTTCTTCCAATGCCTTTATCTCCTCCACTTTCAAATCTGCATCAAATACATTATTTTGATATTCAAGAATTGTATTTTGAACTTCAGATTTTCCATTCTCTCCGACTTCCAAGAGGGTTTCCTTTTCTTGGACTACTCTCCGAAGTGCAACTTCCAACTCTTCCAATATCCTTGACTCTTTCTGTATGTCCATTTGAACAGTTTGCAATTCTTGCTCTATCTTCCTGGACTTCTTATTCAGATCATCAAGCTCACTTATTATGAGACTAAGCTTCTCCCGGGATTGCTTTATCTCAGTTTGCAGCTTTATCTTTTCTTCCTCTGACTTGAGTAAATCAGTAGCTTTACCGCCTAAATGCCAATTTCTAAATGAGGTGTCTACTTTGTCAACATTATCTATCGCCAGTAGCACCTTTTCATTCTCTTGCCTACGCTTCTCTTCCTCGAGTTTGGATTTCAAAATCGTGTGATTATTCCTCAACTCAACTTCTGTTTGTTGAGCCCTACTCAAGGCAGCATCAATTTCACCCTTGCAAACTTGAAGACGAGCCAATTCCTCTTTCTTTTGCTCCAGGTTAGTTGATGAAGCATTCACCCTTTCCCTTGCCCGAGCTTCTCGCTGTTCATAGTAAACAACTGACTGAGAAAAGCTTGATAGCGAATATTTGAGTGCTGACAACTTCTTATCTAAGAAAGCTTTTCTTTCTTGGATCTCTGAAGAAAGGACTTGCAAGGACGTAAGCTCTTTCTCCTTGACCTGGAACCCATCTTCTGCTGATTCTATTTCCCTCCAAAGTTTATCAAACTCCACAATAGCTTTCTCAATTGAACCTAGGACGGCAAGTGTTTTTGCAGAATCTGAAACCTTTTGCTCTGCCATTTCCAGCTTCATCCTGACAAACTCTAGATCTCCAGAAACTTTGATTGAAGTAAGATTTGATGGTTCTGTTTCCAAATCATAAAAAGATTCAAAACCAGCCTGATTTTCTGTTTCTGCTTGATGATCACCGTGAATTTGTCTGCATGCATTAACCGCATCGTCAAAGCCAGAAGAAGGAACTCCTTCAGTATAAACATTTGCTTCATCACCTATGGCAGATATCTCAACATTTTCATGCAGCATATTTGCTTCAGTGAAGAGAGGTACAGATGACTCTGGATATTTACCTCCATCAACTTCAACAAGCTTTTCTGGGCAATCTACTTCTCTAGATTCAACTCTGTTCTGTCCACAGGTAGAAAGCATTCTTTTGAACTCATCCCTCTCATGCATGGCTTTTTCGTACAAACCCATCAATCTCTCATTTTCTTCGTTTATTTCCATAAGCTGGTGCTCTAGGTTCTTAGCAATTGTTTCCATCTCAATCTCTTTTGCTTTAGCAGATTCAACGGAATCACCATGAAAATGAATTTCCATATCATTTTGCTCAGCACACACTGCTTTCTTAATAGTTTTATTGCTGCTTTCTGAAGCTGCTCGTTCATACATTTCAATGAGACTATTTTTTTCCTCAATCAAAGCTTTAAGCTTAGTCTGCAGCTCATTGTTTGTCTCCAGACAAGCTTCTAGTTTTATCTGTAGCTCTTCGTTCTCTTTGGACAAAGTAATTGCTTTCTCATGAGCTTCTGCTTCTCTTTGACTTGCTGCAGCTATGGCATCAACCATTGTTTTAAGTTCCATTTGACCATGAACATTGATAACTGATGCATCAGCAGACAAAGGAGAAAGCTCAATTTGCTGTTTTCCTTCCTTCACAATGGATCTCACTTCTTCAAGTTCTGCTAACAGATCATTGACATGCCTTCCCAAATTTTCTTTCTCTTCAAGGCAAAAGCCCAACTGCTTGCGGAGTGCGTCCATCTCTGACTGATTGTGAATTGCCTGCATGCGAAGGAATTCATTCTCCTCGGTTATTGCAGAGCGCCTGGGTGTTTGTGGTTCCTGATTAGAAATTACTGGATCACTATAAATTTCTGTCTTTGCATTTGAATTTGCTTTCTGAACTTCAAGTGGATCTGATTCATGCATAAGTTTCCAATCAAGAGCTTCTAGCAACTTATTCTGTAACACCATCATCTGCTCACTCATCATCTCCCGTTCACCTTCTTCATAAAATGACTTTAATCTTCTAATTTCTTCCTTTAGACGCAAGTTTTCCATAGCAAATCTTGTGACTTCTTGGTTCCGGTCAACCTGAGTCCGTAAAACTTCAATTTCCTTCAGATGCTCCTCTTTTTCTTTTAACAAGTGTGTCTCAGCTGAAATCTTTCCAGAAGCAACAGCCTCTAACCTCTTGATTCCTGCTTCTCGAAACCGTAACCTCATTTTTAGTCCTTGTATTTCATCCTCTCTTTGCTTGGCCAGTTTCATAGCTGCTTGATTTTCAGCTGTCAATGCCTTGAGTGCAATGTCCTTGTCCTTTTCCCTCCTGAAAGCCCCAACAAGGGCAACTTCAAAGTCTTTCTTCTGAGACATCCTTTTGTCAGACACAAGTGGACTAAATGATCCGTGAAGTGCTTCCCATTTAAAGGTTCCAGGAGATCCTGGAAAGCTTATAATTGAATTATCATTTTCCACATTTTCAGTTCCGCCATTGACTAAACCACGTAGACGGGACACTTCTTTCTTGAGCTGTTGAATTTGCAAGCGCATGGCAAGAACATCTCCGGAAGCATCTTCATTAACAATTGCATTGTTCTTAATGAATTTCGCACGTTGAGCAAACTTCAATGTGCTTAATGTCTCCAATGAACAGCATAGAGAAGGACTAATATTTGCAATGATGATAGTTTTTGAATTCCCTCCTAGTGAATCCTGAAGCAAAAATGTAAGCTTTGAATCCCGGTAAGGGACATGTTGTGACTTTCCATTAGATATACTTACAAGGTTCATAATTACAAGTCCCAATGTTGAAAGAGACTTATTGATATTAGTAGCTTCCTTGAGACGTTCACCCTCAGCACCAGAACTCTTTTGCCTCTCAGATCCTGCTAAATCAACAAGATTAAGCCGTGCAAAGCGGTGGTGAGTTACACCTTGTGATTCCCACTTACTTTCAATGATGCATGTAAATACACTATGGGAGCGACTACTTGCACGATTCATGTTAGTGGCAGCTACTTTTCTATTTGCTGCACCCTCAATAAGTTGTTGAATCACATCTCGAGCACTTGTGACTTCTATCTCCTTGAGATTTTCTACATACACCCCTTTCTTTACATCTTCTCTTATCTGTAAGTTATTAGATGATGGGTCCAACAGATCAAGAATCTGTTCATTGTATATTTCCAAAAATGAGCATTTACATGTATATTTTAACTTTTCATCTCTACGAGCTTCTTTTTCCTTCTGGATTCTAGAGAACAAATATTCAAATACTCTAGGTGTCATTCCACAGTTGACACTGTGTCTTCGAGTGCCTCCCTCAATATCCCCAAGCATTGTATGAGTCTTCCCACTTCCAGTTTGTCCATACGCAAACATACAACTATTATACCCTCCTATGCAATTTTCCACCATCGGCAATCCAGCCACTTTGAACAGTTTCTCCTGACTAACAGTCTCATCAGCTACAAGATCAAAGGTGAAACGCGACTCTGGATGCCCTGTCCAAGTGATTGTTTGACAACTCTCTTGCCTAACACACTTGCCATAGCCTTGTACGGATATTTCTGAACTACTAAGTGGACGTAGTCTTATAATAACCTGCACATTGTGATCCTTCCAGAAGGAAGGATCCTCACAAATCTCAAAGCTCTTAGTCTGCGGATCAGCCACCAATCCATTGCTTTCTTCAGCACCATCCTCCCAATCATCGATTCTTCGAATTACTGACGTGGAAACGGAAGAAGTATTCTCTCGTGAAGCGGATTTTAGCAGATCTGGAGTGCTTGGAACAGTTGCCGGACCTGACTCGGAAGCAGAGCGGTTATGAAAACCAAACCGGCTCTTGATTGCGCTCGCCGCCTCAGAAATGAACGGCATTTTCTTAGAACGGGTGAGATGTTACCTTCCTTTGTTCTTTCCTCTTATTCTTTAGTAAGAGAAAAAGTTGAAGCGTTAACTTTTTTATGCCAGTGGAAAACTTAGGGCAAGATTTTGGGGATGAAATAGGAATTTAGGGAGGTAATAAAGATTTAAAGGGTAACGGGCAGCTGTTTGGATGGGGAGAAAATTTTGAGAGGGTGAGAGTGAGAGAGGAGCAGTAGAGATTTGAAATAAAGTGTTCTTGAGGGAAAATGGGGGGAGTTTGGAGAGATGTGTGACGGGAATGATCGGATGGTTAAAAGAGATTAGATGGACGGTTAGGATGGTTTAGATTCAAATTTGAAGCCGAGGAACGTTAGAGTGTTTTGTTTGTTTGAAAGTTCCTCTCCAATCCGTTGACCGTAAAGCTTTCTTTTGTTAGGATGTGCACGTGGCGACATATCAGGAAATGAACAAAATTTTTTATTTTTTAAAGGAAAGAAAAATGAGTAACATCGTA
>Cluster-52823.0
TCGATATGCAGTATACATTCAAAACGAATTTGTTTTTTTATTGCAATAACCTCAAACTAATAAAATAAAAGTCTAGGATAATAGTTTTTTGAAGGAGAACAAAGAATGATTCATGAGGAACCAATGGAAAAGAAAAAGAAACACATACACACACAAAAATGGTAAATTAGATAGCGTTGTTAACAATTAGCCATAACAAGAAGCTTGCGGGAGAGAAACAAATCAGTAAAGGACCTTGCTAAATTAACTGTAGTAGTAGCTTTTATTACTTATACAAGCTGTACACAAGCTCCTCTATCTCCTAAACACTAAAAAGTGCCCTAAACTCAAAAACCCAAAAATAAAAACAGACTATAAACTCTAAAGGCACCAAAAAAAAGAAAGCAAATCTCATGAATAGGCATTTTTTATCATGATGACGATGATGATGATGATGATGATGATGATGATGATGATGATATATAGAAATATATCAATCAGTTAGCCCTTTCGACATGACGTATAAAAACAGTATCCAAGTCAGGAGGAGTAAAGAACTCTCTAACGCCATTATAATTACATTTCAACGTAGCCTTTCGTTTCTTTGGAGCCGGCGGGCACGTAAGTCTAGCCGAAATTCTCGATTCTTCGCTGGTCGGAGTTGTTGAACAGTCATGATCACTTTCGCTTTCTTTGTCAACTGGATTTGTATATATCTTCTTTAATGGCGCTCTTAAAGGAATTCCTGCAATTACCCATTTCTTACAATCCAATTCTAACCCATTATCCACTTGAGGCTTACCTGAAAAACCCATGTTTTGGATCCAAGAAAATAACTAACAAAACCTTTATAAGTAATATAGAAACAGAATATAGGAGAGCGTGAGGAATAAAGAGCAAAAGTATAATTAAAGATTAGGTTTTTGATCTTGTAGCGATTGGTTGAGAATCAAAAGAAACAAGAAGGAAAGCGAATTCCAGAACAAGAAAAAGAAAAGAAAGGTAAAGAAAGAAAGGTGTAAAAGAAAATGGAAAGGTAGCTAGTTTGGAGGTGAAGGGACGTATATCAGTCTACCAGAAAGAGAGAGGAGAGGTTAATTAATGGAATGAAGAGAAAAGAAATTGAAAAAGAAAAGAAAATATAGCATATGAGAGCTTTAAATGAGGGAAGTGTAATGTTCAATGTTCTGTTTAAACCAATTAGATATAGAGA
>Cluster-38439.3
AAGGAGTCTGATGTATTAATGATACAATACTTCCAGAATCCAGACAATCAGTTTCCACTACTATAACACGAGTAATGTTGGAGTCGACAACAAGAGCATTTCAACCGAAGGACAGGACTGAGTAATGTTACAACCTAATGGCATGTAATGATTCTCTTCATTTTCCAGGAACAAAGTTAGTGGCGTAGGCCCATGCATTGTTGGCCACTGGATCCGCAAGGTGATCAGAGAGGTTCTCTATGGGTCCCTTTCCAGTGACAATAGCCTGAACGAAGAATCCAAACATGGAAAACATTGCCAAACGTCCATTCTTGACCCGCGTACTCTGCGTTGATACCCCTGCTTAAGGG
>Cluster-27068.9
CGGCTCTTGAAACTGTTTGTCGTCTAAATGTTGGCGGAGGAGATATTGAGAATGTAGACGATACAGGAATGTTTCGAACATGGTTCGATGATTCCAGCTATCTTTTTGGTGGTCTGTCTGGTGTCGAGCATATGGGGCGCGGTAATGTCACAATAAAATACAGTAAGGATACGCCAGCATATGTTGCACCAGAAGCTGTATACATTAGTAAACGTACAATGGGTCCAGATTCTATGATAAACAGGAATTACAATCTCACCTGGCACTTTTTGGTTGATTCTGGATTCAATTATCTTCTCCGCCTCCATTTTTGTGAAACTGAAAAAGAGATCACTCATGAAGGTCAAAGAGTGTTTTCCATATTTATAAATAACATGACAGCTGAAGCACAAGCAGATGTGATCCACTGGAGTGGGGGTAATAGCATTCCAGTCTACAAAGATTACGTGATTGGGGTCCCAGGAGGAGGAAGCCAAAGCAACCAGGACTTATGGCTCGATTTACACCCCACTGCCGGTCATTCAACTTATGCTAATGCAATCTTGAATGGTCTAGAGATATTCAAGCTGAACAACTCAGATGGTAATCTTGCTGGATCCAACCCTGAACCGCTAATGGTGGTTCCTCCATCATCACAACAACAATCAAGCTTACAGGAGATAACAAAGAGTAAAGGGCTATCTGTTGTAGTTATTGTTGGGGTTGTGATAGGTGTAATATTTGCTCTTTCTGTTGCTCTATTTTTCTTTATCTACAAACGAAAAGGGAAAGGACCACAAAGGAAAGCAACTGATAGTGATGATTTTGGTATATCACTGCCAACTGATCTTTGCCGTCGATTTACAACGGCTGAAATTAAAGCAGCTACAAGAAATTTCGAAGATCAGAACATCATTGGCTCTGGGGGTTTTGGTACTGTGTATATAGGCTATATTCAAAATCAATTCATCCCAGTTGCAATAAAAAGGCTAAATTCATCGTCAAAACAGGGGACTCGCGAATTCCACACAGAGATTGAGATGTTGTCCAGGCTCAGACACATTCATCTCGTCTCTTTGATTGGATACTGCGATGATCAAGATGAGATGATCCTTGTATACGAGTACATGCCGCATGGGAGCCTTCAAGATCATCTATACAGAACAAATAATCCTCCTCTCCCATGGAAGCAAAGACTACAAATATGTATAGGAGCTGCAAAAGGGTTACATTATCTTCATACAGGTGTAAAACACACCATCATCCACCGTGATGTGAAGTCATCAAACATACTATTGGGCAGGAATTGGGTGGCCAAGGTTTCAGATTTTGGCTTGTCAAAAACAGGTCCCACCAGTGAAGACGAAACCCATGTCAGCACTGTTGTTAGAGGTAGTGTAGGCTACCTTGACCCCGAGTACTATCGCAGGCAACACCTCACTGAGAAATCTGATGTCTACTCATTTGGGGTAGTGTTGTTAGAAGTACTGTGCGCCCGGCCACCAATCATGTCAAACCTAAACAAAGAACAAGTGAACTTGGTTGAGTGGACAAGAAAATGTTGTCGAAAAGGAACTCTTGATCAGATTATTGACCCACAGTTGCATGGTGATATCACATCTGTCTCTTTAAACAAGTTTGTGGAGATCGCTGAAAGTTGTGTGCGTGAAAAAGCAACTGAAAGGCCAAAAATGTGTGATGTG
>Cluster-34135.1
AAATGGGCAGACCCAGGGGAAATCCAAGTTCCCGCCCATTCCGAAATTCAAATTTACTTTTTATTTTTAACCGTTACGCAAGTGTCTTCCGTCTTTCCACTCTCTGGGATAGGAGGGGGAAAAACAAAACTTCTTTCTTTTAACTGAGAAATGGGCAGACCCAGCAAACGGGAGACCCGTGAGCTAGAAGACGACCCTATTTCCACGGCAGGAGGGGATCCCATTACTCTCTTGTCGTCAAGAGCTAAAAAGACCAAAAAAGCACGGGTAAATTCTGAGTTGTCGCTCGTCGGAAAACCCATTCCGGCCGCTGAAGCACGTAAAAATTGGCCGCTCCGCTACCAGTCCCAGAATAAAGTGAAAGGGTCTGTCACTGGGACTGCTGATGGGGAATCAAGAGAAGCGGAGGATTTATTGCAAGCAAAATACCACTATAAACAAGCAACAGTGGATGGTATTCTATATAATCTTGGAGAAGATGCCTACGTCAAAGCTGACGATGGCAGTCCCAATTACATTGCTAGAATTGTGGAGTTGTTTGAAGCTGTTAATGGAGAGCCATATTTTACTGCTCAGTGGTTTTATAGAACTGAAGACACTGTTATCAAGGACCATGTACAACCTGCAGAAAGCAGACGGGTGTTTCTTTCAGAGATTAAAGATGACAACCCATTAAATTGCATTGTCTCAAAAATCAAAATTGCTCTAGTCTCACCAAATATGGATTTAGCAGCAAAGGAAAGAGAACTTCCACCTTGCGACCTGTATTATGATATGAAATACACATTGCCCTTTTTAACTTTTCAAACAGTGAAGACCGATGATGCTAGAAGAGATAGTGGTTCATCATCAACTATATCAAGTGAGAGCGATTCAAACAACAGTGTTAATGATGTTAATGCTGCCAGTGAAAAAACTTCAAAGGTTCATGGGTCTGAGAAGTCAGAGATGCATTTGTTGGACCTGTACTCAGGTTGTGGTGCTATGTCAACTGGCCTTTTCATGGGTGCTTCATTGTCTGGTGTGAAACTAATGACTAAATGGGCTGTTGACATAAATCCTAATGCATGCAAAAGTTTGAAAATGAACCACCCTGAAACTGAGGTGAGGAATGAGGCAGCAGAAGACTTTTTGTCTCTATTAAAAGAATGGGAAAAGTTATGTAGGAAATTTTCATCATTTGGTTCTGAGGGACCTGCTGAGCAGAGTTCTAATTCTGTAAGCAATGAAGAAGATGAAGAAGACGAAGAGGACCGAGATAACGATGGTGATGATGACTCTGAAGTTCCTTCTGGAGAATTTGAAGTGCATAAGCTATTAGCAGTTTGTTTTGGTGATCCTAACAAAGTCAGGAAACGAGGGTTATATTTTAAGGTGCGTTGGAAGGGTTATGGTCCGAGTGAGGATACTTGGGAGCCTATTGAGGGCTTGAGTAAATGCAAAGACAAATTGAAGGAGTTTGTGACAAAAGGTTATCAGTCAAACATCTTGCCTCTTCCTGGTGATGCTGATTTCATATGTGGAGGCCCCCCATGTCAGGGGATCAGTGGCTTTAACCGGTTTAGAAATTCAAATGCTCCCTTGGATGATCCCAAGAACCATCAACTGGTGGTGTACATGGATATTGTTGAGTATTTAAAGCCTAAGTATGTCCTCATGGAAAATGTTGTAGATATTTTAAGGTTTGCTGGTGGCTTCCTGGGGCGTTATGCCCTTGGTCGTCTTATTAATATGAACTATCAAGCTCGACTAGGAATAATGGCTGCAGGATCATATGGTCTGCCACAATTTCGAATGCGGGTCTTCTTGTGGGGTTCTCATCCATTGGAGAGCTTGCCCCAGTATCCATTACCGACACATGAAGTTGTTGCAAAAGGAGGCATTCCAAATGAATTTGAGGAAATTGCTGTTGCCTATGACAAAAACCATCCTTGTAAATTGGAAAAGGCTCTTTATCTAGCAGATGCAATATCGGATCTTCCGCAAGTGACAAATGATGAGAGTCAAGATGAAAGAAAGTATGGGACAACTGCACGAACAGAGTTTCAAAGATACATCAGATTGAAAAGAAATGACCTAGTAGGTTATACAACTGCTGCTGCTCAAAATGTATCATGTCCTCGGAAGTTGTATGATCATCGACCTTTAAATTTGAACATTGATGATTATCAACGAGTGTGCCGCATTCCAAAGAAGAAGGGTGCAAATTTCAGGGATCTACCCGGTGTCTTGGTTGGTTCAGATAACAAGGTGGAATGGGACCCATCAATAGAAAGAGTAATGCTTCCATCCGGCAAGCCCTTGGTTCCTGATTATGCAATGTCATTTGTTCGTGGGACTTCTCAAAAGCCTTTTGGTCGTTTGTGGTGGGATGAAGTTGTTGCCACTGTTGTGACAAGGGCAGAACCTCACAATCAGGTGGTTCTTCATCCTGTGCAAGATCGAGTACTCACAATTCGTGAAAATGCAAGATTACAAGGTTTCCCCGACTGCTATCAGTTATATGGACCTGTGAAGGAGAGGTACATACAAGTTGGCAATGCTGTTGCTGTTCCAGTTGCTATTGCACTGGGATACAGTTTTGGATTTGCATGCAAAGGATTTTCTGATAACAAGCCTCTGATTACCCTAACCTTTAAGTTCCCAAATTGCCTTCAACGATCATCTTCGATGCAAATGGAAGATGATTCTGATTGATTGGTGGAAATAATAATTTATATTTAAAAAAAAAATACATTATTTGCAGCAATTCAACAACTAGATACTGAAAAGAGCAACATTTCTATATTATAGGAGTTGTAGGGAAGCTATGTATTGAACAACATGATGTCTTATTCAACTGTTAAAAGACAATTTTCATCTTATTTTTGCTACCATTTCAGTTTATTATTTCTGTAATTCATTAAGTATCAATTTTTAAAGATGTTTAGATATATTATGTAGTCCAAACTTCCTCTCTCATTGTATTTGATTTTTGAACAATATAATAATTCATAGATGTATATT
>Cluster-53029.159
TACTGTATTTTGTTTATTATTTTATTTTATGTCTTTGTGTATAAATTTTTGGAGAATCTGAAGTCCGAAGATTAGTCGATCTCTGGGGTAACGGCTATTTTTTCTTTTTATGATATTGAGGGAGTAACAAAGTTTTGATTTGGTTTTTTAAGGCTACCTTTAGAGATGGATTGTAACAATGACGGATGATTATGATGATGATGATGCTGATGATAATGAATATGTGGGCTCTGAACAAATTTGTAATACTAGACAACATTGGGATTGGCAAGGTGAGGAATATTGTAGCCAAAAGGATTCCAATTATGATGTATCTCAATGTATATGGAATGAAGTGGCTTTGAATGAGGAAGATCTCTCCTACATGTTAGATGAAACAACCCCAGTCAAGTCTTGCGGGGATTTGGCTTACCACATTAATCATAGCGATAGCATGGACAAGGAACCAGCAGAAAAAAGGGACTCATTTTCTCAGTTAAAGAGACGCCCGTAGTATTTCATTCTCTGTGTTTAGACCAAGCAAAAGAAGAAAGTTTCCTGATTTCTTCCAGAACCAAGGCAATATCCTAAAATATAAAATGGCTGAGTCCGTCAGTGTAGTCACAAATCCGTGAACAAAACCAAAGCGACTTTTATCAAGGCTATAAGCTCTAGATTTTTCAAATTTCTCTTGGCTGACTACTCCTTCCAAAGCTTTAGGGAGTGTGGGCAGTTTCAGAGTAGCATGTTCTCGCAAAGCCAAATATGTCTCAAAGATGTAGATCAGAATCATGACAACGAGTACAGCTTCTAAGTACGGAAATTCCATGGCTGAATCGGAAGATTGCAGTGTAGAGAGACTGGT
>Cluster-53029.3293
GTTTGGATGCACAGACGCAGTTCAGGTCTTGAACGAGCTTGATGAGGCAATTAAGGCTCACCCAAATGGCTTCGTTAGGATCATTGGATTCGACAGTTATCGCCAAGTGCAATGCATTAGTTTCATTGCCTACAAGCCTAAGGGCCTCTAAGCAATGCCTTTGAATTATTAAACCCTACCTGCTTCGTTCTTCTTTTTCTTCCTGTATTTTTTTTTTGGAAATGCAATTTGTTGAACATTATCTTTGTGGGTTTTGTTGATTTAGGATGCTTTTGAAATACTTTTGACTTTTCTTCCTTCCTTGGGTTGCTTTTTTTTTAAGTTTCTTATCGGATGGATTAGTATCCATCTGGTATGGAATGAAATGGAATGCAATGCAATGCAATGTTTGAAAATAAATTTATAAATCTGTGAGTATTCTAAAAA
>Cluster-41262.1
CATGAATCTAATTCTGGTTTATGTTTCAAATGTGAAACAAGTAAAACCCAACTTCAATTGGTGTTTTCACCATAATATCTGATGTAGTAGTCCTGGTAAATATGAGATGTATATAATATATATCTACATGCACAAGAGAGACTTATTTTAAACATGTCCACATTGTCTGTGTATATATATATATAGTATGATAATACATAAATACATATTATATGGATATAGGTGTTACATCCAACAACTATAAGATACTGAGACAACACCTACACAATTTGGATATCAATTGCAACAGACGCTTCTGACGTCAAAATTGAGAGAGACCGACATTGGATGATAAGACACATCTTGCCTCGACAGCCAAGGTCTTCACAATGCCACGGCAGGGATCACTGTCAAATACAGCATTTGATATTGAAACACTGCATTTGTTTCTTCCTAGACAAGCCTTGGACACCACAGACAATGAATTGGGTGAATGGCAATTGCCTCTAGAAAACTTCTGGCAGCCGCCTCGGGGAGTTCCATAGCTAGCAAATTCTATTGAGGAAATTACATACCCTTCTTGACACTGTAACTGCATTTCTGGTGTCATATCTTCAATTGAAATAGCTCCATTAACAAAACCTGGATGATGGAATCTATTCTTGATAGGTGGATAGTGGGTTTCTGACACTTGAGCACAGATCACACTGGCTGAACGCAACTTTACTGAAGTCTCAAATGGATTCCCTCCTGTCTCCTCGAAGATGACAAGTAAATTATTTGATGCCCGTAACCATGACCGTGGGATGTGGTACCAGGTTTGAGTAGGCTTCCCACAATTTGTTCTACACTTTCCAGAACTGTAGGCTCCCTGATAATTGCAATTTATTGAGCATCCCTCTTGTGGAGCAACCAGAGTCCAGTATCTTCCTATGTGATGGCCATTTACCCAAGCCTGGCCCTTTCCCATGCTTCCTAAATCAAGAGCAACTGGGTCAGATCCAGCTGGTGCATCAAAGTACGTCTTGTACCAGGCAAATGTCGATGGAATATCATTAAGAGTCAATTCAGTCCATTTTGCCTTTTCATTATCTTCAGCTGTATAGATTTGGAGGAACTCACCCTGAAGTCCCACCTGGTAGGTCCACAATAATTTTGAGAGGTCTATATCTCCATCCTTGAATCCAGTAAGCTTAATTTGTCCTATAAAGCCTGCTCCATCCCGCTCTAAGAAGGCACCATAATTCTGCAAACCCACTGTCTGGGACACCAACACTAGATCATTATATCCTTTCTGAAATTGAACTGGTTGCACCACCTTGACCCAATGACCGACCACACTGCCTGTAAGCTGGCCATTAATGAATACACGTAACACATCACGCATGCTATCTATTGTAACTGAAGGAAGAACTTTATTTTCCTCCCAAAGTGCAATGTCATCATCAGAAACATATATTCTGGTGAAATACCATAGGTAGTCAGAATGGTCCTTTGTCACGTTCAAATGCTCCAATATGCCTTGCACTGTAAAATTGTTCTCACTCCAAATGCTGATTGGCTCTTTTATAGTCATCCAGGATGTTGTCGTAAGGGACTGTTCCTTCTTAGCCAAGATTTGCTTGGATGTAGAAATATCTGGAAAATAAGGCAAAGCAAGCTCTACAGATTTGATAGAAGTTTGTGCTGCTACCTTGGCAGTGTTGAAGATGACATTCCTGCAATCTGGCAATATGCTCACTGACCACGGTGGTAAAGTATATGATTGACCAAAGAATCTCACTGTGACTGTTCTATGCTCATCAATATTCGCAAGAAATGCAGAGCAAATGCTTTGACTTCCATGCTGAGTTAAGTTCAGGTCTTCAGTGTGAGCATTTGTATGGTACAAATGTGCCTCTTGCTTAGGTCCCAATTTTATGTACTGAGGTGAATCTGCAGCAACTAGAGCTGGTTCACAAAGCTTTATAGCAGCATGCAGTTCCTTCAAATGCCCCCATTTTGGCTGACTCAACAGTCCATATTCATCAATTGGAGCATCATAGTCATAACTAGTTATATAAAATGGGCCACCAGCAGTTCGACCAAAGTTTGTTCCACCAAAATACATATAGTAATTCTGGAAACTCCCTCCCCGTTCAAAAAATCGTGCAACTGCAAAGGCTAGGTCTTCAACTGGCCTATGAGGCAAGTTTCCACCCCAACTCGCATACCATCCATCCCAATCCTCTGTCCAAATTATTGGTTTCTTTGGGGAATTTGGCTTATAACCATCACAATAGTATTCATTGCATGCATCTATAATGTTTTCAGGAGCATCAGTCTGCCTGCACATTACCCATGGAACCCCTGCACCAAGCCCTAGAGCCATCTTGGCAGCCCACTTAACATATTCTTTTCCCCCAGGCCCAATTGAGTGTTCAATGTTTCCATATTCATTTTCAATCTGCATCATGATAACTGGACCACCTTGCCAAGATAATAGCTTTTCGTCTCGCATTAGATCTACAATCTTCTTAACAAACCGTTGCATCTCCTCCTTAAAAGGAGCATTATCTGTTCGAAAAACTATGCCAGGGATATCACGCAACCACACTGGGAAGCCCCCAAAATTCCATTCTGCACAAACATAAGGACCTATACGAAGATGGAGATAGAGTCCACTAGCTCCCACAAGCTTCACAAACTTGACAATATCATATCTTCCTTCAAAGATATACTGTCCTCTAGCTGGCTCATGTCCATTCCAAAACACATAAGTCTGAATCACATCTACACCACCTTCCTTGCTCTTTGCAATCAGATCAGGCCACATCTCGGGAGTGGCGCGAGGATAGTGAATTCCGCCAGAAATGAGCATCCGACGATGACCATCGATGATCAGTGAGCGATGATCATAGCTAACGTTGAACGGTTTGAAGAAGTTGGCGGATACTAAGAACAACTGAATATGAATAATTATTAGAGGTAAAGACAGACATTGAAGCACAGCTTCTCCTCTTCCTCTTGCTACCATTTTTGTGTTTACCAGAAGAAAAGCAGAGACTGAAAAATAGCAAATAATCGGCAAAGACCGAATGAGTCATAATAAAGTAAGGCGAGACGCAGAAGCAACCAACTGCCGATCAAA
>Cluster-9687.0
TGGTGCATGCACGGAGTAAAACCGCATAAACACCGGACACTAACTATCTAATCACCACATGTCGAAGGTTCAAGTTTTGAAAAATACCCAGTTGGACACGTGGGAACTGGGAAATAAACCTTTGTACACATGTTACATTCTTGAAATGACACAGCAGGTATGGAGTTTGCAGGACAATCATTTTACGTGTCTATTTAGGAGGTTGTACCAACACATTAGTGATGGTAACTGAAAAGCAGTGTTCCCCAGGTTTTCTGGAAGTAGCTAAAAGATTACTTAACTGTTGTTGTTTAAAGCTAGAGAGATTTCTGTAGCTGTGTAGATAGAAATCAAACATGAAGGTCCATGAGAAAAGGTCTCAGGCTCATGCACCAGCTGCTGAAGAAGGTAAAATAATGACAAGGAAGCAGAAGGCAGAGAACAAAGGACAGGAAGGAGAACAATCTCCCAAGAAGGCAAAAAGCGAAAATGACACTAGTCATTCTTCTAATGGGAAAAGTAAAGCTGATATTGCTAAAGAGTTTGAAGATTTCTCTAAAGCCATCAGAGAGAAACTTTCTATTGCTCAAATGAAAGAAATATTAGATCTGAATGATCAAGATTCATCTGGCTCTGATGGCGCTATTACCACTAAATGTCAAGATTTGCTGTTTCTTGGAGCATTAGGGAAATGTCCATTGTGTGATTGCAAGTTGGAGTTTGATGGTAAAAGGTATAGCTGCAGTGGGTTTTATAGTGAATGGTCTAGTTGTACTTTTAAGACCAGAAATCCACCAAGGATAGAAGAGCCAATCAAATTACCTGATTCTGTTCTAAACTCTCCTATTGCAGATTTGCTAAAGAAGTATCAAGAACCTAGCCGTCGGCCTCCTCAGGATTTAGCTGCTCCGGTCAAGCCTTTTGCAGGAATGCTGGTTTCTTTATCAGGCCGTCCTTCTCGAACACATCAATTTTGGAAGAAAAGCATTGAGAAAAATGGAGGAAAGGTCTCCAATTCTGTTGTTGGTGTGAGTTGTCTAGTCACTTCGCCTGCTGAGCGAGAGCGTGGAGGTTCTTCTAAGCTCACAGAAGCAATGGAGAGGAGCATACCTGTTGTGAGGGAAGAATGGCTGCTAGAAAGCATTGAGAAGCAAGAACCCTTACCATTAGAAGCTTATGATATTGTTTCTGATCTTGCTGTGGAAGGCAGAGGAATTCCTTGGGATAAACAAGAACAGAGCGAAGAAGCTCTCGAGTCCATTTCAGCAGAACTCAAGGTTTATGGCAAAAGAGGAGTTCATAAGGATGCCAAATTGCACGATCGTGGTGCACAAATATTTGAGAGAGATGGGATATTGTACAATTGTGCATTTTCTCTCTGTGACATGGGAAGAGAAATAAATGAATATTGTATCATCCAACTTATCACAGTGTCAGAAAGTAACTTGCATTTGTTCTACAAGAAAGGGAAAGCAGGTGATGATCCAAACGCAGAGGAGAGGCTTGAAGAGTTGGAAAATGTGGATAATGCTATTAAAGAGTTTGTAAGGCTCTTTGAAGAAATTACTGGAAATGAATTTGAGCCGTGGGAGAGAGAAAAGAAGTTCGAAAAGAAACGACTAAAGTTCTATCCTATTGACATGGATGATGGGGTTGATGTGAGACAAGGAGGGCTTGGTCTTAGGCAGCTAGGAGTCGCAGCTACACATTGCAAACTTGAACCCAAGGTTGCAAATTTTATGAAGGTTTTGTGCAGTCAGGAGATTTACAGGTATGCCATGATGGAGATGAGTTTAGACCCACCCGACCTACCGATGGGGATGCTCTCTAATTTCCATTTGAAAAGATGTGAGGAGGTTCTACTTCAGTTTGTAGCAGCAGTGAAATCAATGAAAGGGACTGAGCAAAAGGCTGAGGCTGTTTGGTCAGATTACAGCCAGAGATGGTTTAATCTTATGCACTCTACTAGGCCTTTGATCCTAAGAGACTATGATGAACTTGCAGATAATGTTGCAGCAGCATTTGAGACTGTCCGGGATATAACTGTGGCCTCACATCTTATAGGAGATATGTCTGGTTCAACTCTTGATGATCCACTGTCAGATCGATACAAGAAGTTAGGATGCTCAATTTCTCCACTGGAGAAAGATTCTGATGAATATAAAATGATTGTCAAATACTTGGAAAAAACTTATGAACCAATCAAAGTTGGAGATATTGATTATGGAGTATCAGTTGAGAATATTTTTGCCGTTGAATCAAGCGCTTGGCCTTCTTTAGATGAAATCAAGAAGTTGCCGAACAAAGTCTTGTTGTGGTGTGGTACCCGAAGTTCGAACTTGTTAAGGCATTTGCAGAAGGGCTTCTTACCAGCTGCTTGTTCTCTTCCGGTACCGGGTTATATGTTTGGCAAGGCAATTGTTTGTTCTGATGCTGCTGCAGAAGCAGCTAGATATGGTTTTACTGCTATAGATAGACCAGAAGGATTCCTGGTTCTAGCCGTTGCTTCTCTTGGAGATCAAGCAACTGAGATTTCGAGCCTGCCAGAGGATACGAAATCCTTTGAAGAGAAAAAGATCGGCGTTAAAGGGTTAGGGAGGAAGAAAACAGATGAGTCAGAACACTTCATGTGGGAAAATGACATAAAGGTTCCTTGCGGCAGCTTGAAGCTATCAGAGCATAAAGATAGTCCTCTGGAATATAATGAGTATGCTGTCTACGATCCAAAACAGACATGCATAAGGTTCCTGGTGGGAGTCAAGTACGAGGAGAAGGATGTGATTATGGACACTGCAGAACCATGAGTTGAAGAAAGGGGACTAACAAAGTTCTTTTTGTGTATTCCTAGCTTTTTGCCATTCTCTTGTTCTGGGGACAGAGGAACATAGACAGGGGACTTTTTTTTTTTTTTTTTTTTTTTTTTTTTTTTTTTTTTTTTTTTTTTTTTTTTTTTTTTT
>Cluster-37381.3
GACGACTAAAGAAACACATATTGTCTCTCTCTCTGATGACAAGAAATTGAATGTATCGAAAAAATCACTGAGATTCGTTCCCTTTCGTTTATTTTATTAATTTACTATTTCGCAAATTTTTGAATTTCATGTTTTCTTGTGTTTATTTCTGTTTCGTTTAGTACAAGATAGGGGTTTTGAAATGTGGAGGAATGGGTTCTTCTATTGGGCTCAATGATGTGGAAAGCGTTTGTTACGACGGTGTTCAAACTCTGAAGAGTTTTCATTTTTTCTATTTTAGGCAGCGACAATATGAACTTTGAAAGCCGCAATTTTTAACTTCTTTTTTTGCATACTAAGGAATTTTTGTGTTGGAACTTCCTGCAAAAGATAAATTTAAAGATGAAGGCTCAGGCACAAATGAAAACCAGAGGTCCTTCTAGGGTCAATGTTCAACAAGCAAATTTTGAGCTTAGACAAAAAATAGTTTTTGCACTAAACAAGCTTTCAGATCGAGACACATGCCAAATAGGTGTCGATGAGCTTGAGAAAACAGCCCAATCTTTAACCCCAGATGGGATTGCACCATTTCTATCTTGCATATTGGAGACAGATAAGGAGCAGAAGAGTTCAGTTAGAAAGGAATGCATTAGATTGATGGGTTTACTGGTGAACTTTCACAAGAGTCTTGTTGGACCCCATGTGGGTAAGATGGTTGCTACCATAGTCAAGAGGCTTAGAGATCCAGACTCTGTTGTTAGGGATGCTTGTGTAGAAACAGTGGGGGTTTTGGCTTCTAAATTGGGTAATTATGGAGATGAGAAAGGTGGAGTTTTTGTTTTGTTGGTGAAGCCTCTTTTTGAAGCTTTGGGTGAACAAAATAAGCAGATGCAGTCAGGTTCAGCATTGTGCTTGGCTAGGGTTATTGATAATACCCATGATCCTCCAGCTTTTATTTTGCAGCGGATGTTGACTAGGACCATAAAATTGCTTAAGAATCCACATTTCATGGCAAAACCAGCAGTGATTGAGTTGAATAGAAGTATTATTCAGGCAGGGGGTACTCCATCACGAAATGTTCTGTCTGCAGCAATTGCTAGTATCCAAGAAGCACTCAAAAATAGTGACTGGACGACGCGCAAGGCAGCTTCTGCAGCACTAGCAGAAATTGCTTCAACTGGTGGATCTTGGTTGGGATCTTTTAAGTATTCCTGCATTAGCTCTCTTGAGTCATGCCGTTTTGACAAGGTCAAACCAGTAAGGGACACGGTGCTGCATGCACTTCAGTATTGGAAACGTCTTCCAGGGGCTGATACTCCTGAACATTCAGAAACTGGATCTTCAATAAAAGAAAATTTCTGCAGAGGTGACTATAGTGATCTCACCAATACCAGTGACTGTCTGAGGAAGGATGTAACACCAAATAAAGTTGTTTCAGACTCGGCCAAAAGAAGGATTCCTTTGTCGGTAAAAAAAACATGTCAAAATTACCTAGACAATCAACATTCCAAAGCAGATGAATGGCAAATTGAAATTGCAGTCCCAAAGTCCCGTAATGTTTCATTAGCATATCTTTGTAATGAGGAATCTGAGGGTAGTTCTATTACCAAAACAATTGAAAGATTTGGTTCTGACATTACAAGTACAACAGATAATAGGTTTGCATATGGACCAGTTGATGACAAGCAAGATTGTTCATCAGTGTCCAACTTAGTTGCTGACAATTTTGAGACCAAGTTTGTGACAGTTCCTCATGACTTGCTTGAGGAGGGTAATTTGCTAAGTTCGACGAGAAGAAATCAAAAGTTTGCAGCTGATGGGACAAATAGTGAGGAAAGAAGACGGTCAGCAAAGATGCGGAATCGTATAAGTCTGGATTCTACAGTCACAGATGTTAGTTTTCAGCCTTCACATGGATGTTGTTCACAGGTAGCCAGTGAAATGTCTTGTATCCAGAAACAACTTTTGGACATCGAAAATAAACAGTCAAACTTAGTGGAACTGCTGCAGGTGTTTTCGACTGGCATAATGGATAGCTTATCCTTGTTAAAGTCTAAAGTGTCAGTTTTAGAGCATGAAGTTGGTAAAATCAGTCATGCTCTTCTGCAAGGGGGGAGGCATTCTGATTCAACAATTTCCAAACCGAAGGAGCAGAACCAAAGTGTTTCTTCTCCCCGAATTTCAACATCTACTCCAAGGCCATCCGTTGATATTCGCAATAGACAACCTTCATTGTTATCAGCAAACAATTCTTATATTTGGGAGGAAAAAACAGTTGGCAGAAGCAGATCAATCCATTCTGCCAGACAGGGCACCGAGATATGGACTAATCCAGCTATGAAGACTAATAGGAATGCCATAATGAAGGACATGCAGAAAACATCTGGACATGGAGGATCAGCCATGAATTGTACACAAAAAGTTGATGCTGTAGGTGCTTCAATTTCAAGTGCCAATGCCATGGAAAATGGTCCAGATAATAACAAATGCATGTGGCAGCGTGTGAAAGGTTTTCTATGCAAAGGGGACCTTGACTCTGCATATGTGGAAGCTCTTTCTTCTATTGATGAACTTGTTCTCATTGAGCTTCTTGATAGAACTGGTCCTGTATTGGAAAGTTTATCACACAAGACCGTCATTGACATTCTTAGCACTTTGGCATCTTTCTTCTTAGAACAAAGATTTACAAAATCTATAATCCCTTGGTTGCAGCAGGTAGTGGACTTGAGCACAATACATGGACCGGATTATTTCGTGCTCTCTGCCAAAGCAAGAAGAGACTTCTTGTCAGCGATTCAGGAGGCTGCTAATATGGAATTTTCCGATCCTGCAGAGAGAAGAACTACGACTCAACTTGCAGTGAGATTATGCCGCCTATGGGGGAGAAGCTGCCAATAATCACCAAATCAAATGCTTGGCTTTGTTTTTTTTATAGAGAGTAATTTTTCATTTGAGGCGTTCTATTTATATAGAGAAATTACTCGATATAAAAACTAGTTTAATGTAAAATGTCCTCTATGGCTTCATTTGTAGTTTGTGTATGCATTAAATTGACTCCTTCATTTAACGTGTTTAATTTATCGATGCACATCTTTTTATTTTTCTCTCATCGTCTTTATCTAAGATGTGCATTACTAATACTTTTCGCGTCTATATTTTTATGCATGTAACGGAAAGATACGTATATGAGCTATTTGCACATAGGAGGGCATAAGCATTAGACGTTCTTATCAAATGCAGGGTGAAAAATTTAAGTTCTCCCTAATCTTTTGTGCTCTTGCTTTATTAATGTACACATTTGTTCTTTCCAATTTTCCTAAACCCTGCCTAAAATTACCTGAAGTATCCAAACCAAACCGATTTGATTTAATTTAGAGTTGGTTTCGTTTAGTTTGATGTTCAGCATGATTTTTGTTAGCCGTTTTCTTCTCACTTCGGTTTCAGTTTGTTTCAGACTGACCCACACATGTTTGTTTATTTAAAATTCCCTGCTATTGTATAGTATGAAAGGAAAAAAAGAAAAAAAAGAAAAAAGAAAACAGCAAATTAATCGAACAGAAGCGTAAAAACAAA
>Cluster-45421.1
TAAATATAAGTGCATAATTCACTATTTTTAATTTATAAGGAAATCCAATAAGTCGAAATAATACAATAAGTTATACAACATGAAATAATTTTTCCTCGACAGACCAATTGATGAAAACTTTTATAATCAGAGGACTCAAATCCAATAAACTCTCTATCCTCACATTTGGTTAGCTGCATAATCCGCTATTTTATGGGCCCTTTTTTAATATTTATATACAAAAGCATTTAATTTGGGTAAAATTATTATTTTTACAAATTTCTGAACGAGGTTAAGGTTTGAACCTGTCCTTAGAAGGGCAGTGACTACTAAATTATAAATACATAGTTATATTAAGGGAAATATTTGTCTACATCCATACACCAAAATCCCTATCTCTACCCTTCATACTTGCAGAGGTTCTCAAATCCCATATATTCGTGACGATGAATCTTCCCAATCATGTTTGATATTCCAACACCGCCTAGTGAAATTGCACTGACAAATATGGTGAAAGCGAGAATGAAGATGATGAGGGATGCTCTTCCAAAGATAGCGATCAACTTGCTCATAATGTGCTGCCCTACCAAGGCAGCAACAGTAGCCACAGCTATGAAGTAAACAGCATAGGGAACTGGAAACCGGTTTAGAAGGTAGTATTCTACAACAGACATGGATGAGGAGAAAGTCATTCCGAGGGTGGCAGTTGCACTTGTGACCTCAGGAGGGATTCCCAGCTCCAAAAACAGCGGACCCATTATGAATCCTCCGCCAAGTCCAAGCAGCCCACCAACTATTCCAGCCAACACACCACAGGAACAATAAAGCACAAGCTGGAGTGCTTTTAAATTTGTGGCTGCATCTCCCTTGGAGCCTAATTTTCTCCGACCCTTGTAGAGACTCACAGCCTCATAAGTCGAGACACCAAAAGAAACTGGAACCTGTAGCAAGTTGACAACCCAGTATTCCATGGAACAAGTAGCCATGTGACTCTTTACAATCTGCAATATGAGATATGCAACCCAGACGAAGCAAAGAAGCCCAAATTCCTTCCAATAAACATTTTGGAAAACAGGAACCTCTTGTAACTTGGTATTCTTCTCATCGTTTGGGCCACTGGGAAGGGGCTTGTATTCTACTTCTCCCCCTCCACTACCATTTGACTCTAAACGCTTAGCAGCCTCATTTTTCATTATTGTTTCTTTTTTCCATGTTTCAACACCCTTGAAGAATGCCTTTATTGATATGCCGATGAACAGAATAATAAGCAGTATTGTGACCATCCAATCTGCAAATATGACATTGAAAGCAACACCTATACTAATTCCCATCATGAGCATTGGTTGGATGAGCAAAACCAAATCATAATCAATGATGGGCATGTCAATAATAGGATGCCTTAGCTTAAGGTTGTAGTAAACAGTTGATGCTGCTGCACCCATAATCATACAT
>Cluster-54495.0
CCACGAAATAACAACTCCTCTAAGTAAGCAATTTTCCCGCACTTTCCTTCTAATTTTCTCTCCTCTTATCGCTAACCTTCAACTTCTCCAAACACCACAGTTAACAAAAATCGAACCTCCAAATACAATTCCGCCGACAACGACGACAATGAGAAAGAGAATTCTCCGATTGAGCAGGTCGCTCTCACGGTTTCCACCGCCGACGATCAAACTCTCCCGACCGTCACGTTTCGTACCTGGACTCTCGGAACTCTCGCTTGCATCGTCCTTTCCTTTCTCAACCAGTTCTTCTGGTACCGGCGGGAACCGCTCACCATCACTTCCATCTCCGCTCAGATTGTGGTGGTTCCTCTGGGCCATCTAATGGCCTCTATAATTACCGATAAGGTTTTTTTCAAAGGAACAAGGTGGGAGTTCTCGCTCAATCGTGGACCGTTTAATGTGAAAGAGCATGTGCTGATCACGATATTTGCCAATTCTGGAGCTGGTAGCGTCTACGCGGTTCATATCATTAGCGCCGTCAAGATTTTCTACAAGAAGGAGCTGTCCTTTTTAATGGCGTTTTTCATTGTTATAACGACGCAAGTGCTGGGATTCGGTTGGGCTGGGGTTTTCCGGCGTTATTTGGTGGAGCCTGCTGCAATGTGGTGGCCTCAGAATCTAGTGCAAGTTTCCCTCTTCAGGGCACTGCATGAGAAAGAAGAAAGGCCTAAAGGAGGATTAACAAGGAATCAATTCTTCATAATCGCTCTCATTTGCAGCTTTGCTTATTACGTCTTTCCAGGGTACCTCCTTCCAAAGTTATCCTCTTTATCTTGGATTTGCTGGATATTCCCTACTTCAATCCTTGCCCATCAGCTTGGTTCAGGTCTACATGGTCTTGGAATTGGCAGTATTGGATTTGACTGGGCTAGTATATCCTCTTACCTTGGCAGTCCAATGGCTACTCCATGGTTTGCAACAGCCAATGTAGCTTGTGGGTTTGCTCTAATTATGTATGTCATCACCCCAATTTCATATTGGCATAACTTCTACAAAGCCAAGACTTTTCCTATATTCTCTGATGGCTTATTCACTTCTAATGGCCAAAAATACAATATTTCAGCTATTATTGACCCCAAATTCCACATTGACATAGATGCATATGAACGTGAAGGTCCTCTGTATCTCAGCACCAACTTTGCAATGATTTATGGTTTGAATTTTGCTACCCTGGCTGCCGTTATTGTTCATGTCTTCCTCTTTCATGGAAGGAGTTTATGGCACCTAAGCAAGTCTGCGTTCCAAGAGAAGAAAATGGATGTCCATACAAGACTCATGAGAAAATATAAGCAAGTTCCTGAATGGTGGTTTTTGTGCATTCTTCTCTTCAACATAGCTGCAACTATATTTATATGCGAGTACTACAATGATCAACTCCAATTACCGTGGTGGGGTGTCCTGCTAGCTTGCGGTCTTGCTTTCTTTTTCACCCTCCCTATTGGGATCATCGCTGCTACAACAAATCAGACACTAGGCTTAAATGTTATAACTGAGTATATTATTGGATATTTGTACCCTGGATTTCCTGTTGCAAATATATGCTTCAAGGTTTATGGTTTCATCAGCATGAAACAAGGGATTACTTTTTTGCAAGATTTCAAGCTTGGACATTACATGAAGATTCCTCCTAGGGACATGTTTATGGCCCAGGTGGTTGGCACTATAATAGCAGCAATTGTACATCTAGTAACAGCATGGTGGCTAATGGGAACTATCCCCAATATATGTGACCGTGAATTGCTTCCATCAGGAAGCCCATGGACTTGCCCAGGTGATCATGTTTTCTATGATGCTTCTGTCATCTGGGGTCTTATTGGTCCCCGCAGAATTTTTGGAGGTCTTGGCCATTACTCTGCAATCAACTGGTTCTTCTTGGCTGGTGCTATAGCACCTATCCTAGTTTGGTTTGCACACAAGGCCTTCCCTCACCAGCATTGGATTAAATTAATTTCCATGCCAGTAGTCTTAGGTGCTACATTACAGATGCCACCAGCTACTGCTGTTAACTACATTACTTGGATTCTTATTGGTTTTTGTTCAGGCTTTATTGCTTTTAGATACTATAATAATTGGTGGAGACGCCACAACTATGTTTTGTCTGCAGCTCTTCATGCTGGGTTGGCTTTTATGGCAGTACTTTTATACTTGTGTTTAGGAATGCAACAAGTTACTCTTGATTGGTGGGGAAATGATTCAGATGGTTGTCCATTAGCTTCTTGCCCAACTGCTCCTGGGGTTGTAGTGAAAGGTTGCCCTGTCCTCTGAGAAAAAGAGTAAAACAATTATTGTACTATAAAATGTTTTATTTTCAATTGTTCGCTTTATTTTGCCTGCCTGCATTCTGTTTAAATTTATAATTAAGAAAAATAAACTGAACTATTTAATGTAAATGTATTCATTGATAGCAATGTATGTTATTCTTGTAATTTTTATGAACTGTAAATGTAGAGGAAAAGACTCTACTCTAACTCAAGTGA
>Cluster-51189.0
TTCCTGTTTTCTTACATAAAAAGTTATTTGAAAGCTTAATTAATATTTAAAATCTTTTAAATGAAATTCTATTTACTATAACATATATATACTCCATTAATTAACTATTACACGAAGAAAATTAAACTATTTACATGATCACAAGATTCCAATTTTCTGTTTTTACTTTTATCCCCCGTGCATTTCAAGCCAAATAAAAAAGAAAAGAAAAGAAATAAATATATATCCATTAATTCTGAGACGGCAAGTGCAAAATAATTACAAGAAGATCGCGACAGACTTCAGAATTGGACTTTTTATTTCACTTAATTTACTACACTGAAATCAAGGCAAAAATCATAACTTAAATAAAACAAATAAGTAAAACCATAGAAGTAGAAAATTAGAGAAAAGAAATAAAAAAAAACTAAAGAAAATTAATTTCTGTTTTGTTATCTTGTGGTGCACGATACGCCCACCTTTGAATTTTATAACCCGCGTCATGACAATCAAACGTGTCAGCAGATCTGGACTTGTGGGCCCACTCCACGGTGTTGCCTGAACACCGCCGAACACTCAGGCAGCTCTCCCAGATCGGCAAACAGTGATTCATCCTCTTCTCTCATCGGGTAATACATCGACGCTTCTGCCTCTGCCGTGCTCCTCTCATCCGCAAAAATGGGGCTTTCGAGGATAGTAGAAGAGGTGGTTTCCATTTCTCCAAACCAGCTAAACTCATCTGTAGTTACAAGTGACTCGTCTCCGAGATCGGTGAACCTTTCTTCGGGTTCGGCTTCTTGTTCTGGATTTTCCTGCTCTGGTGGGGAGGGTGTGGAAATTTCAGGTTTGGCTACGTGGGATTTGGTGGAGGTGTTATTATGATGATGGTGGTGGTGGTGGGTCTTTGAAGGTGGTGGCCAAGGGTGGTTGTGTTCACAAGAGTAGGTGACCACTAGCATTGATGGGTCCACGCGGCTTCTCTCTACTTGTTTTCTTGCCGGACATCCCTTTGAACTACTACATCTGTAGTATCCTCTGGGATAAGGGGAACCCTTGATGGGTTTCTGGCCGTACTTTCTCCAAGCCCAAGAATCGGGCGGTGGAGGTGCGGTTTCGCCTTTCAGCCTCGAGCCATCTACGTCCTTGAGTGAAACTGAGACAACCCTTTTTTGCGTTGCTCGTTTGCTTCTTTTTGGAGATGAAGAAGAAGTGGAAGTCATCTTCATGTCGTTAAGCAAGCTAGAAGAAGGAGGTGAATCAGGACCACTTTCTGTATTGTCGTTCTCTTTTTGGTCAGTGATTATTCTGTTGTTGAACCTGCCGTCCATTATTTACCAAAGCTGATAACAATTAATACTTATATTGATCGATCACTACGTATATATCTATGTAATTGACTGCCGTTGCCGGCCGGCGAGATGTTGATGAAAAAGAATAAGAAAGGAGAGATATTTGAGAGAGAGAGAGAGAGAGGGGGGAAGGGTTAGGTTGGTGGTGATTTGAGAAGCAGAAGAAGAAATGGGAGAAGGTGGAGAAAGAGAGGGGTGGTCCTTTAAAAAATTGGCCGCCATGTTGACAGATGAGCTTTTGTTATTAGTTTATAGAGGACGTGCAAGCTAATGTGAATATAATCCTAAGAATTGTTATTAAATATATT
>Cluster-36302.0
GACGTAACTACGACTCCTTCCCCTATATAATCGCCCTCTCAAAACCCTTTTCTCTCCAAACCCCTCTTTCTTTTCTTTCTTGGATCTTGCTGTTATAGATCTCCGTGTTCTTTAGGTTTTTGGTTTCTTTCTTTCTTTTAATTATCTTTTCCTATACAAAGATTTTCTTTCGCTTTTTGGTTTTCTTGAACTTTCTTTCTTTGGAATGGAAGTGGGTTTGGTAGCGAAGGATACAAGCTGGTGGGTTTTCACCCTACCAGCATTTCTTGGTTCAAGAAATCTTTTGGATGGCTATATTCTGTTTTCTCTTTTTATGGCATTTCTTTCTCTCGCACTTCTCACTTGGGCCTTTTCTGTTGGAGGAATTGCATGGAAATATGGAAGAAACCAAAAAGGCCTTGTTTCCATTCCTGGACCAAGAGGTTTACCTATTCTTGGTAGTCTCTTTACTTTAAGCCGTGGCTTGGCTCATCGTTCATTGGCTTCCATGGCTTCCAAAATGTCTTGCACTCAGCTCATGGCTTTTAGCCTTGGCCCTACTCCTGTAGTTGTCTCTTCTGATCCTCACATCGCTAAAGAAATCCTGACCTCCCCTTTCTTTGCTGACCGTCCGATTAAACAGTCGGCTAAAAGCCTTATGTTTAGCCGAGCCATCGGTTTCGCTCCTAACGGTATTTACTGGCGGCTTCTGAGAAAAATCGCTTCGTCTCACTTGTTTTCACCTCGGCGCATTTTAGCTCACGAGACTCTCCGTCAGCTAGAATGCGCCTCCATGCTGCGCAATATAGCAAACGAACAAACACAAAACGGCCGTGTCTATTTAAGGAAACACCTTCAGTTTGCTTCATTAAATAACATTATGGGAAGTGTGTTTGGTAAAAGATACGATCCTGCGCACGATAGCAAGGAGCTTGAGGAGCTTAGAGATATGGTTAGAGAAGGGTTCGAGTTATTGGGTGCTTTTAACTGGTGTGATTATTTACAATGGCTGAGTTACTTTTATGACCCGTTTCGTATTAATGAACGTTGCCTGAAACTCGTTCCCCGAGTTAGGAAATTTGTTCGGGGCATTATAGAGGAGCACCGGCTCGGTGAGTCCAGAAATGTGTCTGATAATGGCGATTTTGTTGATGTTTTGCTTTCTTTAGATGGTGAGGAGAAGCTTCAAGAAGATGACATGCTTGCTGTCTTGTGGGAAATGATATTTAGAGGAACTGACACAACAGCTCTTTTGACTGAGTGGGTAATGGCCGAGTTGGTCTTACATCCGGAAATGCAAGAAAAGCTTTGCAAAGAGCTAGACGGAGCCGCAAAAGACAGGAAATTGACAGACGCTGACGTGGCAAATTTACCATATTTGCAAGCTGTAGTGAAAGAAGCACTGAGAGTACACCCACCTGGCCCACTGCTGTCATGGGCCAGGTTGTCCACGTCAGACGTCAAACTCAGCAACGAAATGCTCATCCCATGCAACACAACTGCAATGGTCAACATGTGGGCCATCACACATGACCCTAAGGTGTGGGTGGACCCACTGGAGTTCAAGCCAGAGAGATTCTTGGGTGCAGACGTGGACATCCGAGGTGGCGATCTTAGGCTTGCACCGTTTGGGGCTGGGCGTAGGGTTTGCCCTGGAAAGAATCTAGGGCTAGTCACTGTAACTCTATGGGTGGCTAAGTTGGTGCACCAGTTCAAGTGGGTCGAAGATGTGGCTAACCCAGTTGACCTGAGTGAGATATTGAAGCTTTCTTGCGAAATGAAGTATCCTTTGTCAGCTATGGCTCTGCAAAGGAACAATTAGGGTTAAACTTTAAAGAAAGGTTGTGTAGGCTAATGCAGTATTCCTATTTAATATTATAATAATATTATATATGTGAGCTTAATTAGCTACTATACATACTGTTATATATGATAACAATATGAGATTAGTTTAGCTAATATATATATATATATATATATATATATATATATATA
>Cluster-49006.0
TTATGGGCAGTGTCATTATTGAAGATGAAAAATATATACTGCCATTTAGTCAAATAAAAGACAAATGCGGTTATCTGAAATCATTTTATTAGTAACTTTAAGTTGAAACTTTGTGATTCCAATGTTTGAACAAGAAGCCAAAAACATTGACAAATAAATTTTGAGAGGACAATAAAGTATATGCCTTTTGAGGTCACATTCCTCAATCAAAGAGGAGGCCTCTGTTTTCCTCTGTTCCCATGAAATCTAATTCAAAAACAATCCCAAATCCAATCTATTTTCTTCAATCCTCCCCATGGCAGAGAACAACAAGCCTTCAGAAATCAAAGATTTCCAAATCATGATTTCAAATAAAGATGATAGCAATAAAAAGCAATTAGCACCAAAAAGAAGCTCTAACAAAGATAGGCACAAGAAAGTTGATGGCAGAGGAAGAAGAATAAGGATGCCAGCTTTATGTGCTGCCAGAATTTTCCAATTGACAAGAGAATTAGGCCATAAATCTGATGGAGAAACAATCCAGTGGCTATTACAACAAGCGGAGCCATCGATTATAGCTGCAACAGGTACTGGGACAATTCCTGCATCGGCTCTTGCAGCTGCAGGGGCCTCTGTTTCGCAACAGGAGAACTCTGTTTCAACAGGATTGCAGACAAAGATGGAAGGGTTAGGACAGACTATTGGGTCAAGAGAAAGGGCGAATTGGACAATGATGACTAGTAATTTGGGAAGATCTAATTTATCAGCTGCGGTATGGCCTTCTGTTGGTGGAATTGGGACAGGGTTTATTTCAAATTCTGGCCAGTCAGCAACCAATTTCGGAAATGAAAGCTCAAAATTTGGATTCCATGGAATTGAATTCCCAAATATTAACATGGGTTTAATGAGTGTTTACTCTATGTTTAGCGGTGCTAATCAACAATTTCCAGGTTTAGAACTTGGGCTTTCCCAAGATGGGAATATAGGGGTTTTGAATTCTCAAGCTTTGAGTCAGTTCTACCAGCAAATGGGACAGAGCCGCCCTGCAGGCCTAAATTCCTTTAATCAGCAGCAGCAGCAACAACAACAAGAAGAACAGCCTCCTGATAAGGATGATTCTCAAGGATCAAGGCAATAGAAAATGGAAGAGCTTTCTTATGATTATATAATAGTTCTTGTCTTCTGTAGACAAGAAATTAGTGAGTGAAAGATTGAAAATGGATCGGAAATGCTCAATAGTTTTCTTACCAGTAATTTCATCCAAAAAGAAGAACAGGGTGAAAGAGAACTTGGTTTGAAGATTGCAATTTGAGTTTCTTTCATATAAAATTTTTTGCGGAATGTGTTATATATAATTACAACAAAATGTTTGTACTATTAAGTATGTCTGTTTTCTTTCTCTTCTTGCTTATTTGAATCAAAGTAATAATCTTTTTCTTGAATATACAAACTTGACGATGTGCTGTGCAGTGCAAATAGCACCACTCTAATCTGATGATGGCTCCTTTTTCTTGTATATGTGCCTTACACGCGAATAGGAGTATTAATAAGTCAGGCCGAGCCAAGATTCACCGAGTTCGAGCACGGTTTGATACAAGTATATTCAAAGTATATGAGCTTGAAAATCGAGTTTAAATTGAACATGTTTATAATTTATAATTAAAAAGATAATTTTTTTA
>Cluster-30926.0
ATGCTGGGGTCACTTTTTCATGATATCCATCTTGAATTGTGATCAATTTTCTACTGTTGAACTTTAATCAAGAAAGAAAATATATCCCTGTTACTGTTACACATCATTGTCTGAAGCCTTCAAAATCTAGTTTTTTTGCATACTTACATAAATTATTTGGACTATTGTTTGTCTCCTAGCTTGGAGGCATTCTATCAACAGGACAAGCTCTCCAAAGCTGGAACTTAGGTTCTGTCAAATTTATTGTCTTCTTATCAATCTTTTTCTTTCATTTTCTCATCGTTTCCTTCCTCAGAAGATTGAATTTGAATCTTTTGCCCCTCTTCATACAATATTCAATCCAACATTAACAAAAGATAATAGCAGATAACTTTATTTATTAACTGAAATAAACTTTCGAAAAAAAGTACAGCATCTTACAATTGATGATAACTTACTATACAGGGAAGACTAGCTTTTAGTATACGGGGATTTCACATATTTTACAGATAAAGCCGCAAAGACCTTATGTAGCTTGAAACTGGAAAGAGCCAAGTGTTTGAACAATCCTTAAAGACAGAGAAGCTACGTATATAGCTAAAAGTCCTGATCCCAACACCCCATCAAGCTTCATGTTTCTACATGGTAAGATCACAAGTGCCCATAGCAAGCCAGCCAACAGAAACCCTAATGTCTCGAACAGATATGGATCTGCTGGTACTACAATAGGAGATGGGTATTTATACCAGCATGAACTAACAAGAGATAATCCCAAACCAAACAGGATATTGAAAATAGGACCTGCATAACAACCTGATATAGCAACTTGTGCACCTTCACGACTACCATTCAAAGCCATAGTCAAATTGGTTATCAGATCCCCTAATGAATTGCCCCAAGCAAGAACTGTCAACCCAAGAATTGAAGGACTTATACTAAATATATATCCAAGAGATACTAAAAGGGCTACTAATTCTTGAGCTATAAGGTAACTCCACACCACACTCATTATAAACCCTCCTGCTAGCCAAAAGAATTGGCATTTCTTGGGTGGACTTGACTTTTCAGTTGTTAAGTATGCAATAACAGCAAGTATCAATCCAATGAAGACCCCAATTCCATAAAATACTATGCTGCTCTTGGAATTGGTATTTTCATCTTGTGGATTCCAAAGAATTGCTAACAGAATTGGTGCTAATGTGACTGAAGCAATCGCCACTGGTTTAGACCATCCATCTTCAGAAACAACAGGAATTGTCAATCTTCTTGGCAAATAAAGAGGCATTTCAAGTATCCAAAGAAGAATCTTACAAGGCGCAGATAACCGCAAACAAAAGCAACATTTCTCAATTTCTACTTCAGTAGCACCTCCTAAACCAGCTTCCTCCAAATAATTTACTTCCCCCTTATCGGTACTATTTAGAATTGGTATGTGCAAGTCACTGTCATAACTCGAATTACTATCATCCTTTTCAATGTCTTTCCCATCATCAGCCCATCGCATATCCGAAGAGTAAACAAGAACAACATAGAAAATGTACATAGACAAAAACACCATTGCAACCCAAATATTGATTTCCCCATGAAGCAAAATAAAACTTAAAGTTGCAAGAACAAAAAGAAAGAAACAAATATCTCTAATAAAGGCATTCTTATTGACTCTAACTTGTTTTTGCTTCACTAAGATGCTCATAATTCCAACCACAACACAGGTTATAAAGGAAGCACCGCCTAACACAGTATTGATGCCAATGTCACCTGCACCAGTACCCATAAAGGACACTAAACTGGAAAAAACATCAGGCGCACCATTGCCAAGAGAAAGGAGAGTAACTCCAGCAATTGTTGGGGACAATTTCAACAGACTTGATAAATTTTCAAGTGAAGAGCAAAAGTACTCAGAGGCTGTGTTCCCCAGCAAATAAAACATCACTAAAAGCCAGAGAAATAAAAGACAATATCCTACAAGTGGAAGTCTCCCAAAATTGCAATAGAAAATGTAAAGATAATCAATATAGCCTTCAGATACACATGGCTCATGCGACGCAAGGTAATGGCACTTGGCTTGAGAATCTCCAAGATTTTGCAAATCCTTGCATTCTTGTTCATCACTAAGATTGGAAAATTGGGATTTTCTGAGAACAAGAATTTCAGCAGAATTGGACCGTATAATCAAGAAAGCACAAGCCGCTAAGAGAAATGAAATGTTCAAGAAAATAATATATCTCTTGTGCTGGGATATAGAAACCAAGACACCCATTACAGGAATTCAATCAAATTCTCACTTAAAACTCAAAAATATAATGCTATATCATGATTGAGGAACTGGGTCAATGATAAATGAAGACACTTTGGACTGAACTGAACCAAATCAGAGAGAAACAGAGACCAAGTAGTCCACTTGGAAAAATTTATGAAATAAAACAAACTTTCTTTCCTCTTATCCAGAAATGACAGTTGAGAAGTGCAATTTGGAAACAAAATAAAGCTCCCAGCTGTAAGCAGGCTAAGCAAAGAATCTGGACAGAAAATGAAGAAATGCAGAGATTTTTCTTCTAAATAGAGGTAGAAGTAGAAAATGTTGACTTACTAAAGCAAGGTTTGAGGTCTTCGGTGCGCAAAGTGCACTATATATTGGTTTCATGGTTCAACTATCAAGTGTGAACTACATATTTATATTTAAACAAGAGGTACAAATTTGTGTGGCACTCGGCTAGATGACCTGTTGCATGAAA
>Cluster-29854.0
AAGCGTTTGTAGTCCAACGGTTAGGATAATTGCCTTCCAAGCAATAGACCCGGGTTCGACTCCGGGCAAACGCAAGTAATGTATATGTTTTTTCAACATTTTCATAATCTATTTTTTTTTTTACAATAAATGAATATATCATCTCAATAATGAAACAAATAATAATGATAATTACATTTTATGGTATTATTACATTACAATCTGTTCTAAATCTAACATCCTCATCCTCACTCTGACTCTGACTTGTGCAGATTGTGAAGGATGTACAAAGAAGCAGATGACAAGAAAATACAAACAGAATAGCTTAATAAATCCGTTCCAGTTGCTATTGTTACCATTTTGCTCCTCTCAAACATCTTCACTAAAAGAATCATAACAATAACATGTCCTACTTTTGTCTTCAACTCATCCAGTGAGCTTATTTTCATCCATTTTGGCCTCTCCTTCAAAGCAAACATTCCAAATAATGAAGAGCCTTTCAGGGCTCGATCAACTTGGGGAGAAACATCAGGAGGCACATTGCTAATAAACAATCCATATAAGCCCATCCCAAAAATTAGCATCACAGTTCCAGCAAGATAAACATCAATAGCTTCAACTAAACGTAGAACCATCTGTCCGGTATGAATTCCCTTAACACAGCTTGACCAATAGACTTTGTATGCATCAAAGATGTAAACACAACCATTTAAGAAGCACAAGAGGGAACCGGCCAATGAACCTCCTATAGCCAGAAGTGCCAAGAAGCGGAAATCAAAAATTACCCTTTCAATGTTAGATTCAGTGGAGCGAACAAATCGAACAAATGGGTTGTTACCAGTTGGGTTTGCGAGTGCATAATTGAAACTAGAGTCATGGGTTCTTGAGGATTCAACAAAAGTTGTTGATGGAGTCTTGGAAGAATCAAGGGGCCTAGTTGTAACTGGTGCTGCTGCTGATTCAGGAGATGATGGTGATGATGAACTTAAAGTAGCCAAGGGAAAAAGCAACCGCCTTTTGATCTTTATCGGCTGGCGAATTGGGGTTGATATAGAGAGTGGGGAAGTCAAGATTGAAGAAAACAGAGCCATAGTAAAAAACAGAGGGAACAGAGAACTGCAAGAAAGTCTTCTTTCTTAATGGTTTAAAACTCTTTATAGATCTTTAATGGCGGCGGG
>Cluster-53029.3224
CATCTCTCAAAATGAAGTTCCTTGTCGCAATTATATGCATTCTCTTTGCAATGTTTCTCTTCTCTTCCTCTTTAACCACAGCACGAGAATTAACACAGACAACTGCAGGTGAAGTAAGAAGTGATGGCATAATCCCAGATGGGTACAAGCCTCGACCAAAGAAAGGGTATCCATACAAACCTTATCCAAAGAAAGGGTATCCATACAAACCTTATCCACGGAAGAAAAAGCCACCACCCAAGAAGAAGAAGCCACCGACGTAAAAGCCTTGTTATCAATACAAGTCCCATGCTTATGAAACAAGTAGTTCTTGAAAATGGATTTCTGTACGTGTGGACAATAAATGTTCTCGGTAAGACTGTCTTGAGAACTTTCTTTTCTGGCTTAATAATTGCACTGTCTTAGTACTTATGTGTTGTTCGTCGTTTGATTATAAAAAAAAAAAAAAAAAAAAAAAAAAAAAAAAAAAAAAAAAAA
>Cluster-53616.2
GTCCTCCTACAAGATACAAACTTATCATAATCACACTGATCTGAAAATGCTTGCATTTTGCATGTTATAAATTTGTTCGTTGCAAAAATCAATCTTTTACCGGAGAGTGCAACAAGATCAGCCTTGTTAAGGCCTTGACGCTTGAAAAATGTCACCAGGTTTTGGATAGTGGAGTTGGGTGGTGGGATGTTTGCGTTTGAGTCGCTGAGACTCGCAGTTTTTGAGTCTCTCCTTCCAAGTGGAAGCTCCCAATTTGGTCCGCCAGTTAATACAGTGGAGCCGCGAGCCGCCATGGCAAGAATATCAGCGCAAGAGACAGTTTGGGGGCATGCTTCTTCTAACTTGGCCTTGATTTCATCAATCACTTCAAATCCTCTAAGGGAGTTCTTGTTTGGTCCTGAATTTTTTTCACTCACTATCGTTGAACTATCGTCCAACAACACTGATGCATCACAGCCCTGCACAAAGCAATCATGGAAATGAAGCCTTAGCAAAGTGGCAGCCGCCCGGGGCTCCTTCGTAATAGCCTTGATTAGGACAGAGATTACTATGTCATTTGCTT
>Cluster-9787.2
AGCAGAAGATTGCATAAAAACAAGGAATTATGGCTTTCTCTTTGATAAAAACAAGTACATAACAAGGAGCAACTAGTCATGATTCAATTTATCAGAAGCTTCCTCTGGCTTTTCATGTACGGAATGTACTATATTAGCAAGATCAAAACATTGAATGAAAAACAAGTAGACAACAAGCCTTAAGCTTAGCAAATAAAAGAAAATGACTACACCAAATATGTAAATGATCTATAACAAGAGGGATTAGACAGTTCAACAGAATGTGCTTAATTTGATGCAGACAGTTATAACTCGACACATTCTTTGAAGAGTTTCCAGCTTGCATTAGCCAAAGCTAGTTTTTCTTTTGATTTATACCAATCAGAATTTGCTTTCTTGACATCTTCCTCCATCTTCTCTTGTGTTTTCAAATTCTCGGATACCATTTTACTAGTGTTTTCCAATTCATGTTCAGCAGACTTCTTATCCTCTTGAAGCTGCTCTTTCTTGTCATTCAACTGCTGAATTTCAATTTCTAGTTTCTCCACTTGTTCTGAAAGACTGCAAACCTTATCCTTTAAAGAATTTATCTCTTCTTGTTTTTGAACTAGACTTGAATTCAACATTCTAGACTTCTCCAAAAGAGATGTTCTTTGGGCTTGAGTTGTTTCTGCTTCAGTCTTAGCCACAGGAACAATCTCTTTGAACTCTACTAAACGAGAAATAACATTTTCTAGACTTGCCTTCGCAGATAAATTTGGAACATTATGCATAAGGTTACTCGCAACTTTTTCAATGACATCAAAGGCATTAGCTTGATGAATGGATTCTAATGACATGTTGAAGTATTCTCTTAATGCTTCTTTCTGTTCTTGCAAAGACAAAGTGCCACTGGGCAGAGGAGTTGCTTCTACTTCTTCTTCAACTTTTTCAGTCTTAACAAACCGATTTGGTACCAATATCTCTTGCCTTCTCTCAATGGATTGAAGATTCTTATCAGGAGCCAATCCAATTTCCCTTCCAGGTGGTGTTGGTTCCTTTTCTATTTTCTTTTGGGAAAAGTTTTCTTTCTGTGGATTAATATCTGGCTTGGAGGATTTTTCAGAGTCTTGCACTTCTATTTGAGGAACTTTAGTCGGATTGGCCTTTAGAGGGAGAACTCCATAATCTATTTCCAAAACGTTGAGTCTTCTATGCTCACGCAGCAACAAATTGTCAGTATCAGAAATAGTTATGGTAAATTCATCTATAAGAACCTTCATTCCAACTTTTCCTAGGAAACCACAATCAAGTAGTAATTTCCTAATTCTCATTACATTATCATCATTCATCTCCTCGAAGAAACATATAATGTCCAAAAATAATTTCTTATCCCTGTTTGTTTGTCCGTCGATATTTATGTGAAGCACATTCATCATATTTTCATTCAGATTGCCAACCGATATGATTATTCTACTTCCAGGACCAAACCAATCTTGCTTTCTAGCAAAAAATACCAATTGCTCTAGTTTATCCACTTCATGAACAATTACATGTACTTGTTTATTGTTTTGCAATTTTTTCCTTCTGAGATTGCTTTCTCTTGTACTATCCCATATCTTTCTATCCCATTGCAGACTGCAAAATTTTATAGTGCCAATTTCTTCGCATTCTTCATAAAACTTGAGTTTCATTTCCTCTAATTTAGACTTCAATTGGTGTAGTTGCTTGTCAACACTTGGGCCAGCCTTTTTCAGTTTATATAGTATCTTTTTTCCAATTACTCTAATGAGCTTTGACTCGGACATATCATTTGGCTTGTCCCATCCACTTATACCACAAACTGTTTTAAGAGCATTTCTCCACTTATCAACTCTTCGCTTCTTGAAATTCTTGTCATGATCTCTAAAGATTTTCTTGTAAGGACCAGTTTGTTCAGCGACATGGTATGGTCTTACATCATAGAAAACTGGAAAAATCATGTGTCCCAGAAGCTTGTTACACTTAACAATCTTTACAAGCTCATCCAAGCACCATTTTGATGCAGCATAATTCTTGGAGAAGACGATGATCGATGTTCTAGATCTTTCGATTGCTCGAAGAAGTGTTTTGGTGATGCAACATCCTTTTTCTAGGTTTTTGTCATCTCTGTATGCCTTAATGCGCCTCTCAACTAGACCTGCGTATAGATGGTCAGTGAAGTTGTAGCGGGTGTCCTGACCTCTAAAGCTGAGAAAGACCTCGTACCGCCATGTCGGTGTAGGAGGTGGAGTAGAATGTGGTGGAGGATGCGGGTAAGAGAGAGGGAGTTCTTCTATGCCTCCCACCTCCATAGCCATTGAAGGTATTGTCTTTGATTAGTATAATACTGTACTACCTTAATAATTAAAAAGATAAATCAAAATTCGCTTTTATATATATATATTATTTGGTAATATATACATTTGATATTGGGATGTATTGGATTGGATTATTGGAAGATGGGGTATTAGATTTGGACTTGCTAGCCAAGAGTAGGTAAACATCATAAGTTCTTCGACCAACGTGATAATAATGACGCACATCTAATCTAAAATATCTAAAAGACAAGCAAATAGAGATCAAGTGACTTGATTTAGCCGGAAGCAGAG
>Cluster-39325.2
TAAAAGTTCATTCATTCAGTTTAGATAGGTAGAGTATTTTATTCAATAGAGTAAATTCAATAAATCAAATACATAAAAGAGGGAGTCATGATGGTATTGACTAAAAATTGGAAACTTTCATATCAATACATAAATTTATTAATTAAAGCAATACAGTACACATAAAACAACTTTAAAGAAGATGAAGTAATGTAATATAAATTAGGAGAATTCGATCTCAAAATACCATTTGGTGTGATCCTTTGTTCCCCTTAAAATCCAATATTTGACAATTCATTTTGGGCACTGATTAAGGTCACGTTGGTATGAGTTGCATCGTGGAGGATTTTTACGACTTTTACGTGGAAGGCAGTAGCGTTTCCCCCGACCGCAACCAAGAGCAGGACGGTTACGACTTCCCACATTGTCAGTTCCGCGTGGGGAACTACCTTCAAGCATTCTGTTAGTCTCGGAGTCCATCATCAACTCTAATTCCATGTTGGTGTCTGCTATGGAAAAGGAAAAGGAGTAGCTGCTAATCATTTCTTGCGGATTACTAACAGTTCCCGGACAACTGCTTCTGCTCATCAGAATCAAAATCACCACCACCGCTAGAGAAAGACTCCTCATTCTGCCTTTTTTTAGTACTATTTTCTAGTGTCGGTGTTTATTTCATATGAAAATACAGCTGGGAAGAGAGCTCTAAATAGTAAAGTGGTGGTTTTTTGACATTGA
>Cluster-53029.2769
CAATATTATTCAGATTGTTTCAATTGGCATCCCATGTTGAGTAATAAGCTGAGATGTAATTCTCATATAGGTTTCATTTTCCTTTTTTTTTTTTTTTTTTTTTTTTTAAATTTTATCGGTACTCGTTTATTCTAACTCATCAGGGGATCTTTTTCTCCGCTTCTTACTGTACCTTGGAGCAATCAACGCTAGGGCTAATTTTGTAGGAAATGCTAACACCAAATTTTATCGGTACTCGTTTAT
>Cluster-33210.0
GCTAGAATAAAGTTGACAGGCAACGGTACTATTGTCTGGAGTTGCTGCCAGTCGTGGTCGGCTACAGAATGCATTATGTACATGTTTCTGTCCATACTGTAAATGTTTCTGTCCTGCTTTCTTTTCTTTTTTGGTTTTTGAATTTGAAATGTTATTACTGCCATATAATAATAAGAAGAATAAGAATAACAAGGAAAAACATAGAATTACTAGTGCTGCTATATATAATAATAATAACACATAGTTGCATTACAAATTCAATTTCAGATATTGACAAAAAATTCACAATTCAAGCACAAAAAAGAGTATATGCATATATACTCGACCATGGCATGTGCATATCAGCTAAGTACAAAACAGCAGTACTAATGTTTCCGTAAAGTAATGAAAGGAGTGGAATTTAGGTGTTGGGCTAATTTGGGTGATAAACCGTCACATTGCACTGACAAGCAAGAACTCGGGGTAAATGATAATTTGTTCTCCAAAGGAGATAACGGGAGTTTGTTCTCCATTGGAGTTGCTGGGACAGGGCTCAGTGGGAGATGATTCGATGGTCGCAAACAGGCAAGGTAACCTTGAGACTGGTTGTTGCATATAGGGAGTTTGATAGCCTGCACTGTTGATTCCTTCTCCTTTGGAATAGGTGCTCCAGTAGGATCTCCAAGCACAAGAAAAGAAAATGCTTGATTTTCTGCACCAAGATGGATTTCAATCAGCTTTCTCAGGTCAGCAAGTGTCGCACTCCTCACAACCTTAAGTGTGGTGATGAACTTCCCATTATTTACTTTAGATGTTTCCCACTTCACATGCACATCAATCTGTGGCTGTGCATCATTGCTCTCTTTCAAGGGGTTGTAATTCTCATCTGAAGCAAGTGCCATTAGATCAAACAGATTTTTCCCAGAATCCACCAAGGGAACATCTTTCAGGATTGGCGAATTTTCTTTGCCTGAATTTCTTATTACAGAATCCTCCTTAAGTCCTGTAAATGGAGTTGACTGAGGATCAGCATCTTCAAGCATTTTTTTCGCAGGTAATGGGGTTATATTGTGTTGAGACAGCTCTCTGTAGTTCCCACAAAGTGTAAATATATTTTGGATTCTCAATCGTCTAGATGACGCTGGATCAACATCCTCAAGAGATTCTGAACCAAGGCATTTACCCTCTGATCTGTCTTTCAAATCTGAATTTCGAATAGATGGTTCAGAGGTCTCAAATTTCTGAGGAGAAGAGCCTGCATCGAGGTTGATTCCAGAGCCACCAATGACCCTCTTTACCTCTATTACTCCTTTCTCCACTTCCTCATCATCCATTTTTTCTCTATGATCCTCTTCTTCTACTTCTTCTTCCTCAAATACAGTGCTCAGACATACTTTACCACCATATTTCGGTGCAAGAACATCGTGATCAACCACTTGATTCAAGTGATTTAAATAAGGATAATTACCCAAATTGAGGATGCCACCGTTAGATTTTTGAGCAGCCATATCTACACATTTCACATCAGGAACAAATGGTTCTTGATCACCCATATCCAAATCCATTGATTTTACCATTCCTGGATCTTCATCAGCATAAACTCCCAAAAGCCTTATGGCAAAGCTGCTTCCATCCATGCTCGATCTATTCTCAACATTGTTTTCATCCCTGGGACGGGATAGTTCAAATTCAATCTCTTCCAAGCGCCTTCTCAGCATTTCAACTTCCTGCTGCTGTTGCAGTATCCTCTCTTCCATTCTTCTCCTCTCCAATTCAACAAACTCTTCAGCCATTCTCTGACATTCCTCCAACTTCTTTTCCAATGCGAGTCTCAACATCCTTGTGCGCTCATTCACTTTCAAGTTGATCTCTTCTTCTCTTGCTGCAGATTCCTTCCCTTCTACTAGTGCCCTCAGTGCTGCAACTTCTTCTTCTTTCTTTTTGAGCTGTTTGTGAGCCTCATTTCTTTCTTTCTCTCTGAGTTTGTTCTCCATTTGTAGCTTATAGATAAATTGGTCCATGGCAGCTATCTTGGATCCCAAGATTATTGCAGAAGAATCTTCAGTGCCAACTTTATCCTTGGATGGTGTATTAGGACCACGAACAATGCACTTTGCTTTGGCTCCATATTCAAGGGTGCAGATTGTCTTATGTATCTCCTTAGGGTCTGGACTTGCACATAATATCATTAAAATTTTGGATTTGTCATCCTCAAAGGAATCCTGGAGTAGCATTGTCAACTTGCTATCTCTGAAGGGCACATGAGAATCTCCATTAGCAATAGATTCAACAACTCTCTTCAATGCAATATTTCCCTGGTTAATTTTCCCTGTCTGCATCTTTGCTTCAAGACTATTTTGCCCTGCTTGCTCTATATTTTCTGAGCCTGCCATATCAACAAGCATAAGCCGTCCACCCACGGTTGGGACATCCAGGATTATCATGCAGTGGCTCCTAGAACTTTGATCGTTGCAGAGGGTACTCTTAACTATCCTTCGCTTCTCTACTTTCTGAATCTCCTTTGAAATTTTTCCAGCTTCAGTTCCAGATATGAAAGTAGCATTTTTGGCCTTTTTCCCCATAACTTCAAGTCTTACCTTGGATCCATTACCACTCTTGGGCCACCCAAATCCAAATCCACCCCCACCATTACTGGACAAAAGATCATAAATTTCTTCATTGTATATCTCCAAAACTGTAACTTGCACAAATGTACACATCCCCGATCTCTCTGCATCACTCCCCTCTTCTTGTTCCCCCAATATATCCTTTAATGACCGATACACAATCCCCGGCTGCTTTGAGCACCCGAACATGGTGTGGCTCTTACCTGAACCCGTTGGCCCATACATCATAATAGTGCATTTGTTCCCCAATTTAACCCCATTGATTCTTGACTCTACAAACTTCTTATAGAAGGCATCAAGATCTTCGTCCTCAGAGAAAGAAACCCCATCAAGTGTAAAATCTCTGTACCCAATATCAGCACGGACACGAAGAGTCTGGTTATCAGGATTCGCTTGCAGGATGCAATTTGGTTTTTCTTTTCTATCTGGATAATCTCGAATCCGACCAATAACTTCGATGGGATGGTCTGCTTGAGGGTTTTCTTTGACAGTTGAGTTTGGGTTTGGCGATGGGTGTGGATTTGGTGTTCTTACTGAAGTAAAATTGAGACGGTGTTTAGATTGTGGCGTCTTGATCGAATGGTTTTGGTTAAATTTGGAAGAAGAAGGTGTAGGGGCCATCTTGAAAGAGATCCAGATGGTGGGATTGGATTTTTAAGGTTGCTTTAATGGAATCTCAGGTTTTATGAGTGTTTGGAGGAAAGATTCAAAATTGAGTGCTAGTAGGAGGCTTAATGGGCATTTCCCAATTAAATTTTAGGTCTGCTTTGAATCTGTTCTAGAGAAATCAAAACTGAGTTGAAAAGGATTCAGAGAGAGAGAGAGAGAGAGAGAGAGAGAGAGAGAGAGCTGCAGAGTGGTATTGAGACGAAAAGGAAACAAAATGAAAATCCTCAGGTTTTATGAGTGTTTGGA
>Cluster-41720.0
TAAACTTTTATTTCTCATAATTTAATACAATTCGTCATAAATTCAATCATTTCCATTCAAGAAAATATTTAGCTACCAAAGATTAAAATATCTTATTTCTTTCTCTCTTTCTCTCTGTACTATCACTATATAAATACCTCAACCATTTCCATGCAAATAACTCACAAGTCAGAAACACTCTCTTCCTCTCATTCATAAAGTGTCCATTTCCCCTTCAACCAAAGTAAAAGCTTTTCTTGATTAATAGAAAAATTATGGTGGTGGGTTTTCTTGCAGTAAGTTTTTTAATGGTGGCAGCTTCAGCTGCAAATGACTTCAACCAAAACTTCGACATAACTTGGGGAGATGGGAGAGCAAAAATCCTTAATAATGGCCAACTCCTTACTCTTTCTCTTGACAAAACCTCTGGTTCTGGGTTTAAATCAAAAAAACAATACTTGTTTGGGAAAATTGACATGCAGCTAAAGCTAGTGCCTGGAAATTCTGCTGGAACTGTCACTGCTTACTATCTATCTTCTGTGGGCTCAGCTCATGATGAAATAGACTTTGAATTCTTAGGAAATCTTAGTGGAGAGCCTTATATTCTCCATACAAATGTGTTCACTCAAGGAAAGGGTAACAGAGAACAGCAATTTTATCTCTGGTTTGACCCTACAAAGGACTTCCATACCTACTCTGTTCTTTGGAATCCTCAAAGCATTATCTTCTCTGTGGATGGGACTCCTATTAGAGAGTTCAAGAACTTGGAATCAAATGGCATACAGTTTCCAAAAAGCCAACCAATGTGGATATATTCTAGTCTCTGGAATGCTGATGATTGGGCCACAAGGGGTGGGCTTGTAAAAACAGATTGGACCCAAGCTCCATTCACTGCTTCATACAGAAATTTCAATGCACAGGCCTGCATTTGGGCCTCTGGCTCCTCGTCTTGCTCCTCCTCCAATTCCTCCAAGAACTCATGGCTAACACAATCTTTGGACACCACAGGCCAAGAAAGAATCAAATGGGTGCAAAAGAACTACATGATTTACAACTATTGCACTGATACCAAACGCTTCCCTCAAGGATTACCTAAAGAATGTTCCTTTGCTTGAATTAAATTATAGAAAGTGTTCAAACTATATACTTTCTCTTTGTATTTTGTCATAAAATTTGAGTCTTTTTGGTGTTTGTTTCACTCTTTTTTATTGTCTTTTATATAGCAAAAATGTAATTCTTCATGCCAAAATTTCTTTTTTTTCCCCCCCAATATAAAACCTTAGAAGAGCTTAAGTAGGCTAATGAAGTGATTACATATGATTAAATATTAATTCAAAGAAGAAAAAAACTCATCCATAGACTTCTTATTTAAAAATTGTACCATACCAGCTGTTGAGATTGAAAATAATTCAATCTACTTTTATTTATCTTTAAAAAAAA
>Cluster-44451.0
TAAAAAAAACTATGAAGTCAAACAATAACTATAAATAGCTATTGAAGCGAGTTATTAGCAAATTTGTATACTTATTTTTCTTAATGAATTTTCAGTTTTGATTTTGAAAAAGAAAAAACAAAAGCTGTGAATTTCTAATGGAGATAAATAGTACAATGTATACATAATCTTTATTAGTAAATAGAGATAAAAATAAAAAATATTTATAAATTGGTTTTCCAATTCGGTTCTGGTGCCGTTCTTTATAAAACCAAAACCTGAAACATAAATTGCGTTAGGTGTGGTACTGGTTCTTATAAGACCTATCCTCTTTTGTTCCGATTGGGTTTAATAGATTTTTTCGGTTTGGTTGGATTCTATGGAATACTGTGCGCAGCCTATTACAAACAAACCATAAACCACAAAGAAATCAAATTTAAAAACCAATACGACAGAGAGTTTGGAAACATAGGATAGAAGATGGAATCATTTCCAACACCCTTCTCTTCGTTATAATTCAAGACAAAACCTCATCAACGAAAGCCTTAAGATTCTTATCCGAAGACCCACTTTCCTTGACAGCTTCTCTCGCCAAATCCTTCCATTTTTTAGCATTTTTTCTTACATCTTTTCCTTTCTCTCCATCTCCCATAACCAAGTCTAAACACCTTGTTATCTCCTCACCTTCTACTATTCCTTCTTCATTTGGCACAACCCTTACCCCTATCTCCCAATCATCTTCAATCAACTTTGCATTTGTTCCTTGATCTGTCCATTGTGGAAAAGCCACCACTGGGACTCCTGAAACTAAGCTCTCTAGTGTGGAGTTCCAGCCACAATGAGATATGAAACATCCTAACGATTGATTAGATAAAACCTCTACTTGATCACACCAAGGCACTATCATCCCTTTCTCTTCCAATTCCTTTCTACAACTTATATCTCCATCTTCTTCTTCTTGTTTCTTATTTGGGTCTTCCCTTATAACCCATAAGAATGGTCGATTACTCTTCAGTAACCCTCGAGCGATTTCTTCTGTTTGCTTTTTGGATAAGATACAAATACTCCCAAATGAGACATAAACAACCGATGATTTTGGTTGCGAGTTTAGCCATTCTTTGTAACTAGTCTTTGAGTTTTGGAAAAGATCAGCGCCAAAACAGGTATCCGACGGATCATTCCCGTCAAGAATGGCAGATGGAAGTAATGGTCCAATCCCAATCATGTTGAACTTATCAATGACTTTTAGGGCTCTGTGTTCTAAAGCATCAAAAGTGTTTACCAATATTTTTGGATTGGTTTCTTTGTTAAGCATCTCTAACTGTTCTGCAAACAACGAAAGAACAAAAGCGTAAGCGTTAGAAGGAACTAGAAATGAAGGAAGGTCGCGACTAGTTAGGGGTTCAAGTCCAGGCAACTCGACTCGGTATAATGGATCACTGCACTTGCTAAACATATCCTCATAACCATTGAGGTAATAATAGTAGATATCAAGAACTGTTGCAGGTTGAATCCAAAGAAGCGCACATGGGAGGTGATGTGCACGCGCCACCTCAGCTGCCCAAGGAAGAAGTAACGTGTACACTAAACAAGTAACTGGTTTTCCTTCATTTGCACTAGTTATTATGAGATCACTTAGAGTTTCCGAGCCTCGAAGCCTTATCTCCGACATGTATTTGTCATGGGCATCGGAGTCGCTACCCTTGTAACCGTCGTCATACCCATCGGAAAAGGTGGTCAATGACAAGCCTTTAGGAAATGAGGTCTTGGTCATGCGACGTTTAGCATATGCAGAGGTGGCTAGAGTGACTTCAACACCAATTCGTATTAATCGCTTAGCGAATTGGAGAGCTGGGTTTATATGGCCTTGGGTCGGGAAGGTTACGAGAAGAAAGTGAGGTTGAAGCATGGCGATGGTGGTTCTTTAGCGCGTGGGATGCACGGGGTGAGCGAAGTGAAATGGAGAGTGCACTAAATGGGTGGCTGTGCATGTTATTTCATCTTCAGGCTTAAATAGAGAAGAATGGCCAGGAAAAGGTGACGTTTGTGATGACGTTTTTGGATATTAGTGGCTGTGCATGTTATTTCATCTTCAGGCTTAAATAGAGAAGAATGGCCAGGAAAAGGTGACGTTTGTGATGACGTTTTTGGATATTAGTGGCTGTGCATGTTATTTCATC
>Cluster-33428.2
AGCCGAGGAGGAGGGGGATTGGCAGGAAAGAGATTTTCTTTATCCATTCTTAAAGAAGCTTTCAAATATCAATTGCAAAGGAAAATGGCATCTAATGATCAGTCTTATAGTTACAGAGCCGGTGAGGCTACAGGCCGAGCCGAGGAGAAGGGGAACAGAATGGGCGATACGGTGAAAGAGAAGGCTGGAGAAGCGAAAGACTGGACAGGAGAAAAAGCCCATGAGACAAGAGAAAAGACATCTGAGACTGCAGAGGCAACCAAGGAGAAGGCTCATGAAGGGAAGGAGAAGACAAAGGGAGTTCTGGAAGAAACTGGGGAGAAAATGAAGCATGCAGCTCAAAAAACTGCTGATACTGTCAAAAGCGCTTTTGGTATGGCTCACCATGAAGAAGAAGAAGATCATGTTAAGGATCGTTCTGGCCATCAGCAGACCACAACTTATAGGGACACAGACACTAGGTATTAGCTACTAGTACTGCTACCTATGGCTAATAAATTTTATGTGTGTATTGGGGTCTTGGGCTTTCTCTAAGATGAGAGTTTATGTAGCATCTTATAAACAGGGAAAGCCATAAATAAAATAGTGGGTCTAAGTGTGCTTAAAAAGCAGCTTGCTATGAAGTGTTTCTATTGTAACTTTGTATTACCTGGTTAGGAAATGTGCTTATTAATGAAAAATGAAACAGGTGTCCTTTTTTACTTCTTAAAAAGCAGCTTGCTATGAA
>Cluster-38375.0
AATCAATTCAACTGGATTACGTGTTCAATTCAAAACCAGTTACTGATGAAACTATTCATTCAAAGTACCAACAAAAATTACTGAAACGAGTGATATAGCACTTTTCAGCTGTATTTACAATAGCTTTTCAAAGAGTTTAGCGTTTTATAAAAGATTAATGGCGTTTTATAACACTATTAAAATAGCTAAACACTGCACTAAAACAGCTAAACCCTGAAGTAACCTTGACTGCCAATTACCAGCAGAAACCTCCTAAAACTGTTTGAGAATCTGATAAAATGCCATTTGTATTCTTCCTTGAGTTGCAGAAATACCACAAGGAAATGTCTGACTGACTGCAATAGCAATATTGTAGAAAATGACGAAATTCAGACTCTGATAATGCTAGAGACAATAAGTTACTTGCAACTTGTCATCAACCTTATAGTCGCAGCTACATATTTTGTTCTTCGCTTCTTTATTCTGAATGGCTGATTTCTTCAATTCTGCCAGGGATGATATTGTGCCTTTTAACCTCTCAGAAAGCAGTCTGCATTGCTCTTGGACCAGGGAACCATTTCCTGGGAAAGGTTCATGATCATCCTTGGTCATAAGGAAATAAGATTCCAGATTTGAGAAAAGGCTTATGCCAATTTCATTTGTGGTAGAGAGCAGTTTGGCAGTAGAAGATTCCCCATCAGGTACAACACTCTGCAAAGTTAACAAAATATCCTCGTAAAGGTCTTTGCAACTGGCCACAGATTTGCACAAATATTGAGGAATCTCTCGGATAACCTCTACTTCTTGTTTCAGTTCTGACATTTCCTCCATCAAATGATTATTCAATAATAATTGTTCTGAGTGCTTCTTCTCAAGTTCATTCTTCTCCTCAGTGATGAGTTCTAGTTGTCTTCTAAGATTTTCAACTTCCAGTCTGTAATTATCATTAGAAAAGCCAGAAGTTGTTTCACTTGATGGAAAGGATTGAACTTTTCTTGCAGGAGTCTTTTGAATAGAATCAAGGTCAGCTATGTAACCTTTGTTCATTTTCAACCACGTGTCTTCGTCAGCTATATTGCTGAGAGTATCTGGAAGAGGACTGTAATCAGCAAGCCTGGAATAATCAGATCTTTTGGCAACAAAGGCATTTGGAGCTGCCTTAAAACAAGGGGTTCTAAAAGCATCTCCTTGGGATCTATTATTGCTGTCATTGAATTCTTCCTTGCTACTATGTCTCCATGACTTCTGTCCCTGACCATCATTCTTATCACACTCTGGAATGGTGACAAGACTACTCAGATTGTCGATTTTCATCTGCTGCTCCCTGATGCATTGATCACGCTCTTTGTGTGATTTCCTCTCCTCCTCCAGTTGTGTTTCAAGTTTCTCCCGTTCTAATTCATACTTCAGCATTTCATTTCTCAATTTTAAGATCTCCTGCTCCAGTACTTCAGCCCGGGATCCCTGTAGTTTTCTGCGTAGTTCTTCTATCTCTAACTTCTGTCGCTTCAGTAAGGCTGCATCTGTCAAAATCTCATTCACTTGGGCACAATTGGTGATTCGCTTGGCTCGGCTAGCAAATTGGAGAGTTCCCTTTGTTTCCTCAATGTGAACCTCTTCTGGTGCTATAGTACATATGATTGAAGTTTTGGCATTACCACCAAGAGCAGGTTGAAGTATACGGGTTAACTTGCTATCACGATAAGGAATATGCCCCCTCTGCTTTGCACCATCACTCAGTTTGTTTATCACATTACCAAGAGCCATCAAACTCTTGTTGATGTGCTTCCCTTCTTTCAAACGTACTCCATCAGCTCCAGTTTTAGCAATCCTTTCTGATCCAGCTAAATCTACCAAGTTCAAAACAGAGACTCGGATGGTATCACTGCACGAATAATCTGTAGATGAGACAGTATCCTTTGCTTTGCTTTCAATAACCATTCTGAATATTGTGTGAGACCTGCTACTACGAACATTCATGTTTGTCTCCCCAAAGTGCCTATTAACTTCTCCTGCTGCAATGAGATTGAGCACTTGTTCAGCATTACTCACGATTTCCTCCCTAAGGCCTGCCACAAATATACCACGCTCCAAACTCTCATGTATTTGTAGTTTCTGGTTTTCCACAGCAAAAAGATCATTAATTTCTTCATTATAAATCTCCATATAAGATACCCGTATAAGAAACTCCCTGTCAGAAATCATCTGTATTTTGTTGAATACATCTTTAACTGCTCGATGAATAATTCCTGGATTAGCTTCAGAACCATTCATGGTGAAAGTCTTGCCACTACTTGTCTGTCCATAAGCAAATGCAGTGCCATTAAAGCCCCCCACAGCAGCATGGATGATATCCTTGGTAAGAAGCTCATAAACTCTAGCATTTGTGCAACTTTCGTCGAACACATGATCAAAAGAATGGGAGACGCCGGAGATAGGAGTACCGTCGGACTTGCGAAGAGAGATGTGATTATCTTCGATCCTCCAGTGATTTCCATTGGAGGTCTCTTGAGACACAGCTACTGGTGGTCTCACTCTAACCGCTACACAAATCTTCTCCATTTTCCCTCTGTCTGTCTTTGGCGATTTTGAGTTCGAAATTTGCTTGATTTTGAATCTGACTCACGCTCAGGGGCGGGATAATAACGTTTGATTTTTTGAAAGCCTAATTCCTGATTTTAAAACCTTGCGTATTTACGGAAAGTCCCTCAAATTAAAGCCCAAGACAAAGGGGAAACATATTCTGTGACCCAATGTGAATTTCGGCTGATATTGGGCCGTTATCGACTTCTACCGTCTGACTCTAACACGTGGCATCAAC
>Cluster-46455.1
GGTTGAACTAGAAGATTTAGATGCTCTAGTAGTTATCGAGCTAATAATGTTGATGGGTTTCTCTATAAAGACGATAGATAATAAATAATACGGATTTTACTGGAACAAAGCATACAGTAATACGAGTATATTAGCATCTGTTGCTTTAGCTCTGAATTTCAATTAACTAGCCTACAGTTTCTGCGTATCTCCCCACCATTACCAGTCAGTGGCCCTAAGCTTCCCATTTTCAACATAGAATTCCTGAAATCGTCAAAGAAGAGCAATGGATCCTGTGCGTAGGATTCAACAATCTGGCGCGATTGATCATCGTCAGTCACCAGAGTCTGGTCAGAAGGAAGCAATCCCTCTCCTGAAAGTAGATTAAGGAAGTACTGGTTGTCGAATGTCGCCGGTGTAACCAAGTCGAGGTGTGCTAGTGTCGAGGAGCTGTCACAAAGCTGCTGGAGCGACTGAATGAAATCCAGGTTAACATCGGAATTGCCAGTGCCACCTTGTAGCCGAGAGCTGAAAGTCGAGCATCTTGCTTTACCTAAAGTGTGAGCACCAGAGAGCGCAACCACATCATTTAGTGTGAGGCCAACATTTTGGAAATTAGCCACTAGTGTTGCAACTGTAGAATTTGGAGCTGGTAAAGCATTTGTGGCTGCAAATTTGCTAGCACTTAAGCTGTCCTTTCTACCCATCTGGACTTCCCAACTTGGTCCACCTGACAGTACAACAGAATCTCTTGCAACAATTGCCAGGATATCAGCACAAGACACAGTTTGAGGACACACAGATTCCAATTCTGATTTAATAGAGTCTATCACTTCGAATCCTCTCAACGAATTCAAGTTGGGAGCTGCAGTTTTCTCACCCACGAAATTCTCGCTATCATCTAGCAACACTGAAGCGTCACATCCATTAACAAAGCAGTCGTGGAAGTGAAGACGAAGCAAAGAAGCCGCCATTCTTGGGTCTTGAGAGATTGCAGTTTCAACCCATGAGAAAATAATAGCTTCTGCTTCTGGACAGCTTTCTCGGTAAATGTTAAATTGCAGAACAAACCAATATCATCTACACATGTTTCATTCAAGCTGGCTGAACAATGTGCAATTATCAAACACAATACTAATGATAAGTACTTAGAC
>Cluster-40766.0
GAGAAGAGCAAAAAGAAGGAAAGAAAGAAAGAAAGAAAGAAAGAAAGAAAGAAAAGGGGCTGATAATAAGAAGAAAAAAATAAAATGGAATTGCCAATGCCATGCTATTCTCTCTTCTCTCTCCTTATTTTAATTTCTTCTTATGGGTTTGCGAATATTGAGGCTTTTAACCTCACAACCATATCGTTCGACGAGGGTTACGCTCCTCTCTTCGGCGATGGCAATCTCGTTCGCTCTCCCAATGGCAGGAGTGTCCGTCTTCTCCTTGACCGCTTCACAGGTTCTGGTTTTATTTCTTCAAAAATGTACAAGTATGGATTCTTTAGCGCCAACATCAAGTTACCATCGGATTACACAGCCGGCTTATGCGTTGCATTTTATACATCAAACCAAGACGTGTTTGAGAAGACGCACGATGAATTAGACTTTGAGTTCTTAGGAAACGTAGAAGGGAAGCCATGGAGGTTTCAGACGAACTTGTATGGAAATGGCAGCACAAGCCATGGCAGAGAAGAGAGATATCGATTATGGTTCGATCCCTCCAAGGAGTTCCACCGATACAGCATTCTCTGGACAGAATACAAAATCATATTTTTCATTGATGATGTTCCAATCCGAGAAGTGTTGCGCACCAGCGAAATGGGCAGCGAATATCCATCAAAGCCAATGTCCTTGTATGCCACAATATGGGATGCCTCAAATTGGGCAACCTCAGGCGGACGGTACAAGGTTAATTATAAATATGCACCATTTGTGTCCGAATACAAGGATCTAGTGATAGAAGGTTGCCCTGTCGATCCAATTCAGCAATTTCCAGTAGCTTCTACGAGCTGCTCCGAGAGCAATGCAAGGCTGGAGAGTGCAGAGTATGCCACAATCACACGCAGGCAACGCATGGCTATGCGTAGATTTCGTCAACGTCTTATGTATTATTCTTACTGTTATGATACATTAAGGTACTCCGTGCCGCCACCGGAATGTGTAATTGATCCCATTGAGAAGGAACGATTCAAGGACACTGGAAGATTGAAATTCGGCGGTAGCCATCAAAGTCACAAACGCCGGTCAAGGCGTCGGGGCCGACCTCATGTGGATGACCGTACTATCTAATTTTAATGTCAAGTGTTGGCCTTTCTTTGTACCATAATAATAATAATAATCTAAATTGCAATTAGATTCGTGTTATCCTCTCATCAATAATCTGCTATGCGATACCATCTATATAAATATATTTTA
>Cluster-47085.0
AAAATTTTTTTTTTTTTTTTTTTTGTTCTCCTCCTTAGAAGTACAAGTACTGTTAATATAAACATAAATTCAGCCGCCAAGCCAAAGGGCAAACACAGATGAATCCTTTCATTTTAGTAAAGCTCTAAATTAGAGAGCCTAGGTTTAGGTATAAGAATTAAAGGATTCATTTTTTTTATTACAATCCCAAATTTTTCTGACAACTCCAACTGTGTCTCACATGTCAATTTCCATTCAAATGAATGCAGTAGGGAAGCCAAAACGTACATCAACATCCTCTCTGCTAAGGGAATTCCGGCACAAACCCTCCTTCCAGATCCAAACGGAAAGTGCCTAAAAATGGAAGATATCCCACTACCGGCAAGCCCCAAGGGCCCGGAGGCAATGGAGGTGTTGCTTTCTTTTGTTTCCTGAGAAATAACAAGCAGAATAATGTAATTGTAGCGACTGATATGGTAAGAACTGCGGCGGAAACTTTCTGCTCCTCGTTGTTGAAAACAGACCAGCACCATGACCAAAAACTAGACACCGTTTTCAACATTTTTGTGGAAATATTGAAATGGGATTTTCATCAACTTGAGGACTTTCCTTTTGTATATAAAAATTCAATTAGCACCAGGATGGAAAAATATTATAAAATTAAAATCATGGAGAACCAATCAGTTCTTGTCACCTATAATATGAATGTTAATTACAAGTTGTGGGCTATCACATGACAATGAATGTTGATTATATGTATTTTTTTTACAACTTCATTAT
>Cluster-46096.1
AAATTTGGTGGCAAGTTACTGGGATAATCATGGAGAAAAGGAGAAGAAGAAAACGAAGAATTTGCAGTATACTTAGCTAAACGAGCTTTAGCAATGGCAAGATCAAGTTGTAGTTCAACCATTTTTCTCTGCAACAAAGCAATAGCACCAATGCAACCATAAACAGGATCTCTAAGCCTTGCTTCAGCTTCATAAGCTAAAGAATTGACAGTATCTTCTCTTTGCTCTTCAGGAACTTCAATGAGGATCTTGCTTACGTTGCTTGCACCAAAAACTTTGTGTACTTTTGCGAACTTCTTAGGCTCATCGGATCGAAAATACGGTGCGAATATGCAATTTGTTATGCATCTTCTTTTTAAGAACTTGCAGGCTGCACATGAAGAGCTTGAACGAGGCTCTTGACTTCTCATTGCTTCATATATCACAGTCCACCTTCTCTGTCCTATATCCTTCACAACCATTTACTACTATATATACACACATTATTTATGTGTACCAATCGACATAGTTGGTAATACTAATTTATTGTTGCTTTGGCTTATTAGGTCAGTTGTTACAGCCCCGTGCTAATAATGCGAAGGTTTGGAGGCCTCTATGG
>Cluster-53029.2390
AGACGCTCTCTTTTAGAATTTGCGCTCTCTCTGTCTCTCTCTTTACGCTTCACATAAAATGTGCAACTCACAAAAGGCAAGTAACGGTAAAGGCTCTCAACGGTCACATAGAAATTCAAATTTGAACGTCTTCCGACCCAAGTACTACACAGTACAAGCGAAAACGCAAGAAGACCAAAGATTTGCTCTCTTTCCCCTTATTCCAACCCTAAACTAATTCTTGCTGCAAGAAAGTTCCTATTTTAACTGTTTCTAAACATTTTTCCCATTTCCCAAACGCTCCCCAAAGCCCTGATCTTTATGGAGAATAGCCAATTCACCAATTTCTACCAAGAACCAGAAACTCATTTCCCAACTTGCTCCGTTTCTAGGGTTTTTGAATGGGAGAAAGATGTAAAGCTGGACCCAGAAAGCAAAGATTCTTCAAGGGATGGAGATTGGGATTCTTTGGTTGATTCTATGGTTTGTGACTCCAACTCAAGACTAATCCCGTCTGGGTTTTGTAGATCCAATTGCACAGATGATATTGTGATGTTTGTAAATGCTGGAGGCGAAGTGAATGAAGCTGATTCAACTGTAAAATTTATTGGTGACACCAATTTTGAAGGAGGAAATGTTTTAAGAACCAACGAGCTTATAAATGAGGCTGGAGATTACCCACTCATTTATCAATCTGCGAGATTGGGTAACTTTTGCTATCGGTTCGACAACCTTCCTTCTGGAGGCTATTTTGTTGATCTTCATTTTGCAGAGATTATAAACACAAATGGGCCTAAAGGGATGAGAGTGTTTAATGTATTCATACAGGAAGACAAGGTCTTGTCAGAATTTGATATCTTTTCTGTTGTTGGAGCCAATAAGCCATTGCAGTTAGTTGACTCAAGGGTCTCAGTGAAGGAGGACGGAATATTAGTGATAAGATTTGAACAAATTATTGGAAGCCCAGTTGTATGCGGAATTTGCATAAGGAAAGCACCAAAATTTTCGGTTCCTCAGAAGTCACAAGAATATCTAAAATGCAACAACTGCGCTGCTGAAATAGAAGTTTCTTCAGATCAGAAGAAACTCATGCGAACAAAAGCTACAGAGAAATATGAAAAGAAAATACAAGAACTCATTAATGAGTGTGAGCGTAAGACAAATGAATGCCACGAGGCTTGGATGTCATTGACTGCTGCAAATGAACAGCTGGAGAATGTCAGAATGGAACTTGATAACAAGACCTTTCAGACACGCTCTCTAGATCAAACTGTGGGGAAACAATCTGAAAATCTGAGGAATATCACCAGCATGTATGAACGTGATAAAAAATACTGGGCAGGAGCGGTCAAGAATTTACAAGAAAGAATTAAGATAATGAAAGAAGAGCATGCTCAGCTTTCTCGCGAGGCACATGAATGTACTGATTCAATACCTGAGTTGAATAAAATGGTCACGGGAGTTCAGGCACTGGTTGCACAGTGTGAGGATCTCAAGGCAAAGTATAGTGAAGAGCAAGCAAAGAGAAAGGAGCTGTACAACCAAATTCAGGAGGCTAAAGGAAATATTAGGGTATTCTGCCGGTGTCGCCCATTAAGTGAGAAGGAGATATCAACTGGACATGCAACAGTTGTTGACTTTGATGCAGCAAAGGATGGAGATCTGGGGATTCTAACAGGTGGCTCCTCCAGAAAGACTTTTAAATTTGATCGGGTTTACACGCCAAGGGATAATCAAGTTGATGTGTTTGCGGATGCTTCGCCAATGGTGATCTCAGTGCTAGATGGGTACAACGTTTGTATTTTCGCATATGGTCAAACGGGGACAGGAAAGACATTTACAATGGAGGGCACTCAGCAAAACAGGGGGGTCAATTATAGGACTCTTGAGCAATTATTTAAAATTGCGAAGGAAAGGAGTGAAACTTTTACATATAGTTTATCTGTTAGTGTGCTTGAAGTCTATAATGAGCAAATCAGGGACTTGTTGGCTACAACTCCAACATCAAAGAAGTTGGAGATAAAACAATCTTCTGAAGGGTCTCATCATGTTCCAGGGATAGTAGAAGCTAAAGTTGATAACTTAAGGGAAGTCTGGGATGTGCTGCAGGTTGGAAGCAATGCTAGAGCTGTAGGATCCAATAATGTCAATGAGCATAGCAGCCGGTCTCACTGTATGCTATGTGTAATGGTAAAAGCAAAGAACTTGATGAATGGTGAATGCACCAAAAGCAAGCTTTGGCTTGTGGACCTGGCAGGCAGTGAGAGGCTGGCAAAAACTGATGCGCAAGGGGATCGACTAAAGGAAGCTCAGAATATCAACAGATCACTTTCTGCCCTTGGAGATGTTATATATGCTTTAGCAACTAAAAGTAGTCATATTCCATACAGGAACTCTAAGCTGACACATTTACTTCAAGATTCATTAGGGGGTGACTCCAAAACTTTGATGTTTGTGCAAATTAGCCCTTCAGAGCAGGACTTGAGTGAGACTTTGAGTTCATTAAACTTTGCTACTAGAGTTCGAGGCGTTGAATTGGGGCCTGTGAGGAAGCAAATCGATACAACAGAGCTTCAGAAGATAAAAGTGATGCTTGATAAAGCAAGGCAGGAATCTAAATCAAAAGATGAATCACTAAGAAAACTAGAAGAAAACTTGCAAATCCTGGAGAACAAGGCAAGAGGCAAAGACAATATTTACAAAAACCAGCAAGAGAAAATTAAAGAACTCGAAGGCCAACTTGAATTGAAGTCTACCTTGCATAGCCAGTCAGAGAAGCAAGTCTCACAACTTTCAGATAGATTAAAGGGGAGGGAAGATATTTGCAATGCTCTTCAGCAAAAGGTCAAGGAACTAGAGAACAAGCTTAGAGAGCGACAGCAGTCAGATTCTGCAGCTTTTCAACAGAAGGCTAAGGAACTTGAGAACAAGCTGAAAGAGCAAGTGCAAGAGTCTGATTTACATTCCCTCATGCTGCAAAATAAGGTTAAGGAGCTTGAGAGAAAATTGACAGAGCAGGAAGAGAACTCAGAGGTGTTGTTACTTCAGCAAAAGATTAAGGAGCTAGAAGAGAAGCTGAGAGAGCAAGATAAGCAAATACAATACATGCAAGCTCATGATTTTCCTAGCACTATAAAGGCCACACCCCATGAAGCTAAAATCTGTGCAAGAGATGATGAATTCCTGAGTGACATTGAATCTCATATCCTAAGGAGTTCAAATTCAATTAACCGGCCTTTAAGTCATGGGTCTACATTGCCAAGAGGAAATGCCAATGATAACCTTTATGAAATAAGAAAGAAAAGACAATCCAGAAGTGCAGAAATAGAGAATAATATGATACATGACAACAGGGGCAGAAAATCTGATCCTCCCAAAATTGCAAGGGTTATGAGACCAACAGCAAAGCCAATCACAGCTGCTGCTCAAGGGCCTTTGACTCACAAGAGAGTTGTCAGAGATCAGCAGGGACAGGGAATTAGAGAGAGGGAGGCTAAGAAAAAGATTTGGTCTAGATAGTATTGCAGCATTAATCATCAATCAACACTGGTCTGTTGTTTTGTTCTTTCTTTTTTTTTTTTTTTTTTTTTTTTTTTTTTTTTTTTTTTTTTTTTTTTTTTTTTTTTTTT
>Cluster-53029.4807
CACTGTAGTTTAGACAAAGACCTCACTCGACAACCATCAGAATATCATAATCAAACTAGTACAATAACAGAGCTATCATATCCATTCACTTTAACAAGCACCAAACCTTTTCTTTCCACACAATGTTCCACTTGACTTTTAATATCATAATATTATTTCACTGCATTCGGCCATTCCTTAAAGATATGGTTTATGGGAATTTGAGTTTTGGAGATTTTAATGTTCCCCAAAAGGGAGATAATTTACTAGGACGCATCTTTTATTGGGCATCGACATGGTTCACTGGTCAGCAAACACAGAACAGAG
>Cluster-34189.1
TTTCAACTGATTGAAACTTGAGGACTGCAGAGGGAATTAAAATCCAACGGCTACTTTCCTATTCCCTTATAATAAGTCCAAAGTGCAACTGCAACCGACCATACTTTTTCTTTTTACAGCTTGGCTTTCCAGTCTCTCCACCACCAATTCTGATTTTCACTAATTCAATCCACCTTTTTTCGTAGCATTAAAAAGCTCCATCTTCTCATTCATGGCTCAACCCTTGTACTACAATCCCCGCACAGAGACCAACCCCTTTCTTCAACTAAAAAGATTGCTCTCCTTTAACCCAATAACCAAAAATGCCTCAAAAGAGAACACCCATTTTCCACAAGGTCTCAAATCTTTTTAAAGTCTCCATTTTTGTTTCCAAAATGAGAAAACCCATCATCCCAAAACTCATTTTCTTCAAAAAGTCAAGAAAGCTTAAAGCATTCATGTTGCTAAAGCACTGTAATAACAAAAACTATGGGATTATTGAGGATTACGAGTTCTCTGCTTCAAGTACTCCTCTTATTGGTTACCGCAAAAGACAGTTCAAGAATGGGAGCTATCGAGATAATTTATACTCTCTGTTTTTACTTTGCAGATGCTTGGGTGGATTGAAAGTTGATAGAGGAGAATTAGATTATGCATTGCAATTGGAAACAGCAGCAGCTGCCAATGCCATTTCTGCTAGGGAGTATTTGCAGCCGTTGGATTTGGGAGATGAGTATGAAGAGTCAGTTGATCAGAGGGCAGAAAGGTTCATTGAGAGATTTTATCAAGAGATGAGAATGCAGAGGCAGGAATCGATTTAAAGCTGTTCAGACTAGAATATTTGTCATCTGCTACAGCCACCGCTGTTTTTTTTATTTTATTTTATTTTTTAATTTAAAAATATTTGTTTATTAATTTGAATATTGGTTTAATGGTTCTGAGCTCCACATGTTTTTTTTTTAG
>Cluster-29445.0
CAATTCTTTTGCTGCCAAAAATTAACTTTCAAAATCTTTTCAGTCAGTCAAAACGCAGTAGATTGTTACGGCTAAAGCTGGCCGTCTGGCATTTCTTGTGAGCTCAAAACAACCAAATCAAAATAGATATATCTATATGGTTCAAAATTGCCTTTTTTTAAAGCTAAATCAGGCAAAATATAATTAACCTCGTAAACCTAAAAACAACCATTGATTTCCTGATACTGTTCAGAAAAAAAAGAAAAGAAACCCAGCATAATGACAGTAATTACTAATTGTTTAAACCCAAAATACTTCCATGCTTCCTTCCTTGACAGATTGACATACGGGACAAGAGGAGAAAAAAGCTTCACAAAACTTGCACGAGCAGAGATGCCTGCAGGGAAGGAAGAGAACGCACGAGGCCCTAGAATTGCACCCTTTACAAGCCATCTTTTTTGAACTATCTTCTTCTTCTTCTTCTTTTTCTCTATCGCATGACCCACAGCAGAAGGACTCTGTATCTTGGCCAATATTGTTTTCCAACACTAGTCTCTCTCTTACTTGTTCAAGCGTGTTGCTTAGATCTATTACCATTGCTTCATTTTCTCTTGCCTGTCTTTGCCATGTCTCTCTCTCTGCTTGTGCTTTTCTTAAACAAGCTTCAAGCTCCATTGTTTTCTTTGTTGCTTGTGCCAAGTCCTCTTCTTTTTGCCTCATCAAACTGATGGCCTTAGATTCTACACTTTTTAGCAAGACTCCAAGTTGTTGTTTCCTTAGTTCTTGCAAAGAAGATCTTAGTCTCTCGTTCTGCACTTGAAGAATGCAATCGACCTCTCGCCTTTGCATTTCAAGATGACGAGCATCTAGAGCCATAGAGATAAAACTATCACAAGTTGATTGTGAAGAAGAAGAAGAAACCCCTGTGCCTGTCGCTCTATTATTATCAAAACCAAAGTTCTGAGAGCTCTGTTGTTGAAGAAAAAGATTTTGCTGCTGAGATTGTTGAAAAGAAAAACAACAATCAGGTTCAAACCCAGAAACAGGATTATTAACCATCCAATAATCCTGCAACCCAGAAGAGAGAGGAAGACAGAAAGTTTCAGGGTACAACTGTGCTTGAACAGCCATAATAATACTCAGTGCCAGAAACTGATGAGAAGAAAATAAAAACCAAAACGTCCCCTTCTATTCACATATATCATGTCCCTGCTATTAATAATAAATAGATATAATAATAGCAAGAAGAAACCACAACGGATACGAAAATGAGGGTAGGTTTAAAGCTAGGGTTTCATGTGGTTATATCAGAAGAGATGCATGACCTTTTCTCTCTCTTTAAAGGCATAACCTTTGCCTTCTTTGTTGCTTGCCTTTGGTTTCTTTCTGGTTTAACTGAAAGAGACCATTCAGATTATATTATATATAGGCAAAGAGAGAGAAAGAGAG
>Cluster-52745.1
AATTAAACCACGGAAGCCTCACATATAAAAATGTCATTTACACGCGTCATTCTTCATACATTGGACGCTCCAGAACAAAGCAAAAGAAAAAAGGAAAAAAAATTATAGAAAATGACAGCATGTATTTTTGAAGAATCCAAACAACAGTGTTAAGGCGATGCTTTTTTAAGTATTTTTCCTTCAAATATCATTAATTTATAATTTTGTTTAAAAAATTAGGATGGTACCAATCTCTGAGTATTTATAAATAACGTAGGTAATAGAAGAAGAAATCGCAGGTAGCTCGCTTGGTTAATTAATTAGAGAGATGGTAGCTGCTTATGGCGATGGAAACTCTGCAGACCAGTCTTTCTTCAAGACGCCTACCATCAAGTTTACGAAGTTATTCATTAATGGAGAATTTGTTGACTCCATCTCCGGGAAAACGTTTGAGACTATAGACCCAACAAATGGAGAGGTGATTGCCAGAGTTGCAGAGGGAGACAAGGAAGACATCGATTTAGCTGTGAAGGCTGCACGAGATGCCTTCGACAATGGCCCATGGCCTCGCATGTCTGGTGCTGCGAGAGGAAGGATTCTGCTGAAATTTGCAGACTTAATTGAAGAAAACATAGAGGAATTAGCAGCAATTGATGCGATGGACGCCGGAAAATTGTTTAACTGGGGTAAAGCTGTGGATATTCCTCATGTAGCAAGTCTTCTTCGTTACTATGCAGGTGCAGCAGATAAAATCCATGGAGATGTGTTAAAGATGTCGATGGAGTTCCATGGCTACACCTTGCTTGAACCCATTGGTGTTGTAGGCCATATAATCCCATGGAACTTCCCTAGCACCATATTCTTCATGAAGGTCGCACCTGCCTTAGCCGCTGGTTGTACCATGGTTGTCAAGCCAGCAGAGCAAACTCCTCTTTCAGCTCTTTATTATGCCCATCTCTCAAAGCTAGCTGGGATTCCTGCTGGAGTGATCAATGTAGTAAATGGATATGGTCCGACAGCTGGTGCTGCTATTTCCTCTCATATGGATATTGACAAGGTTAGTTTTACTGGATCCACAGAAGTTGGACAAAAAATAATGCAGGCCGCTGCGATAAGTAATTTGAAACAGGTTTCCCTTGAACTAGGAGGCAAGTCACCTCTCTTAATCTTTGATGATGCTGATGTGGATAAGGCAGCTGATCTTGCACTTCTTGGCATAACGCACAATAAGGGAGAAATTTGTGTGGCAAGTTCACGGGTTTATGTTCAGGAAGGAATTTATGATGAACTCGTAAAGAAATTGGTGGAGAAGGCAAAAACTTGGGTAGTTGGGAATCCTTTTGATCCTAAATCTCAATTAGGTCCACAGGTTGATAAGCAGCAATTTGAAAAAATTCTTTCTTACATTGAACATGGGAAAAGAGAAGGAGCCACCTTGTTGACAGGTGGTAAGGCTTTGGGGAACAAAGGGTATTTTCTGCAGCCCACCATTTTCACCGAGGTTAAGGAGGATATGCTAATAGCAAAGGATGAAATTTTTGGACCTGTGATGTCATTAATGAAGTTCAAGACTGTAGAAGATGGAATTAAAAGAGCAAACAACACAAGATATGGGTTGGCAGCTGGTATTGTAACAAAGAACTTGGATGTGGCCAACACAGTTTCAAGATCAATCCGGGCCGGCATTATTTGGATCAATTGTTACTTTGCTTTTGATAACGATTGTCCTTATGGAGGCTATAAAATGAGTGGATATGGGAGAGATTTTGGATTAGAAGCCTTACATAAGTTTCTTCAGACCAAGTCCGTTGTAACCCCCCTTTATAATTCTCCTTGGCTATAATGAGCTAAAACGGTGTAACGGGGTCGTTCTCTTTCATGGGATCATAAACCATAATTGCAGAATTTTAATAAAAAGCCTTCTTTTGAGCTTTCCATTGTAGGCCATGGAATATTCTTGACATTGCTCCGGCTCAAAAAAGGCCATGAGGCGAAAGTGATGGGCAAGGCATCTCATTATGTATTTTATATATTATTGAGTTTTGTAATTATCGCACTTGTTTTATTTTATTAGTAATAAAACATAAATTTCAATTAAAAAAAAAAAAAAAAAAAAAAAAAAAAAAAAAAAAAAAAAAAAAAAAA
>Cluster-47061.1
AATGCATCTTTCAAGGACTCCAGTTTGTTTGGAGTTTCACTCTCAGATCATCTCAAAGCTCATGGGCGGGATACATTAACTAATAAAATACTCATTAATTTCAAATTTCAAATTCACGCTCCAACGGTCATATCTTCTAGGGTTCTCTCCCCCTCATATCGTTCACCAGATACATATATATATCACCACTTCTCCCTCTCAATCAGCAACAACAAGAAAGCAATAGTCTTTCGATACCACAAACGCTTTGTTTCTGTATTTTTTTTTTTTAATTTTTCCTTTTCTTGTTTCCGATCGGAAATGGATTTTCACAGCCTCGCAAGGAAAGAGCTCCAAGCTCTCTGCAAGAAGAACAAGATCCCTGCTAATATGACCAATGTCGCCATGGCTGATGCTCTCAAAGCTCTTGAGAAGGTTGAAGGACTCGATGAACTAATCAATGATGCAACCAGATCTGATCCTCACGAATCCCCAGAGAAAACTACTAATGCAGAGCCTAGAACTGCAGGCAGAACCTCAACTAGGAGAAAGCCTATTAAAGTTGAGCCTGAAAGTTCACAACCCCTGACTCGTACTCGGCGCGCAACAAGAATAACAGTTGCTGAAGGGGCTGAACAAGAAAACAAGAATGTGAATTTACCAGAGACTCCAGCAATGCCGGCTAGCCGGAGAAGGGCACCAGCTGCTTCAGCTCGCCAAAAAATTGATTCCCAATTAATGGAAAGTGTGGAAGATGAGAAAAGTGAGGTAATTGAGACTCCAGCATTGAAGAGCTCCAGAAGAAAGGCCCCAGCAGTTTCAACTAAGAAGAAAATTGAGCCCCTGAAGAGCGAACTGTCGGTTCAGAGAGTGTATGGTACCAGGCAGTCAGTGAGATTGTTGGAGAAAACCATGGCAGGGTTGAGCTTGAAGGAGACAAGGAGAGTTGAGGCTGTGAAGATTGAGGGGTTGGGTGAGGAAACTGAGGAAATTGAACAGGAGAAGAATGTGCCTGGAGGTGATTCTGAAGTCATTTCATGCCAAGACATAAATGAGACACTTGGTGAGAGTGAATTGAAGCATGAAGTTCAAGAGGACAAGAGTAATGGCCATGAAGTGAATGAGTCAGAGTCAGAAGTTCTTACATGCCAAGACATAAATGAGACA
>Cluster-50568.1
CATGCATCAACTCCTTGGCTCTCTACCTCATCACCGCCTGAAAGATTTATCAGACAAATATGGCTCTGTAATGAATCTCCAGCTCGGCCAAGTTTCAAATATCGTCATTTCTTCCCCAGAAGCTGCCAAACAAGTAATGAAAACTCATGACATCATTTTCGTTCAACGGCCTTTTCTCCTCGCAGCAAATATTATCATGTATAACTCCAAAGACATTGTTTTTGCCCCTTACGGCGATAGTTGGCGACAGATGCGTAAGATTTGTACGCTTGAGCTATTAAGCACAAAACGCGTAAGATCATTTAGAGCAATCCGAGAAGAGGAGGTATCAAATTTTATTAGATCAATTTCCAGTTTATTGAAAGTTAATATTAGTAAGATGGTGTCATCTTTATCTAATACCATTGCTTTAAGGTCCGCATTTGGTAAGGTTTTGGAACGCCACGAAGCTTTCTGGCCACTTGTGCAGAAAATTATGCAGGTGTTAGAAGTTTCTAGTGTTGCTGATCTTTTTCCTTCTGTTAAATTTCTACATAGAATTACTGGGATGAGTAGTAAATTGGAGAAGTTGCATCAA
>Cluster-55439.2
[truncated: 5,132,048 more chars]
